# Supplementary material for: Synthesis and crystal structures of 6- and 8-methyl-3-phenyl­benzo[e][1,2,4]triazines
Source: Acta Crystallogr E Crystallogr Commun. 2025 Jul 17;81(Pt 8):699–705. doi: 10.1107/S2056989025005882 (PMC12326496; doi:10.1107/S2056989025005882)
Supplement: Supplementary file 1 [file e-81-00699-sup1.cif]

##############################################################################
#                                                                            #
# This CIF contains the data in a paper accepted for publication in          #
# Acta Crystallographica Section E. It conforms to the requirements of       #
# Notes for Authors for Acta Crystallographica Section E, and has been       #
# peer reviewed under the auspices of the IUCr Commission on Journals.       #
#                                                                            #
# Full details of the Crystallographic Information File format               #
# are given in the paper "The Crystallographic Information File (CIF):       #
# a New Standard Archive File for Crystallography" by S. R. Hall, F. H.      #
# Allen and I. D. Brown [Acta Cryst. (1991), A47, 655-685].                  #
#                                                                            #
# The current version of the core CIF dictionary is obtainable from          #
# ftp://ftp.iucr.org/pub/cif_core.dic.                                       #
#                                                                            #
# Software is freely available for graphical display of the structure(s)     #
# in this CIF. For information consult the CIF software page                 #
# http://www.iucr.org/resources/cif/software.                                #
#                                                                            #
# This file may be used for bona fide research purposes within the           #
# scientific community so long as proper attribution is given to the journal # 
# article from which it was obtained.                                        #
#                                                                            #
##############################################################################
data_I
_audit_creation_method
;
Olex2 1.5-alpha
(compiled 2025.02.27 svn.r83f5de26 for OlexSys, GUI svn.r7172)
;
_chemical_name_systematic
;
6-Methyl-3-phenylbenzo[<i>e</i>][1,2,4]triazine
;
_chemical_name_common     ?
_chemical_formula_moiety     'C14 H11 N3'
_chemical_formula_sum     'C14 H11 N3'
_chemical_formula_iupac     'C14 H11 N3'
_chemical_formula_weight     221.26
_chemical_melting_point     ?
_space_group_crystal_system     orthorhombic
_space_group_name_H-M_alt     'P b c a'
_space_group_name_Hall     '-P 2ac 2ab'
loop_
    _space_group_symop_operation_xyz
    'x, y, z'
    '-x+1/2, -y, z+1/2'
    '-x, y+1/2, -z+1/2'
    'x+1/2, -y+1/2, -z'
    '-x, -y, -z'
    'x-1/2, y, -z-1/2'
    'x, -y-1/2, z-1/2'
    '-x-1/2, y-1/2, z'
_cell_length_a     12.29140(10)
_cell_length_b     6.96470(10)
_cell_length_c     26.4480(4)
_cell_angle_alpha     90
_cell_angle_beta     90
_cell_angle_gamma     90
_cell_volume     2264.11(5)
_cell_formula_units_Z     8
_cell_measurement_reflns_used     18112
_cell_measurement_theta_min     4.8820
_cell_measurement_theta_max     68.9380
_cell_measurement_temperature     85
_exptl_crystal_description     needle
_exptl_crystal_colour     yellow
_exptl_crystal_size_max     0.241
_exptl_crystal_size_mid     0.216
_exptl_crystal_size_min     0.122
_exptl_crystal_density_diffrn     1.298
_exptl_crystal_density_meas     ?
_exptl_crystal_density_method     ?
_exptl_crystal_F_000     928
_exptl_absorpt_coefficient_mu     0.631
_exptl_absorpt_correction_type     multi-scan
_exptl_absorpt_process_details
;
(CrysAlisPro; Rigaku OD, 2024)
;
_exptl_absorpt_correction_T_min     0.83188
_exptl_absorpt_correction_T_max     1.00000
_diffrn_ambient_temperature     85
_diffrn_source     'fine-focus sealed X-ray tube'
_diffrn_radiation_type     'Cu K\a'
_diffrn_radiation_wavelength     1.54184
_diffrn_radiation_monochromator     graphite
_diffrn_measurement_device_type     'Rigaku MicroMax-007HF'
_diffrn_measurement_device     'abstract diffractometer'
_diffrn_measurement_method     '\w scans'
_diffrn_detector     'CCD plate'
_diffrn_detector_area_resol_mean     ?
_diffrn_reflns_number     32596
_diffrn_reflns_av_R_equivalents     0.0707
_diffrn_reflns_av_unetI/netI     0.0245
_diffrn_reflns_theta_min     4.912
_diffrn_reflns_theta_max     69.390
_diffrn_reflns_theta_full     67.684
_diffrn_measured_fraction_theta_max     0.994
_diffrn_measured_fraction_theta_full     1.000
_diffrn_reflns_limit_h_min     -14
_diffrn_reflns_limit_h_max     14
_diffrn_reflns_limit_k_min     -8
_diffrn_reflns_limit_k_max     8
_diffrn_reflns_limit_l_min     -29
_diffrn_reflns_limit_l_max     31
_diffrn_radiation_probe     x-ray
_refine_special_details     ?
_reflns_number_total     2110
_reflns_number_gt     2026
_reflns_threshold_expression     'I > 2\s(I)'
_refine_ls_structure_factor_coef     Fsqd
_refine_ls_matrix_type     full
_refine_ls_R_factor_all     0.0565
_refine_ls_R_factor_gt     0.0551
_refine_ls_wR_factor_gt     0.1260
_refine_ls_wR_factor_ref     0.1294
_refine_ls_goodness_of_fit_ref     1.129
_refine_ls_restrained_S_all     1.129
_refine_ls_number_reflns     2110
_refine_ls_number_parameters     156
_refine_ls_number_restraints     0
_refine_ls_hydrogen_treatment     constr
_refine_ls_weighting_scheme     calc
_refine_ls_weighting_details
              'w=1/[\s^2^(Fo^2^)+(0.0803P)^2^+0.4204P] where P=(Fo^2^+2Fc^2^)/3'
_atom_sites_solution_hydrogens     geom
_atom_sites_solution_primary     dual
_atom_sites_solution_secondary     ?
_refine_ls_shift/su_max     0.008
_refine_ls_shift/su_mean     0.000
_refine_diff_density_max     0.289
_refine_diff_density_min     -0.449
_refine_ls_extinction_method
;
<i>SHELXL2019/3</i> (Sheldrick, 2015b)
;
_refine_ls_extinction_coef     0.0197(12)
_refine_ls_extinction_expression
                                  'Fc^*^=kFc[1+0.001xFc^2^\l^3^/sin(2\q)]^-1/4^'
loop_
    _atom_type_symbol
    _atom_type_description
    _atom_type_scat_dispersion_real
    _atom_type_scat_dispersion_imag
    _atom_type_scat_source
    'C' 'C' 0.0181 0.0091
                         'International Tables Vol C Tables 4.2.6.8 and 6.1.1.4'
    'H' 'H' 0.0000 0.0000
                         'International Tables Vol C Tables 4.2.6.8 and 6.1.1.4'
    'N' 'N' 0.0311 0.0180
                         'International Tables Vol C Tables 4.2.6.8 and 6.1.1.4'
_computing_data_collection
;
DTREK_VERSION=d*TREK version 9.9.9.4 W9RSSI -- Aug 22 2012
;
_computing_cell_refinement
;
CrysAlisPro 1.171.43.130a (Rigaku OD, 2024)
;
_computing_data_reduction
;
CrysAlisPro 1.171.43.130a (Rigaku OD, 2024)
;
_computing_structure_solution
;
<i>SHELXT2018/2</i> (Sheldrick, 2015a)
;
_computing_structure_refinement
;
<i>SHELXL2019/3</i> (Sheldrick, 2015b)
;
_computing_molecular_graphics
;
Olex2 1.5-alpha (Dolomanov <i>et al.</i>,  2009)
;
_computing_publication_material
;
Olex2 1.5-alpha (Dolomanov <i>et al.</i>,  2009)
;
loop_
    _atom_site_type_symbol
    _atom_site_label
    _atom_site_fract_x
    _atom_site_fract_y
    _atom_site_fract_z
    _atom_site_U_iso_or_equiv
    _atom_site_adp_type
    _atom_site_calc_flag
    _atom_site_occupancy
    _atom_site_disorder_assembly
    _atom_site_disorder_group
    N N1 0.42769(8) 0.25701(14) 0.40469(4) 0.0252(3) Uani d 1 . .
    N N2 0.38267(8) 0.20841(13) 0.44778(4) 0.0251(3) Uani d 1 . .
    N N3 0.59729(7) 0.33587(13) 0.44476(3) 0.0230(3) Uani d 1 . .
    C C1 0.51948(10) 0.33532(17) 0.31007(4) 0.0277(3) Uani d 1 . .
    H H1 0.450404 0.274567 0.312033 0.033 Uiso calc 1 . .
    C C2 0.56204(10) 0.38523(18) 0.26336(4) 0.0312(3) Uani d 1 . .
    H H2 0.522131 0.357910 0.233454 0.037 Uiso calc 1 . .
    C C3 0.66273(10) 0.47500(17) 0.26002(4) 0.0302(3) Uani d 1 . .
    H H3 0.691704 0.508748 0.227931 0.036 Uiso calc 1 . .
    C C4 0.72093(10) 0.51524(16) 0.30386(4) 0.0280(3) Uani d 1 . .
    H H4 0.789769 0.576694 0.301703 0.034 Uiso calc 1 . .
    C C5 0.67867(9) 0.46583(15) 0.35075(4) 0.0254(3) Uani d 1 . .
    H H5 0.718590 0.494632 0.380555 0.030 Uiso calc 1 . .
    C C6 0.57796(9) 0.37411(15) 0.35447(4) 0.0234(3) Uani d 1 . .
    C C7 0.53352(9) 0.32035(15) 0.40467(4) 0.0230(3) Uani d 1 . .
    C C8 0.44199(9) 0.22211(15) 0.49095(4) 0.0230(3) Uani d 1 . .
    C C9 0.55173(9) 0.28592(15) 0.48966(4) 0.0226(3) Uani d 1 . .
    C C10 0.61263(9) 0.29357(15) 0.53498(4) 0.0239(3) Uani d 1 . .
    H H10 0.685814 0.337367 0.534320 0.029 Uiso calc 1 . .
    C C11 0.56660(9) 0.23815(16) 0.57982(4) 0.0245(3) Uani d 1 . .
    C C12 0.45523(9) 0.17724(16) 0.58078(4) 0.0258(3) Uani d 1 . .
    H H12 0.423284 0.141497 0.612107 0.031 Uiso calc 1 . .
    C C13 0.39409(9) 0.16935(16) 0.53788(4) 0.0253(3) Uani d 1 . .
    H H13 0.320313 0.129061 0.539292 0.030 Uiso calc 1 . .
    C C14 0.63164(9) 0.23645(18) 0.62798(4) 0.0295(3) Uani d 1 . .
    H H14A 0.598802 0.325163 0.652355 0.044 Uiso calc 1 . .
    H H14B 0.706475 0.276657 0.620825 0.044 Uiso calc 1 . .
    H H14C 0.632015 0.106407 0.642129 0.044 Uiso calc 1 . .
loop_
    _atom_site_aniso_label
    _atom_site_aniso_U_11
    _atom_site_aniso_U_22
    _atom_site_aniso_U_33
    _atom_site_aniso_U_12
    _atom_site_aniso_U_13
    _atom_site_aniso_U_23
    N1 0.0255(5) 0.0243(5) 0.0259(5) 0.0006(4) 0.0005(4) 0.0003(4)
    N2 0.0251(5) 0.0240(5) 0.0263(6) 0.0004(4) 0.0003(4) 0.0002(4)
    N3 0.0252(5) 0.0216(5) 0.0222(5) 0.0010(4) 0.0007(4) 0.0003(4)
    C1 0.0280(6) 0.0271(6) 0.0281(6) 0.0005(4) -0.0012(4) -0.0012(4)
    C2 0.0368(7) 0.0328(6) 0.0241(6) 0.0020(5) -0.0042(5) -0.0016(5)
    C3 0.0390(7) 0.0278(6) 0.0239(6) 0.0012(5) 0.0033(5) 0.0030(5)
    C4 0.0325(6) 0.0233(6) 0.0282(6) -0.0011(5) 0.0027(4) 0.0009(4)
    C5 0.0302(6) 0.0217(6) 0.0242(6) 0.0012(4) -0.0018(4) -0.0013(4)
    C6 0.0280(6) 0.0194(5) 0.0229(6) 0.0036(4) -0.0001(4) -0.0003(4)
    C7 0.0257(6) 0.0183(5) 0.0250(6) 0.0016(4) -0.0010(4) -0.0014(4)
    C8 0.0247(6) 0.0194(5) 0.0250(6) 0.0016(4) 0.0006(4) -0.0003(4)
    C9 0.0249(6) 0.0184(5) 0.0243(6) 0.0017(4) 0.0009(4) 0.0000(4)
    C10 0.0232(6) 0.0235(6) 0.0252(6) 0.0010(4) 0.0008(4) 0.0003(4)
    C11 0.0276(6) 0.0215(6) 0.0245(6) 0.0033(4) 0.0006(4) -0.0011(4)
    C12 0.0296(6) 0.0232(6) 0.0245(6) 0.0012(4) 0.0053(4) 0.0015(4)
    C13 0.0238(6) 0.0235(6) 0.0286(6) 0.0003(4) 0.0032(4) -0.0003(4)
    C14 0.0304(6) 0.0344(6) 0.0237(6) 0.0014(5) 0.0011(5) 0.0008(5)
_geom_special_details
;
 All esds (except the esd in the dihedral angle between two l.s. planes)
 are estimated using the full covariance matrix.  The cell esds are taken
 into account individually in the estimation of esds in distances, angles
 and torsion angles; correlations between esds in cell parameters are only
 used when they are defined by crystal symmetry.  An approximate (isotropic)
 treatment of cell esds is used for estimating esds involving l.s. planes.
;
loop_
    _geom_bond_atom_site_label_1
    _geom_bond_atom_site_label_2
    _geom_bond_site_symmetry_2
    _geom_bond_distance
    _geom_bond_publ_flag
    N1 N2 . 1.3113(13) ?
    N1 C7 . 1.3735(14) ?
    N2 C8 . 1.3580(14) ?
    N3 C7 . 1.3231(14) ?
    N3 C9 . 1.3583(14) ?
    C1 C2 . 1.3858(16) ?
    C1 C6 . 1.4032(15) ?
    C1 H1 . 0.9500 ?
    C2 C3 . 1.3894(17) ?
    C2 H2 . 0.9500 ?
    C3 C4 . 1.3909(15) ?
    C3 H3 . 0.9500 ?
    C4 C5 . 1.3877(15) ?
    C4 H4 . 0.9500 ?
    C5 C6 . 1.3965(16) ?
    C5 H5 . 0.9500 ?
    C6 C7 . 1.4835(15) ?
    C8 C9 . 1.4206(16) ?
    C8 C13 . 1.4221(15) ?
    C9 C10 . 1.4141(15) ?
    C10 C11 . 1.3695(16) ?
    C10 H10 . 0.9500 ?
    C11 C12 . 1.4333(16) ?
    C11 C14 . 1.5037(15) ?
    C12 C13 . 1.3621(16) ?
    C12 H12 . 0.9500 ?
    C13 H13 . 0.9500 ?
    C14 H14A . 0.9800 ?
    C14 H14B . 0.9800 ?
    C14 H14C . 0.9800 ?
loop_
    _geom_angle_atom_site_label_1
    _geom_angle_atom_site_label_2
    _geom_angle_atom_site_label_3
    _geom_angle_site_symmetry_1
    _geom_angle_site_symmetry_3
    _geom_angle
    _geom_angle_publ_flag
    N2 N1 C7 . . 118.88(9) ?
    N1 N2 C8 . . 119.07(9) ?
    C7 N3 C9 . . 115.82(9) ?
    C2 C1 C6 . . 120.29(11) ?
    C2 C1 H1 . . 119.9 ?
    C6 C1 H1 . . 119.9 ?
    C1 C2 C3 . . 120.38(10) ?
    C1 C2 H2 . . 119.8 ?
    C3 C2 H2 . . 119.8 ?
    C2 C3 C4 . . 119.72(10) ?
    C2 C3 H3 . . 120.1 ?
    C4 C3 H3 . . 120.1 ?
    C5 C4 C3 . . 120.16(11) ?
    C5 C4 H4 . . 119.9 ?
    C3 C4 H4 . . 119.9 ?
    C4 C5 C6 . . 120.55(10) ?
    C4 C5 H5 . . 119.7 ?
    C6 C5 H5 . . 119.7 ?
    C5 C6 C1 . . 118.89(10) ?
    C5 C6 C7 . . 120.33(10) ?
    C1 C6 C7 . . 120.78(10) ?
    N3 C7 N1 . . 125.93(10) ?
    N3 C7 C6 . . 118.58(10) ?
    N1 C7 C6 . . 115.48(9) ?
    N2 C8 C9 . . 120.78(10) ?
    N2 C8 C13 . . 119.56(10) ?
    C9 C8 C13 . . 119.66(10) ?
    N3 C9 C10 . . 120.88(10) ?
    N3 C9 C8 . . 119.50(10) ?
    C10 C9 C8 . . 119.61(10) ?
    C11 C10 C9 . . 120.31(10) ?
    C11 C10 H10 . . 119.8 ?
    C9 C10 H10 . . 119.8 ?
    C10 C11 C12 . . 119.56(10) ?
    C10 C11 C14 . . 121.06(10) ?
    C12 C11 C14 . . 119.37(10) ?
    C13 C12 C11 . . 121.61(10) ?
    C13 C12 H12 . . 119.2 ?
    C11 C12 H12 . . 119.2 ?
    C12 C13 C8 . . 119.23(10) ?
    C12 C13 H13 . . 120.4 ?
    C8 C13 H13 . . 120.4 ?
    C11 C14 H14A . . 109.5 ?
    C11 C14 H14B . . 109.5 ?
    H14A C14 H14B . . 109.5 ?
    C11 C14 H14C . . 109.5 ?
    H14A C14 H14C . . 109.5 ?
    H14B C14 H14C . . 109.5 ?
loop_
    _geom_torsion_atom_site_label_1
    _geom_torsion_atom_site_label_2
    _geom_torsion_atom_site_label_3
    _geom_torsion_atom_site_label_4
    _geom_torsion_site_symmetry_1
    _geom_torsion_site_symmetry_2
    _geom_torsion_site_symmetry_3
    _geom_torsion_site_symmetry_4
    _geom_torsion
    _geom_torsion_publ_flag
    C7 N1 N2 C8 . . . . -0.03(15) ?
    C6 C1 C2 C3 . . . . -0.32(18) ?
    C1 C2 C3 C4 . . . . -0.13(18) ?
    C2 C3 C4 C5 . . . . 0.05(18) ?
    C3 C4 C5 C6 . . . . 0.49(17) ?
    C4 C5 C6 C1 . . . . -0.93(16) ?
    C4 C5 C6 C7 . . . . 179.56(10) ?
    C2 C1 C6 C5 . . . . 0.85(17) ?
    C2 C1 C6 C7 . . . . -179.65(10) ?
    C9 N3 C7 N1 . . . . -0.82(16) ?
    C9 N3 C7 C6 . . . . 179.52(9) ?
    N2 N1 C7 N3 . . . . 0.87(16) ?
    N2 N1 C7 C6 . . . . -179.46(9) ?
    C5 C6 C7 N3 . . . . -9.49(16) ?
    C1 C6 C7 N3 . . . . 171.02(10) ?
    C5 C6 C7 N1 . . . . 170.82(9) ?
    C1 C6 C7 N1 . . . . -8.68(15) ?
    N1 N2 C8 C9 . . . . -0.74(15) ?
    N1 N2 C8 C13 . . . . -179.85(10) ?
    C7 N3 C9 C10 . . . . 178.93(9) ?
    C7 N3 C9 C8 . . . . -0.01(15) ?
    N2 C8 C9 N3 . . . . 0.78(16) ?
    C13 C8 C9 N3 . . . . 179.88(9) ?
    N2 C8 C9 C10 . . . . -178.18(9) ?
    C13 C8 C9 C10 . . . . 0.92(16) ?
    N3 C9 C10 C11 . . . . -178.33(10) ?
    C8 C9 C10 C11 . . . . 0.62(16) ?
    C9 C10 C11 C12 . . . . -1.71(16) ?
    C9 C10 C11 C14 . . . . 177.08(10) ?
    C10 C11 C12 C13 . . . . 1.30(17) ?
    C14 C11 C12 C13 . . . . -177.52(10) ?
    C11 C12 C13 C8 . . . . 0.24(17) ?
    N2 C8 C13 C12 . . . . 177.78(9) ?
    C9 C8 C13 C12 . . . . -1.33(16) ?
loop_
    _geom_hbond_atom_site_label_D
    _geom_hbond_atom_site_label_H
    _geom_hbond_atom_site_label_A
    _geom_hbond_site_symmetry_A
    _geom_hbond_distance_DH
    _geom_hbond_distance_HA
    _geom_hbond_distance_DA
    _geom_hbond_angle_DHA
    C10 H10 N2 4_556 0.95 2.49 3.3504(15) 151
    C14 H14B N2 4_556 0.98 2.83 3.6990(15) 149
    C14 H14B N1 4_556 0.98 2.81 3.7403(15) 159
    C13 H13 N3 4_456 0.95 2.78 3.6771(14) 157
_shelx_space_group_comment
;
The symmetry employed for this shelxl refinement is uniquely defined
by the following loop, which should always be used as a source of
symmetry information in preference to the above space-group names.
They are only intended as comments.
;
_shelx_estimated_absorpt_T_min     ?
_shelx_estimated_absorpt_T_max     ?
_shelx_hkl_file
;
   0   0  -1    0.00    0.01
   0   0  -1    0.00    0.00
   0   0  -2  942.51    4.86
   0   0  -2 1025.67    5.29
   0   0  -3    0.46    0.13
   0   0  -3    0.54    0.15
   0   0   3    0.04    0.01
   0   0  -3    0.10    0.03
   0   0  -4  189.58    3.17
   0   0  -4  188.02    3.04
   0   0   4  181.35    2.94
   0   0  -5    0.18    0.13
   0   0  -5    0.25    0.13
   0   0   5    0.19    0.15
   0   0  -5    0.09    0.04
   0   0  -6 2025.39   12.86
   0   0  -6 1901.61   12.07
   0   0   6 2020.10   12.49
   0   0  -7    0.13    0.08
   0   0  -7    0.15    0.06
   0   0  -7    0.06    0.01
   0   0   7    0.13    0.04
   0   0  -8    9.23    0.97
   0   0  -8    8.45    0.95
   0   0   8    7.15    0.88
   0   0   8    7.01    0.38
   0   0  -8    6.89    0.41
   0   0  -9   -0.08    0.15
   0   0  -9    0.00    0.10
   0   0   9   -0.03    0.09
   0   0  -9    0.03    0.04
   0   0  10  642.19    3.52
   0   0  10  687.68    9.88
   0   0  11    0.09    0.15
   0   0  12   55.81    3.09
   0   0  13    0.00    0.09
   0   0  14    1.63    0.79
   0   0  14    1.35    0.75
   0   0  14   -0.15    0.76
   0   0  14    1.31    0.77
   0   0  14    2.18    0.66
   0   0  15   -0.06    0.16
   0   0  15    0.38    0.62
   0   0  15    0.06    0.16
   0   0  15   -0.08    0.26
   0   0  15   -0.22    0.39
   0   0  15   -0.21    0.22
   0   0  16   26.33    3.49
   0   0  16   25.49    3.89
   0   0  16   27.92    3.51
   0   0  16   26.29    3.71
   0   0  16   26.18    2.52
   0   0  17   -0.05    0.26
   0   0  17    0.73    0.78
   0   0  17    0.31    0.67
   0   0  17   -0.04    0.07
   0   0  17    0.05    0.22
   0   0  17    0.40    0.69
   0   0  18 1184.85   28.72
   0   0  18 1231.92   28.00
   0   0  18 1196.75   26.38
   0   0  18 1251.00   25.79
   0   0  19    0.32    0.37
   0   0  19    0.91    0.75
   0   0  19    0.52    0.88
   0   0  19   -0.15    0.44
   0   0  20 1737.06   32.73
   0   0  20 1701.52   35.58
   0   0  20 1729.18   32.75
   0   0  21   -0.42    0.91
   0   0  21    0.05    0.37
   0   0  21    0.59    0.91
   0   0  22 1163.92   32.24
   0   0  22 1187.38   28.85
   0   0  22 1137.97   31.02
   0   0  22 1185.57   28.54
   0   0  23    1.37    1.18
   0   0  23    0.64    0.86
   0   0  23   -0.19    0.37
   0   0  23    0.90    0.94
   0   0  24    5.45    2.18
   0   0  24    5.66    2.08
   0   0  24    6.24    2.58
   0   0  24    5.66    2.15
   0   0  25   -0.41    0.89
   0   0  25   -0.69    0.83
   0   0  25   -0.06    0.61
   0   0  25   -0.03    0.86
   0   0  26  237.24   13.82
   0   0  26  221.56   15.26
   0   0  26  244.37   13.36
   0   0  27    0.29    0.36
   0   0  27    0.49    0.69
   0   0  27    0.46    0.83
   0   0  28  343.00   15.03
   0   0  28  321.78   16.17
   0   0  28  317.66   14.28
   0   0  29   -0.10    0.16
   0   0  29    0.20    0.53
   0   0  30    6.16    1.95
   0   0  30    6.81    1.72
   0   1   0    0.04    0.04
   0  -1   0    0.74    0.15
   0  -1   0    1.12    0.24
   0   1   0    0.07    0.04
   0  -1   1    0.25    0.09
   0   1  -1    0.33    0.11
   0  -1  -1    0.20    0.09
   0   1   1    0.18    0.09
   0   1   1    0.15    0.09
   0   1  -1    0.10    0.09
   0   1  -1    0.20    0.11
   0  -1  -1    0.08    0.02
   0  -1   1    0.02    0.05
   0   1   2    0.15    0.08
   0   1  -2    0.15    0.08
   0  -1   2    0.18    0.08
   0  -1  -2    0.15    0.08
   0   1  -2    0.25    0.14
   0  -1   2   -0.02    0.01
   0   1  -2    0.09    0.08
   0   1   2    0.11    0.08
   0   1  -3    0.01    0.06
   0  -1   3    0.44    0.14
   0   1  -3    0.05    0.11
   0  -1  -3    0.11    0.07
   0  -1   3    0.22    0.14
   0  -1   3    0.12    0.05
   0  -1  -3    0.06    0.06
   0   1   3    0.10    0.03
   0   1  -3    0.29    0.10
   0  -1   3    0.51    0.09
   0  -1   3    0.53    0.09
   0  -1   4    0.03    0.04
   0   1  -4    0.26    0.17
   0   1  -4    0.36    0.16
   0  -1  -4    0.08    0.04
   0  -1   4    0.06    0.07
   0  -1   4    0.07    0.02
   0  -1  -4    0.23    0.10
   0   1  -4    0.03    0.03
   0   1   4   -0.07    0.09
   0  -1   4    0.13    0.05
   0  -1   4    0.17    0.08
   0   1  -5    0.07    0.09
   0  -1   5    0.02    0.05
   0  -1   5    0.13    0.08
   0  -1  -5    0.18    0.07
   0   1  -5    0.31    0.20
   0   1  -5    0.22    0.05
   0   1   5    0.18    0.12
   0  -1  -5    0.02    0.04
   0  -1   5    0.04    0.01
   0  -1   5    0.07    0.02
   0  -1   5    0.15    0.07
   0  -1   6    0.31    0.25
   0   1  -6    0.08    0.11
   0  -1  -6    0.32    0.10
   0  -1   6   -0.11    0.13
   0  -1  -6    0.15    0.12
   0  -1   6    0.07    0.05
   0   1  -6    0.01    0.01
   0   1   6    0.02    0.03
   0  -1  -6    0.11    0.11
   0   1  -6    0.03    0.02
   0   1  -6    0.11    0.09
   0  -1  -6    0.34    0.25
   0  -1   7    0.17    0.17
   0  -1  -7    0.05    0.03
   0   1  -7    0.03    0.14
   0  -1   7    0.10    0.13
   0  -1  -7    0.15    0.14
   0  -1   7    0.61    0.11
   0   1   7   -0.07    0.11
   0  -1   7    0.45    0.09
   0   1  -7    0.89    0.43
   0   1  -7    0.99    0.43
   0  -1  -7   -0.27    0.21
   0  -1  -7   -0.06    0.10
   0  -1  -8    0.12    0.05
   0  -1   8    0.24    0.13
   0  -1   8    0.04    0.15
   0   1   8    0.06    0.07
   0  -1  -8    0.21    0.12
   0   1  -8    0.07    0.06
   0   1  -8    0.12    0.14
   0  -1   9   -0.22    0.25
   0   1   9    0.04    0.08
   0  -1  -9    0.90    0.25
   0   1   9    0.08    0.07
   0   1  -9    0.33    0.29
   0  -1  -9    0.15    0.06
   0   1  -9    0.32    0.26
   0  -1   9    1.05    0.25
   0   1  10   -0.01    0.07
   0  -1  10    0.04    0.16
   0   1  10    0.15    0.11
   0   1 -10    0.08    0.18
   0   1 -10    0.04    0.07
   0  -1  11    0.01    0.21
   0   1  11    0.07    0.09
   0   1  12    0.11    0.11
   0   1  12    0.02    0.07
   0   1  13   -0.16    0.42
   0   1  13    0.06    0.17
   0  -1  13    0.11    0.16
   0   1  13    0.23    0.55
   0   1  13   -0.35    0.46
   0   1  13    0.35    0.43
   0  -1 -13    0.09    0.10
   0   1  14    1.77    0.77
   0   1  14    0.08    0.42
   0  -1  14    0.37    0.57
   0   1  14    1.15    0.68
   0   1  14    0.51    0.28
   0  -1  14    0.10    0.30
   0  -1 -14    0.15    0.11
   0   1  14   -0.47    0.67
   0   1  14    0.21    0.36
   0  -1  15    0.04    0.40
   0   1  15    0.05    0.40
   0   1  15    0.02    0.15
   0   1  15    0.29    0.20
   0   1  15   -0.16    0.35
   0  -1  15    0.28    0.48
   0   1  15    0.24    0.51
   0  -1  15   -0.11    0.21
   0   1  15    0.09    0.29
   0   1  15   -0.22    0.52
   0   1  15    0.20    0.34
   0  -1  16    0.41    0.51
   0   1  16    0.25    0.39
   0   1  16   -0.24    0.32
   0   1  16    0.15    0.34
   0  -1  16    0.87    0.75
   0   1  16    0.28    0.52
   0   1  16   -0.17    0.40
   0  -1  16    0.19    0.22
   0   1  16   -0.05    0.20
   0   1  16    0.85    1.09
   0  -1  17    0.85    0.88
   0   1  17   -0.11    0.24
   0   1  17   -0.38    0.46
   0   1  17    0.22    0.58
   0  -1  17    0.70    0.75
   0   1  17   -0.22    0.14
   0   1  17   -0.16    0.49
   0  -1  17    0.13    0.50
   0   1  17    0.90    0.93
   0   1  17    0.57    1.41
   0   1  18    0.21    0.53
   0  -1  18    0.28    0.47
   0   1  18   -0.09    0.12
   0   1  18   -0.12    0.61
   0   1  18   -0.01    0.10
   0   1  18    0.23    0.47
   0  -1  18   -0.23    0.20
   0  -1  18    0.67    0.70
   0   1  18    0.58    0.64
   0   1  19    0.14    0.41
   0  -1  19    1.07    0.95
   0   1  19    0.40    0.46
   0   1  19   -0.09    0.18
   0   1  19    0.58    0.63
   0  -1  19    0.40    0.60
   0   1  19    1.33    1.04
   0  -1  19    0.29    0.67
   0   1  19    0.04    0.46
   0   1  20   -0.01    0.33
   0  -1  20    0.09    0.24
   0   1  20    0.78    0.99
   0   1  20    0.46    0.29
   0  -1  20   -0.19    0.31
   0   1  20    9.94    2.40
   0   1  20    8.23    2.39
   0  -1  20    0.51    0.86
   0   1  20   -0.01    0.46
   0   1  21    0.38    0.64
   0   1  21   -0.43    0.58
   0   1  21    0.55    1.07
   0  -1  21    0.12    0.67
   0   1  21   -0.09    0.20
   0  -1  21   -0.11    0.65
   0  -1  21    0.21    0.77
   0   1  21    0.73    1.29
   0   1  22   -0.66    1.20
   0   1  22    0.02    0.26
   0  -1  22   -0.19    0.93
   0   1  22    0.78    1.06
   0  -1  22   -0.31    0.63
   0  -1  22   -0.49    0.87
   0   1  22    0.35    0.79
   0  -1  23    0.51    0.80
   0  -1  23    0.57    0.94
   0   1  23    0.58    0.64
   0  -1  23   -0.14    0.34
   0   1  23    0.23    0.69
   0   1  23    2.94    1.37
   0   1  24    0.52    0.57
   0  -1  24    0.07    0.60
   0   1  24    1.11    0.79
   0  -1  24   -0.44    0.45
   0   1  24    0.30    0.66
   0  -1  24   -0.77    0.88
   0   1  24    0.20    0.13
   0   1  25    1.12    0.56
   0  -1  25    0.52    1.22
   0  -1  25    0.87    1.34
   0   1  25   -0.24    0.58
   0  -1  25   -0.21    0.38
   0   1  25    0.15    0.29
   0   1  25   -0.36    0.70
   0   1  26   -0.30    0.96
   0  -1  26    0.45    0.81
   0   1  26    0.43    0.67
   0  -1  26   -0.32    0.30
   0   1  26    0.19    0.34
   0  -1  26    0.29    0.84
   0   1  26   -0.12    0.60
   0  -1  27   -0.37    0.97
   0   1  27    0.11    0.59
   0  -1  27    0.07    0.37
   0   1  27    0.09    0.20
   0   1  27    0.27    0.72
   0  -1  27   -0.07    0.65
   0   1  28   -0.86    0.83
   0  -1  28   -0.98    0.72
   0   1  28   -0.21    0.40
   0   1  28    0.43    0.52
   0   1  29    0.76    0.92
   0   1  29   -0.01    0.61
   0   1  29   -0.48    0.61
   0   1  30   -0.47    0.83
   0   1  30   -0.48    0.64
   0   1  31    0.76    0.68
   0   1  31    0.68    0.53
   0  -2   0 4617.81   24.06
   0   2   0 6853.11   29.80
   0   2   0 6129.49   24.14
   0   2   1 4999.38   21.70
   0  -2   1 4009.99   18.19
   0  -2  -1 3889.52   18.37
   0  -2   1 4236.42   23.03
   0  -2  -1 5449.59   25.89
   0   2  -1 5411.79   26.41
   0   2  -1 5548.79   27.32
   0   2  -1 6009.96   22.86
   0   2   2 6788.51   26.05
   0   2  -2 9999.00   37.85
   0   2  -2 8076.55   32.97
   0  -2  -2 8234.76   31.71
   0   2  -2 7894.32   26.80
   0  -2   3 1363.85   10.18
   0  -2  -3 1472.65   11.46
   0  -2  -3 1630.14   13.79
   0   2  -3 1267.58   13.06
   0  -2   3 1574.93   14.04
   0   2  -3 1334.67   14.30
   0   2  -3 1471.33   10.99
   0  -2   4  176.06    3.58
   0  -2  -4  172.25    3.96
   0  -2   4  175.30    4.71
   0   2  -4  153.38    4.54
   0  -2  -4  158.82    4.33
   0  -2   4  170.03    2.00
   0  -2   4  168.47    1.93
   0   2  -4  157.78    3.60
   0  -2   5  420.80    5.50
   0  -2  -5  383.85    6.05
   0  -2   5  357.93    6.90
   0  -2  -5  382.02    6.65
   0  -2   5  455.54    3.16
   0   2  -5  382.43    5.51
   0  -2   5  466.07    3.28
   0  -2   6  913.26    7.77
   0  -2  -6  933.87    9.49
   0  -2   6  804.08   10.23
   0  -2  -6  826.82    9.66
   0   2  -6  778.37    7.69
   0  -2   7  428.94    5.12
   0  -2  -7  422.03    6.48
   0  -2  -7  429.75    6.78
   0  -2   7  416.18    7.38
   0   2  -7  427.22    5.56
   0  -2   8  344.47    4.36
   0  -2  -8  324.85    5.82
   0  -2  -8  336.80    5.93
   0  -2   8  348.92    6.79
   0   2  -8  332.08    4.84
   0  -2   9   83.67    1.98
   0  -2  -9   87.26    3.09
   0  -2   9   91.15    3.52
   0  -2  -9   83.78    2.86
   0   2  -9   86.50    2.31
   0  -2  10 1286.64    6.72
   0  -2 -10 1253.34   12.06
   0  -2  10 1214.90    7.42
   0  -2 -10 1361.35   11.14
   0  -2  10 1372.49   13.86
   0   2  11  765.16   21.12
   0   2  11  800.64   16.66
   0   2  11  784.41   16.17
   0  -2 -11  865.65   10.15
   0  -2  11  940.89   11.38
   0  -2 -11  938.16    8.67
   0   2  11  763.30   17.34
   0   2  12   39.06    2.13
   0  -2  12   41.80    2.38
   0   2  12   38.54    3.40
   0   2  12   31.40    5.40
   0   2  12   34.06    3.81
   0   2  12   42.96    4.33
   0   2  12   48.52    4.08
   0  -2  12   35.63    4.37
   0  -2  12   34.89    3.96
   0  -2 -12   40.09    2.21
   0   2  12   47.19    4.01
   0   2  12   35.27    4.61
   0   2  13   42.21    2.34
   0   2  13   48.99    3.92
   0   2  13   36.49    4.27
   0   2  13   45.48    6.44
   0   2  13   45.39    4.62
   0   2  13   37.55    4.62
   0  -2  13   49.88    5.21
   0  -2  13   48.90    4.79
   0  -2 -13   53.20    2.58
   0   2  13   42.43    5.40
   0   2  13   47.94    4.22
   0   2  14    6.06    2.38
   0   2  14   10.61    1.87
   0   2  14   13.27    2.27
   0  -2  14   12.60    2.66
   0   2  14   11.95    2.35
   0  -2 -14   11.36    1.23
   0   2  14    8.35    2.12
   0   2  14    9.24    3.36
   0  -2  14    8.90    2.11
   0   2  14   12.63    2.29
   0  -2  15   64.86    5.87
   0   2  15   63.53    5.36
   0   2  15   56.91    8.03
   0  -2  15   64.84    6.37
   0   2  15   52.59    6.83
   0   2  15   63.59    5.78
   0   2  15   59.58    5.68
   0   2  15   68.89    5.37
   0   2  15   64.95    4.75
   0   2  16    7.79    2.69
   0   2  16   10.04    1.90
   0   2  16    9.80    2.24
   0   2  16   11.46    3.63
   0   2  16    9.12    2.30
   0  -2  16    9.67    2.54
   0   2  16   11.31    2.25
   0  -2  16   10.90    2.64
   0   2  16    6.02    2.49
   0   2  16   13.14    2.56
   0  -2  17   86.11    6.95
   0   2  17   68.21    6.38
   0   2  17   67.92    8.06
   0   2  17   70.08    9.31
   0   2  17   77.29    6.22
   0   2  17   76.42    7.06
   0   2  17   82.62    6.70
   0   2  17   79.63    6.66
   0  -2  17   79.96    7.65
   0  -2  18   26.03    4.65
   0   2  18   24.46    3.90
   0   2  18   27.78    4.07
   0   2  18   26.87    3.99
   0   2  18   22.38    4.78
   0   2  18   26.24    5.49
   0  -2  18   26.62    4.17
   0   2  18   26.35    4.28
   0   2  18   30.71    3.92
   0   2  19  412.70   21.05
   0   2  19  442.28   18.09
   0   2  19  487.50   17.04
   0  -2  19  436.20   19.49
   0   2  19  447.00   16.69
   0  -2  19  454.21   17.41
   0   2  19  437.09   16.71
   0   2  19  437.39   23.86
   0   2  20   26.39    4.10
   0   2  20   28.29    4.37
   0  -2  20   20.68    4.59
   0   2  20   31.55    4.29
   0   2  20   25.82    5.38
   0   2  20   27.66    4.19
   0   2  20   27.82    5.69
   0   2  20   25.94    4.42
   0   2  21    3.16    1.59
   0   2  21    4.92    1.71
   0   2  21    3.48    1.41
   0  -2  21    1.80    1.61
   0   2  21    5.98    1.92
   0   2  21    4.69    1.88
   0   2  21    3.40    1.92
   0   2  21    2.83    1.79
   0   2  22  965.65   26.47
   0  -2  22  887.44   29.90
   0   2  22 1061.63   25.97
   0   2  22 1003.62   29.81
   0   2  22  832.40   32.81
   0   2  22  987.22   27.25
   0   2  22 1010.76   25.90
   0   2  22  968.93   34.28
   0  -2  23  278.99   16.22
   0   2  23  311.72   13.89
   0   2  23  297.24   13.73
   0   2  23  320.03   17.19
   0   2  23  320.94   15.78
   0   2  23  292.97   19.04
   0   2  24  437.20   22.84
   0   2  24  452.11   20.68
   0   2  24  441.68   16.44
   0  -2  24  411.53   19.88
   0   2  24  450.51   18.85
   0  -2  25   42.19    6.32
   0   2  25   52.85    5.65
   0   2  25   46.93    7.26
   0   2  25   53.64    6.25
   0  -2  25   56.76    7.43
   0   2  25   52.36    6.88
   0   2  26  117.81    9.25
   0   2  26  113.27   11.07
   0   2  26  114.59   10.09
   0   2  26  124.63    8.53
   0  -2  26  100.03    9.23
   0   2  27   56.91    6.08
   0   2  27   56.66    6.83
   0   2  27   52.83    5.46
   0  -2  27   46.97    6.00
   0   2  28   60.20    6.13
   0   2  28   57.34    5.44
   0   2  28   61.52    6.85
   0   2  29    5.67    2.11
   0   2  29    0.90    0.71
   0   2  29    7.68    2.10
   0   2  30    7.17    1.88
   0   2  30    6.36    2.09
   0   2  31    4.75    1.37
   0   2  31    2.95    1.31
   0  -3   0    0.16    0.16
   0  -3   0    0.70    0.31
   0  -3  -1    0.15    0.18
   0  -3   1   -0.01    0.11
   0  -3  -1    0.30    0.31
   0  -3   1    0.23    0.25
   0  -3  -2   -0.19    0.21
   0  -3   2    0.26    0.20
   0  -3   2    0.09    0.20
   0  -3  -2    0.21    0.23
   0  -3  -3    0.23    0.18
   0  -3   3    0.29    0.26
   0  -3  -3    0.15    0.23
   0  -3   3    0.10    0.13
   0  -3   4    0.25    0.09
   0  -3  -4    0.18    0.20
   0  -3   4    0.05    0.01
   0  -3   4    0.04    0.03
   0  -3   4    0.04    0.04
   0  -3   4    0.04    0.05
   0  -3  -4   -0.08    0.21
   0  -3   4    0.03    0.18
   0  -3  -5    0.02    0.15
   0  -3   5    0.04    0.08
   0  -3  -5   -0.04    0.16
   0  -3   5    0.11    0.06
   0  -3  -6   -0.06    0.13
   0  -3   6    0.03    0.11
   0  -3   6    0.09    0.24
   0  -3  -6    0.35    0.27
   0  -3   7    0.01    0.54
   0   3   7    0.03    0.05
   0   3   7   -0.56    0.67
   0  -3   7    0.02    0.02
   0  -3  -7   -0.06    0.19
   0   3   7    0.23    0.31
   0  -3   7   -0.01    0.07
   0  -3  -7    0.07    0.17
   0   3   8   -0.05    0.28
   0  -3   8    0.14    0.68
   0   3   8   -0.24    0.11
   0   3   8    0.46    1.19
   0  -3   8   -0.22    0.54
   0  -3   8    0.13    0.24
   0  -3  -8    0.15    0.22
   0  -3  -8    0.01    0.11
   0  -3   8    0.19    0.17
   0  -3   8    0.17    0.48
   0   3   8    0.40    1.19
   0  -3  -9    0.25    0.26
   0  -3   9    0.08    0.12
   0  -3   9   -0.10    0.29
   0   3   9    0.32    0.46
   0  -3  -9    0.07    0.10
   0  -3   9    0.01    0.04
   0   3   9    0.13    0.45
   0   3   9    0.47    0.85
   0  -3   9    0.30    0.63
   0   3   9    0.31    0.54
   0  -3  -9    0.13    0.33
   0  -3   9    0.07    0.25
   0  -3   9    0.05    0.28
   0   3   9    0.57    0.97
   0  -3 -10    0.02    0.08
   0  -3  10    0.18    0.11
   0   3  10   -0.02    0.16
   0  -3  10    0.16    0.70
   0   3  10    1.15    0.74
   0  -3 -10    0.11    0.19
   0  -3  10    0.11    0.04
   0   3  10    0.01    0.32
   0   3  10    0.03    0.40
   0  -3  10   -0.11    0.41
   0   3  10    1.30    0.66
   0  -3 -10    0.67    0.63
   0  -3  10    0.17    0.41
   0   3  10    0.03    0.29
   0  -3  10   -0.05    0.58
   0   3  11    0.52    0.93
   0  -3  11    1.06    0.54
   0  -3 -11    1.44    0.42
   0   3  11   -0.09    0.29
   0   3  11    0.01    0.49
   0  -3  11    0.38    0.71
   0   3  11    0.06    0.30
   0  -3 -11    0.03    0.10
   0   3  11    0.27    0.33
   0  -3  11    0.37    1.12
   0   3  11    0.02    0.17
   0  -3  11   -0.18    0.43
   0  -3 -11    0.41    0.35
   0   3  11    0.46    0.26
   0  -3  11    0.33    0.69
   0   3  12    0.18    0.40
   0   3  12    0.76    0.67
   0   3  12    0.57    0.82
   0   3  12    0.49    0.50
   0  -3  12   -0.03    0.39
   0   3  12   -0.30    0.57
   0  -3 -12   -0.05    0.16
   0   3  12    0.45    0.43
   0  -3  12    0.93    0.46
   0   3  12   -0.21    0.30
   0  -3 -12    0.42    0.52
   0  -3  12    0.60    0.66
   0  -3  12    0.04    0.48
   0  -3  12    0.51    0.77
   0   3  13    0.18    1.12
   0   3  13    0.13    0.27
   0   3  13    0.25    0.53
   0   3  13   -0.13    0.43
   0  -3  13    1.23    1.03
   0   3  13    2.25    1.16
   0  -3 -13    1.32    0.47
   0   3  13    0.35    0.68
   0  -3  13    0.23    0.32
   0  -3  13    0.23    0.38
   0   3  13    2.34    1.10
   0  -3  13    0.46    0.43
   0  -3 -13    0.21    0.28
   0  -3  13    0.70    0.67
   0  -3  14   -0.13    0.38
   0   3  14    1.16    0.78
   0   3  14    0.49    0.59
   0  -3 -14    0.33    0.57
   0  -3  14   -0.03    0.32
   0  -3  14    0.49    1.13
   0   3  14    0.09    0.49
   0   3  14    0.02    0.18
   0  -3  14    0.06    0.34
   0   3  14   -0.28    0.46
   0   3  14    1.62    0.93
   0  -3 -14   -0.09    0.17
   0   3  15    0.03    0.37
   0   3  15    0.26    0.57
   0  -3  15    0.24    0.55
   0  -3  15   -0.30    0.71
   0   3  15    0.29    0.39
   0   3  15    0.51    0.70
   0   3  15    0.10    0.41
   0   3  15   -0.14    0.14
   0   3  15    0.28    1.08
   0  -3  15    0.15    0.84
   0   3  16   -0.20    0.45
   0   3  16    0.21    0.12
   0   3  16    0.01    0.17
   0  -3  16    1.18    1.15
   0  -3  16   -0.27    0.76
   0   3  16   -0.17    1.06
   0   3  16    0.29    0.57
   0   3  16   -0.63    1.47
   0   3  16   -0.17    0.27
   0   3  17    0.04    0.29
   0  -3  17   -0.13    0.27
   0   3  17   -0.14    0.73
   0   3  17    0.31    0.54
   0   3  17   -0.23    0.71
   0   3  17    0.06    0.27
   0  -3  17    0.84    1.03
   0   3  17    0.25    1.18
   0   3  17    0.11    0.53
   0   3  18   -1.36    1.71
   0   3  18   -0.29    0.39
   0   3  18   -0.09    0.42
   0   3  18    0.31    0.24
   0   3  18   -0.17    0.37
   0   3  18    0.25    0.52
   0   3  18    0.06    0.23
   0  -3  18    0.25    0.68
   0   3  18    0.11    0.28
   0  -3  18    0.11    0.38
   0   3  19    2.44    2.71
   0   3  19    0.31    0.81
   0   3  19    0.52    0.58
   0   3  19   -0.07    0.36
   0   3  19    0.20    0.47
   0   3  19    0.68    0.58
   0  -3  19    0.82    1.16
   0   3  19   -0.19    0.29
   0  -3  19    0.53    1.08
   0   3  20    0.35    0.94
   0   3  20    0.27    0.32
   0   3  20    0.18    0.91
   0   3  20    0.37    0.36
   0   3  20    3.05    1.55
   0   3  20    0.28    0.54
   0  -3  20    0.29    1.26
   0  -3  20    0.28    0.26
   0   3  21    1.42    1.31
   0   3  21    0.12    0.60
   0   3  21   -0.24    0.27
   0   3  21    0.23    0.46
   0   3  21    0.06    0.65
   0   3  21    0.07    0.60
   0  -3  21    0.19    0.39
   0   3  21    0.22    0.74
   0  -3  21    0.42    0.74
   0   3  22    1.27    1.82
   0   3  22    0.73    0.83
   0   3  22    0.15    0.42
   0   3  22    1.75    1.91
   0   3  22    0.64    0.63
   0   3  22    0.99    0.67
   0  -3  22   -0.16    0.12
   0   3  22    0.93    0.73
   0  -3  22    0.39    0.54
   0   3  23    0.09    0.61
   0  -3  23   -0.36    0.96
   0   3  23    0.17    0.52
   0   3  23    0.37    0.57
   0   3  23   -0.74    0.30
   0   3  23   -0.02    0.68
   0   3  23   -0.38    0.61
   0  -3  23    0.26    0.89
   0   3  23    0.47    0.93
   0   3  24    0.59    0.77
   0  -3  24   -1.06    1.34
   0   3  24    0.09    0.53
   0   3  24    0.71    0.77
   0   3  24    0.17    0.70
   0   3  24    0.22    0.41
   0   3  24    0.17    0.57
   0  -3  24    0.11    0.52
   0   3  24    0.44    0.37
   0  -3  25    0.61    0.88
   0   3  25    0.57    0.90
   0   3  25   -0.13    0.27
   0   3  25   -0.41    0.78
   0   3  25    0.08    0.72
   0   3  25    0.65    0.79
   0  -3  25   -0.28    0.76
   0   3  25    0.21    0.59
   0   3  26   -0.20    0.41
   0   3  26    0.11    0.29
   0  -3  26    1.19    1.19
   0   3  26    1.64    0.96
   0   3  27    0.17    0.41
   0   3  27    0.97    0.95
   0   3  27    0.33    0.32
   0   3  28    0.80    0.70
   0   3  28    0.08    0.30
   0   3  28    0.23    0.61
   0   3  29    0.95    0.79
   0   3  29   -0.01    0.14
   0   4   0 2156.74   33.61
   0  -4   0 2077.68   31.99
   0  -4   0 2009.77   41.19
   0  -4   0 2216.52   20.07
   0  -4   0 1889.16   47.28
   0  -4   0 1827.07   25.24
   0  -4   0 2139.63   31.65
   0  -4   0 2192.95   24.52
   0  -4   1  318.60   12.23
   0  -4  -1  275.17   11.47
   0  -4  -1  307.24   10.40
   0   4   1  291.26   12.30
   0  -4   1  289.97    8.93
   0  -4  -1  286.64    8.78
   0  -4   1  295.08   12.16
   0  -4  -1  296.41   11.67
   0  -4   1  280.97   15.45
   0  -4  -1  263.98   14.69
   0   4   1  256.65   15.43
   0  -4  -1  252.32   17.34
   0  -4   1  255.60   17.47
   0  -4   1  287.48    7.17
   0  -4  -1  286.19    7.26
   0   4  -1  284.49   12.27
   0  -4  -2  457.70   14.81
   0  -4   2  474.88   14.85
   0  -4  -2  477.98   13.01
   0   4   2  483.64   15.83
   0  -4  -2  521.68   11.84
   0  -4   2  483.46   11.60
   0  -4   2  516.80   16.52
   0  -4   2  459.56   20.20
   0   4   2  453.56   21.24
   0  -4   2  449.14   22.77
   0  -4  -2  402.42   21.81
   0  -4   2  482.06    9.19
   0  -4  -2  517.02    9.91
   0   4  -2  498.97   16.37
   0  -4  -3  934.16   18.18
   0  -4   3  891.45   32.36
   0  -4   3  998.74   23.46
   0  -4   3  947.02   29.32
   0  -4   3  961.18   21.12
   0  -4  -3  906.77   21.18
   0   4   3  852.74   29.57
   0   4   3  916.65   21.86
   0  -4   3  931.34   16.21
   0  -4  -3  917.83   15.71
   0  -4   3 1004.72   13.14
   0  -4  -3  947.36   13.56
   0  -4  -4    2.42    1.65
   0  -4   4    1.71    1.90
   0  -4  -4    2.52    0.68
   0  -4   4    3.24    0.72
   0  -4   4    1.96    1.42
   0   4   4    2.98    1.08
   0  -4  -4    2.91    1.00
   0  -4  -4    2.50    1.17
   0  -4   4    3.44    1.21
   0  -4   4    1.90    1.22
   0   4   4    2.69    1.99
   0  -4   4    2.76    0.86
   0  -4  -4    3.39    0.91
   0  -4   4    1.77    1.49
   0   4   4    4.27    1.41
   0  -4  -5   29.34    5.99
   0  -4   5   36.66    6.44
   0  -4  -5   46.05    3.03
   0  -4   5   54.16    2.97
   0  -4   5   44.19    6.15
   0   4   5   40.16    4.14
   0  -4  -5   43.01    3.88
   0  -4   5   39.71    5.01
   0   4   5   45.21    7.08
   0  -4   5   43.15    3.49
   0  -4  -5   41.02    3.30
   0   4   5   41.58    4.56
   0  -4  -5   48.56    4.96
   0  -4   5   36.84    4.17
   0  -4   5   50.08    6.85
   0  -4   6    3.44    1.62
   0  -4  -6    3.08    0.91
   0  -4   6    3.38    0.92
   0  -4  -6    3.79    0.90
   0  -4   6    4.85    0.88
   0  -4  -6    2.19    1.96
   0  -4   6    1.73    1.72
   0   4   6    4.20    1.51
   0  -4  -6    3.63    1.17
   0   4   6    4.02    1.32
   0  -4   6    4.11    1.81
   0  -4   6    5.39    2.52
   0   4   6    3.38    2.07
   0   4   6    2.55    1.39
   0  -4   6    4.23    1.42
   0  -4  -6    3.75    1.37
   0  -4   7   11.71    2.70
   0  -4  -7   12.59    1.62
   0  -4   7   12.79    1.43
   0   4   7   10.10    3.49
   0   4   7   14.11    2.10
   0  -4  -7   13.39    1.87
   0  -4   7   14.43    2.09
   0  -4   7   10.17    3.55
   0  -4  -7    6.22    2.85
   0  -4  -7   12.29    2.14
   0   4   7   12.76    2.47
   0   4   7   11.95    2.56
   0   4   7   11.95    3.01
   0   4   7   12.59    2.12
   0  -4   7   14.90    3.86
   0  -4   7   14.83    3.63
   0  -4   7   11.84    2.34
   0  -4  -7   12.10    2.61
   0   4   8  172.67   14.74
   0  -4   8  191.17   12.66
   0  -4  -8  189.39   10.13
   0  -4   8  189.11   11.31
   0   4   8  192.67    8.97
   0  -4  -8  199.78    7.24
   0  -4   8  213.10    8.13
   0  -4   8  211.70   15.04
   0  -4  -8  204.88    6.77
   0  -4   8  192.15    5.48
   0  -4   8  194.82    9.70
   0   4   8  189.89    8.33
   0  -4  -8  190.42    8.28
   0   4   8  192.48    9.34
   0   4   8  189.92   10.08
   0  -4  -8  127.20   12.35
   0  -4   8  157.35   14.21
   0   4   8  175.67   12.17
   0  -4   9 2694.65   43.57
   0   4   9 2284.38   56.13
   0   4   9 2479.43   37.21
   0   4   9 2679.87   32.75
   0  -4  -9 2652.64   26.53
   0  -4   9 2877.20   30.51
   0   4   9 2728.41   35.34
   0   4   9 2657.39   35.62
   0  -4   9 2495.27   57.37
   0  -4   9 2600.05   47.37
   0  -4   9 2490.36   34.54
   0  -4  -9 2831.49   25.76
   0  -4   9 2577.11   50.13
   0  -4  -9 2542.54   38.11
   0   4   9 2378.07   46.21
   0  -4  10 1241.69   30.12
   0   4  10 1028.39   38.32
   0   4  10 1201.26   26.94
   0   4  10 1228.63   26.11
   0   4  10 1177.99   22.53
   0  -4  10 1290.07   20.61
   0   4  10 1207.24   24.46
   0   4  10 1090.56   23.46
   0  -4  10 1029.33   37.41
   0  -4  10 1167.24   31.76
   0  -4  10 1126.42   23.29
   0  -4 -10 1176.63   16.83
   0  -4  10 1179.32   34.54
   0  -4 -10 1116.83   25.30
   0   4  10 1099.59   32.13
   0  -4  11  241.15   13.42
   0   4  11  212.61   17.79
   0   4  11  231.54   12.14
   0   4  11  212.61   10.72
   0   4  11  248.61   10.58
   0  -4  11  247.93    9.03
   0   4  11  252.32   11.45
   0   4  11  223.51   10.55
   0  -4  11  203.81   16.66
   0  -4  11  226.46   14.04
   0  -4  11  226.04   10.49
   0  -4 -11  233.62    7.61
   0  -4  11  226.64   15.26
   0  -4 -11  226.03   11.37
   0   4  11  218.53   14.89
   0  -4  12  168.26   11.26
   0   4  12  151.39   15.38
   0   4  12  162.47   10.27
   0   4  12  165.51    9.69
   0   4  12  167.43    9.19
   0  -4  12  171.65    7.44
   0  -4  12  154.17   14.61
   0  -4  12  168.08    9.09
   0   4  12  176.96    9.55
   0  -4  12  161.49   11.88
   0   4  12  147.22   12.92
   0   4  12  174.71   10.03
   0  -4 -12  164.52    6.38
   0  -4 -12  180.12   10.15
   0  -4  12  173.02   13.47
   0   4  13   93.00    7.46
   0   4  13   98.68    7.12
   0  -4  13   82.73   10.59
   0  -4  13   92.36   10.25
   0   4  13  101.99    8.32
   0   4  13   87.85    7.09
   0  -4  13   90.75    6.72
   0  -4 -13   92.57    7.25
   0   4  13   87.99   11.71
   0   4  13   93.19    6.93
   0  -4  13   94.76    8.59
   0   4  13   69.56    9.81
   0   4  14   35.28    4.99
   0   4  14   30.04    6.95
   0  -4  14   29.65    6.52
   0   4  14   41.37    4.86
   0  -4  14   35.75    5.31
   0  -4  14   35.22    4.16
   0  -4 -14   36.04    4.50
   0   4  14   23.48    5.98
   0   4  14   38.66    4.52
   0   4  14   37.11    4.75
   0   4  14   36.56    4.37
   0  -4  14   25.62    6.08
   0  -4  15   10.56    2.26
   0   4  15   10.25    4.51
   0  -4  15   11.46    4.04
   0   4  15   11.94    2.62
   0   4  15   10.34    2.37
   0   4  15   13.38    3.01
   0  -4  15    9.04    3.55
   0   4  15   10.05    2.65
   0   4  15    9.41    2.32
   0  -4 -15   11.62    2.55
   0   4  15    7.14    3.99
   0  -4  15   13.57    3.38
   0   4  16   36.77    4.81
   0  -4 -16   36.40    4.39
   0  -4  16   26.33    6.01
   0  -4  16   37.08    5.58
   0  -4  16   22.12    6.07
   0   4  16   31.47    4.42
   0  -4  16   28.23    3.75
   0   4  16   25.53    6.62
   0   4  16   35.25    5.06
   0   4  16   32.01    7.90
   0   4  16   32.16    4.88
   0   4  16   34.38    4.24
   0   4  17  110.16   13.34
   0  -4  17  152.00   11.54
   0   4  17  165.45    9.86
   0   4  17  159.84    9.26
   0   4  17  151.33   10.85
   0  -4  17  138.03   13.24
   0   4  17  152.42    9.75
   0   4  17  150.45   10.51
   0  -4  17  186.82   16.63
   0   4  17  138.57   16.39
   0   4  18   36.30    4.91
   0  -4  18   32.53    5.48
   0   4  18   26.87    6.74
   0  -4  18   46.06    8.25
   0  -4  18   25.07    6.12
   0   4  18   38.88    4.49
   0   4  18   37.51    5.50
   0   4  18   43.33    5.09
   0   4  18   34.23    8.18
   0   4  18   35.09    5.25
   0   4  19   22.42    3.98
   0  -4  19   24.46    4.63
   0   4  19   21.10    5.83
   0   4  19   20.58    4.09
   0   4  19   20.78    6.52
   0   4  19   25.01    3.96
   0  -4  19   26.12    6.34
   0  -4  19   17.83    4.97
   0   4  19   23.93    4.42
   0   4  19   24.48    3.77
   0   4  20    3.60    1.57
   0  -4  20    2.71    1.91
   0   4  20    2.68    2.69
   0   4  20    2.59    1.26
   0   4  20    2.33    1.52
   0   4  20    3.75    1.86
   0   4  20    3.55    1.51
   0  -4  20    3.01    1.54
   0   4  20    2.48    1.91
   0  -4  20    1.63    1.53
   0   4  21   82.15    7.36
   0   4  21   90.10    7.37
   0  -4  21   87.54   10.93
   0   4  21   83.79    7.68
   0   4  21   67.96   11.07
   0   4  21   88.23    8.35
   0  -4  21   67.00    8.67
   0  -4  21   82.09    8.23
   0   4  21   99.03    7.44
   0   4  22    0.64    0.71
   0   4  22    0.83    0.92
   0  -4  22    1.33    1.41
   0   4  22    1.35    0.81
   0   4  22    1.59    1.10
   0  -4  22    0.05    0.69
   0   4  22    0.75    0.55
   0  -4  22    0.70    0.88
   0   4  22    0.54    1.07
   0   4  23   25.10    4.31
   0  -4  23   29.71    5.79
   0  -4  23   25.12    4.24
   0   4  23   24.99    3.98
   0   4  23   30.12    4.06
   0   4  23   30.76    3.95
   0   4  23   22.33    3.70
   0   4  23   22.14    5.63
   0   4  24  209.24   12.27
   0  -4  24  203.47   11.37
   0  -4  24  223.37   15.27
   0   4  24  203.57   10.78
   0   4  24  218.17   10.15
   0   4  24  224.36   11.13
   0   4  24  206.23   11.10
   0   4  24  244.84   15.84
   0   4  25   54.58    4.77
   0   4  25   66.77    7.73
   0  -4  25   57.91    7.24
   0   4  25   49.98    5.77
   0   4  25   55.31    5.49
   0   4  25   33.37    4.44
   0   4  25   45.61    4.87
   0   4  26    4.70    1.68
   0   4  26    3.21    1.37
   0   4  26    3.93    1.33
   0  -4  26    6.42    2.25
   0   4  26    4.38    1.27
   0   4  27   58.06    5.00
   0   4  27   59.56    5.59
   0   4  27   45.28    3.91
   0   4  28   96.09    6.02
   0   4  28   89.62    6.39
   0  -5   0    0.25    0.28
   0  -5   0   -0.28    0.56
   0  -5   0    0.13    0.53
   0   5   0    0.11    0.39
   0  -5   0   -0.35    1.17
   0  -5  -1    1.05    1.41
   0  -5   1    0.26    0.34
   0  -5   1    0.14    0.19
   0  -5  -1    0.33    0.46
   0   5   1    0.81    0.59
   0   5  -1    0.06    0.46
   0  -5  -1    0.10    0.10
   0  -5   1   -0.14    0.36
   0  -5  -1   -0.32    0.49
   0  -5   1    0.61    0.91
   0  -5  -1    0.17    0.24
   0  -5   1   -0.51    0.66
   0   5   1   -0.04    0.10
   0   5   1    0.35    1.24
   0  -5  -2    1.62    1.66
   0  -5   2    0.43    0.91
   0  -5   2    0.00    0.09
   0   5  -2    0.06    0.41
   0   5   2    0.30    0.58
   0  -5  -2    1.50    1.14
   0  -5   2    0.05    0.42
   0  -5   2    0.59    0.82
   0  -5  -2    0.93    1.22
   0  -5   2   -0.06    1.45
   0   5   2    0.40    0.62
   0   5   2    0.82    1.04
   0  -5   3    0.68    1.64
   0  -5  -3   -0.35    0.80
   0  -5   3    0.31    0.76
   0  -5   3    0.15    0.32
   0   5   3    0.01    0.60
   0  -5  -3    0.10    0.62
   0  -5   3    0.16    0.72
   0  -5   3   -0.42    0.58
   0   5   3   -0.09    0.50
   0   5  -3   -0.28    0.32
   0   5   3    0.67    1.25
   0  -5  -4    0.78    1.48
   0  -5   4    0.33    0.63
   0  -5   4    0.20    0.20
   0  -5   4    0.13    0.19
   0   5   4    0.29    0.15
   0  -5   4   -0.32    0.50
   0  -5  -4   -0.10    0.54
   0  -5   4    0.10    0.64
   0   5   4    0.32    0.41
   0   5  -4    0.43    0.69
   0   5   4    0.15    1.13
   0   5   5    0.59    0.47
   0  -5  -5   -0.66    1.04
   0  -5   5   -0.17    0.53
   0   5   5   -0.39    0.70
   0  -5   5   -0.28    0.21
   0  -5   5    0.05    0.66
   0   5   5    0.39    0.87
   0  -5   5    1.46    1.11
   0   5   5    0.78    0.56
   0  -5   5    0.38    0.43
   0  -5  -5   -0.10    0.67
   0   5  -5    0.15    0.40
   0   5   6   -0.08    1.24
   0  -5   6    0.55    0.97
   0  -5   6    0.07    0.35
   0  -5  -6   -0.13    0.31
   0   5   6    0.15    0.27
   0  -5   6    1.10    0.74
   0  -5  -6   -0.22    0.91
   0  -5   6   -0.07    0.46
   0   5   6    0.03    0.30
   0   5  -6    0.17    0.54
   0  -5   7   -0.10    0.65
   0  -5  -7    0.19    0.49
   0  -5   7    0.02    0.98
   0   5   7    0.18    0.35
   0  -5   7    0.64    0.73
   0   5   7    0.15    0.49
   0   5   7    0.13    0.93
   0   5  -7    0.18    0.61
   0  -5  -7    1.37    1.62
   0  -5   7    0.27    1.07
   0  -5   8    0.86    1.76
   0   5   8    0.24    0.60
   0   5   8    0.91    1.98
   0   5   8   -0.05    0.20
   0  -5   8    0.09    0.55
   0  -5  -8    0.05    0.33
   0  -5   8   -0.25    0.45
   0  -5   8    0.10    0.75
   0  -5  -8   -0.04    0.62
   0   5   8    0.13    0.31
   0  -5   9    0.50    0.90
   0   5   9    0.20    0.77
   0   5   9    0.43    0.88
   0   5   9    0.81    0.90
   0  -5   9    0.06    0.55
   0  -5  -9   -0.31    0.38
   0  -5   9    0.11    0.45
   0  -5   9   -0.55    0.59
   0   5   9   -0.02    0.38
   0  -5  10    0.44    0.98
   0   5  10    0.84    0.92
   0   5  10    1.18    2.06
   0   5  10    0.23    0.46
   0  -5  10   -0.94    1.14
   0  -5 -10    0.89    1.21
   0  -5  10   -0.35    0.53
   0  -5  10    1.02    1.47
   0   5  10    0.36    0.66
   0  -5  11    0.18    0.85
   0   5  11   -0.32    0.46
   0  -5 -11   -0.36    0.61
   0  -5  11   -0.30    0.46
   0  -5  11    0.48    0.76
   0   5  11    0.71    0.96
   0   5  11    0.45    0.68
   0   5  11   -0.12    0.53
   0  -5  11   -0.74    1.75
   0   5  11    0.16    0.59
   0   5  12    0.26    0.44
   0  -5  12    0.05    1.72
   0   5  12    0.25    0.57
   0   5  12    0.96    0.78
   0  -5  12    0.25    0.72
   0   5  12   -0.07    0.72
   0  -5  12    0.28    0.93
   0   5  12   -0.25    0.42
   0   5  12   -0.11    0.26
   0  -5 -12    0.08    0.32
   0  -5  12   -0.07    0.47
   0   5  13    0.09    0.52
   0   5  13    0.74    1.86
   0  -5  13    0.35    0.31
   0   5  13   -0.01    0.24
   0  -5  13    0.60    1.83
   0  -5  13    0.01    0.44
   0  -5 -13    0.15    0.74
   0   5  13    0.36    0.97
   0   5  13   -0.60    0.80
   0   5  13    0.42    0.40
   0  -5  13    0.69    1.75
   0   5  14    0.37    0.70
   0   5  14    0.39    0.29
   0   5  14    1.16    1.04
   0   5  14   -0.11    0.59
   0   5  14    0.31    0.74
   0  -5  14   -0.09    0.47
   0  -5 -14   -0.10    0.34
   0   5  14    0.08    0.56
   0  -5  14    1.84    2.17
   0   5  14    0.30    0.65
   0  -5  14    0.27    0.11
   0  -5  14   -0.63    1.04
   0   5  15   -0.05    0.31
   0   5  15    0.75    0.88
   0   5  15   -0.24    0.48
   0   5  15   -0.36    1.20
   0   5  15    0.49    0.44
   0  -5 -15   -0.06    0.55
   0  -5  15    1.02    0.90
   0  -5  15    0.24    1.33
   0  -5  15   -0.55    1.55
   0  -5  15   -0.67    0.42
   0   5  15    0.81    0.78
   0   5  16   -0.13    0.52
   0   5  16    0.01    0.39
   0   5  16    0.52    1.08
   0   5  16   -1.01    1.55
   0   5  16    0.35    0.61
   0  -5 -16    0.25    0.22
   0  -5  16    0.12    0.55
   0   5  16    0.74    0.83
   0  -5  16   -0.76    0.80
   0  -5  16    0.09    0.54
   0  -5  16    0.53    1.86
   0  -5  17   -0.16    0.27
   0   5  17    0.78    1.46
   0  -5  17   -0.28    1.06
   0   5  17    0.34    0.80
   0   5  17    0.27    0.46
   0   5  17    0.18    0.32
   0  -5  17    0.19    1.44
   0   5  17    0.26    0.26
   0   5  17   -0.19    0.22
   0   5  18    0.20    0.31
   0  -5  18    0.02    1.40
   0   5  18    0.25    0.51
   0  -5  18   -0.21    0.47
   0   5  18    0.32    0.87
   0   5  18   -0.13    0.23
   0   5  18    0.12    0.34
   0   5  18    0.67    1.00
   0   5  19    0.43    0.50
   0  -5  19    0.15    0.72
   0   5  19   -0.04    0.56
   0  -5  19    0.11    0.90
   0   5  19    0.06    0.96
   0   5  19   -0.08    0.28
   0   5  19    0.24    0.52
   0   5  19   -0.09    0.17
   0   5  20   -0.13    0.37
   0  -5  20   -0.54    1.35
   0   5  20    0.36    0.62
   0  -5  20    0.44    0.99
   0   5  20   -0.13    0.20
   0   5  20    0.24    0.57
   0   5  20    0.34    0.42
   0   5  20    0.69    0.67
   0   5  21    0.25    0.50
   0  -5  21    0.31    0.83
   0   5  21   -0.05    0.33
   0  -5  21    0.16    0.57
   0   5  21    0.98    0.59
   0   5  21    0.28    0.64
   0   5  21    0.18    0.27
   0   5  21    0.11    0.48
   0   5  22    0.49    0.15
   0  -5  22    0.06    0.78
   0   5  22   -0.41    0.58
   0  -5  22   -0.07    0.24
   0   5  22   -0.09    0.28
   0   5  22    0.95    0.77
   0   5  22    0.34    0.46
   0   5  22    0.08    0.49
   0   5  23   -0.71    0.61
   0  -5  23    0.01    0.31
   0   5  23    0.27    0.42
   0   5  23    0.19    0.24
   0  -5  23   -0.19    0.52
   0   5  23   -0.28    0.32
   0   5  23    0.15    0.54
   0   5  23   -0.27    0.44
   0   5  24    0.01    0.39
   0   5  24    0.35    0.58
   0   5  24    0.17    0.40
   0   5  24   -0.25    0.46
   0   5  24    0.29    0.52
   0  -5  24   -0.40    0.54
   0  -5  24   -0.18    0.50
   0  -5  25    0.37    0.98
   0   5  25   -0.13    0.21
   0  -5 -25    0.43    0.38
   0   5  25    0.64    0.51
   0   5  25   -0.27    0.55
   0   6   0  546.65   20.10
   0  -6   0  539.33   25.33
   0   6   0  548.53   17.39
   0  -6   0  543.96   19.55
   0  -6   0  566.47   20.51
   0  -6   1    3.08    3.46
   0  -6  -1    5.75    3.45
   0  -6   1    3.63    2.17
   0   6   1    3.64    1.72
   0   6  -1    3.79    1.26
   0   6   1    3.69    1.44
   0   6  -1    9.96    2.67
   0  -6   1    3.27    1.32
   0   6   1    4.61    1.82
   0  -6  -1    4.01    1.55
   0  -6   1    2.48    1.33
   0  -6   2   10.57    4.94
   0  -6  -2   12.58    4.88
   0   6  -2   13.52    3.09
   0   6   2   13.38    2.76
   0   6  -2   12.56    2.59
   0  -6   2   15.35    3.31
   0  -6   2   13.47    3.09
   0  -6  -2   22.33    4.03
   0   6   2   12.75    2.97
   0  -6   2   18.97    4.91
   0   6   2   14.44    2.93
   0   6   3   16.32    3.09
   0   6  -3   17.50    3.56
   0   6   3   15.65    3.27
   0  -6   3   15.30    3.22
   0  -6  -3   16.81    3.45
   0  -6   3    9.14    4.37
   0  -6  -3   11.60    5.01
   0   6   3   11.65    3.80
   0   6  -3   14.82    2.74
   0   6   3   13.47    2.83
   0   6   3   17.09    3.24
   0  -6   3   15.86    4.55
   0  -6   3   14.54    3.40
   0   6   4   79.61    6.85
   0   6  -4   80.55    6.24
   0  -6   4   82.95    7.67
   0  -6  -4   79.06    7.50
   0  -6   4   75.48    7.97
   0  -6  -4   52.59    9.87
   0  -6   4   66.26   12.23
   0   6  -4   74.69    7.39
   0   6   4   69.87    7.07
   0  -6   4   75.76   10.13
   0   6   4   90.10    7.64
   0   6   4   63.73    9.57
   0  -6   5  101.32   15.14
   0  -6  -5   90.01   12.94
   0   6   5  143.51   10.02
   0   6   5  129.98    9.54
   0   6  -5  133.39    9.99
   0  -6   5  130.26    9.44
   0  -6  -5  137.99   10.06
   0   6   5  115.38   13.17
   0  -6   5  135.88   10.95
   0   6   5  133.87    8.95
   0  -6   5  128.25   13.41
   0   6   6    1.49    0.93
   0  -6   6    2.25    1.33
   0  -6  -6    2.07    1.30
   0  -6   6    0.51    0.52
   0   6   6    1.83    1.19
   0  -6   6    0.97    1.28
   0  -6  -6    0.27    0.84
   0  -6   6   -0.37    0.73
   0   6  -6    1.79    1.34
   0   6   6    0.92    1.01
   0   6   6    1.58    1.52
   0  -6  -7  394.61   26.19
   0  -6   7  412.50   30.67
   0   6   7  557.03   18.48
   0  -6  -7  545.40   19.80
   0   6   7  585.11   20.46
   0   6   7  509.49   28.36
   0   6  -7  556.50   20.54
   0   6   7  552.47   19.66
   0  -6   7  536.43   19.04
   0  -6   7  516.29   27.61
   0  -6   7  568.43   22.45
   0  -6  -8  558.22   29.98
   0  -6   8  607.33   37.08
   0   6   8  781.94   21.99
   0  -6   8  809.25   23.04
   0  -6  -8  770.51   23.34
   0   6   8  802.99   24.37
   0   6   8  776.97   35.54
   0   6   8  771.88   22.98
   0   6  -8  791.30   24.27
   0  -6   8  752.18   33.62
   0  -6   8  824.00   27.64
   0  -6   9  121.32   16.31
   0   6   9  138.38    9.21
   0  -6   9  145.19    9.62
   0  -6  -9  141.26    9.92
   0  -6  -9  112.69    7.09
   0   6   9  156.60   10.81
   0   6   9  127.97   14.63
   0   6  -9  141.50   10.19
   0   6   9  137.53    9.63
   0  -6   9  140.12   14.66
   0  -6   9  137.48   11.40
   0  -6  10   74.46   12.81
   0   6  10  109.15    8.57
   0   6 -10  112.94    9.22
   0   6  10  111.26    9.16
   0   6  10  110.30    8.22
   0  -6  10  113.86    8.41
   0  -6 -10  112.88    8.69
   0  -6  10  107.22   12.89
   0   6  10  119.84   13.98
   0  -6 -10   98.24    6.78
   0  -6  10  118.28   10.67
   0   6 -11   18.76    3.85
   0   6  11   21.30    3.88
   0   6  11   21.56    3.63
   0  -6  11   19.50    3.49
   0  -6 -11   19.96    3.51
   0  -6  11   15.91    5.95
   0   6  11   24.17    4.22
   0   6  11   21.92    6.16
   0  -6 -11   21.74    3.11
   0  -6  11   24.90    5.94
   0  -6  11   22.40    4.54
   0   6  12  155.32   10.10
   0   6 -12  144.45   10.08
   0   6  12  176.58   10.04
   0  -6  12  165.72    9.72
   0  -6  12  163.45   15.55
   0  -6 -12  145.50    8.29
   0  -6 -12  155.28    9.63
   0   6  12  179.89   11.61
   0  -6  12  168.58   13.09
   0  -6  12  124.34   15.51
   0   6  12  158.04   16.36
   0   6  13  232.27   13.13
   0   6  13  209.97   11.49
   0   6 -13  201.11   11.39
   0   6  13  228.10   11.35
   0  -6  13  212.80   10.66
   0  -6  13  214.50   17.89
   0  -6 -13  189.72    9.32
   0  -6 -13  218.23   11.07
   0  -6  13  231.62   14.78
   0   6  13  136.49    8.87
   0  -6  13  166.82   17.60
   0   6  13  226.76   19.20
   0  -6 -14  128.74    7.59
   0   6  14  160.42    9.25
   0  -6 -14  151.07    8.86
   0   6  14  140.81   15.60
   0  -6  14  155.87   12.22
   0  -6  14  109.36   13.71
   0  -6  14  146.08    8.57
   0   6  14  143.76    9.23
   0   6 -14  138.35    8.97
   0  -6  14  157.07   15.07
   0   6  14  162.99   10.86
   0  -6 -15  178.15    8.85
   0  -6  15  143.71   14.96
   0  -6  15  145.10   12.10
   0   6  15  202.37   10.68
   0   6 -15  172.72   10.00
   0  -6  15  197.00    9.55
   0  -6 -15  202.01    9.91
   0   6  15  219.06   10.55
   0   6  15  228.70   12.66
   0   6  15  182.64   17.22
   0  -6  15  215.67   17.38
   0  -6  16   -0.05    0.52
   0   6  16    1.50    0.86
   0  -6  16    3.45    2.12
   0   6  16    0.60    0.91
   0  -6 -16    1.45    0.77
   0   6  16    2.25    2.22
   0  -6  16    0.72    1.85
   0   6  16    1.38    1.04
   0   6  17   52.83    4.78
   0  -6  17   46.86    6.24
   0   6  17   46.93    5.48
   0  -6 -17   34.76    3.94
   0  -6  17   51.55    8.12
   0   6  17   45.09    4.95
   0   6  17   35.03    7.73
   0  -6  17   29.96    6.35
   0  -6  18   37.91    6.67
   0   6  18   24.49    4.07
   0  -6  18   42.06    5.70
   0   6  18   28.66    3.95
   0   6  18   35.67    4.36
   0   6  18   36.97    7.32
   0  -6 -18   27.37    3.32
   0  -6  19   15.18    4.16
   0   6  19   10.29    2.71
   0   6  19   10.04    2.01
   0  -6  19   13.61    3.13
   0   6  19   12.48    2.30
   0  -6 -19    9.56    1.76
   0   6  19   12.92    4.15
   0   6  20  137.97    7.15
   0  -6  20  174.48   10.54
   0   6  20  223.66   14.58
   0  -6 -20  119.80    6.06
   0   6  20  191.78    8.34
   0   6  20  177.31    9.25
   0  -6  20  182.04   13.21
   0  -6  21    4.68    1.82
   0   6  21    4.61    1.42
   0   6  21    5.67    2.28
   0  -6 -21    2.43    0.83
   0  -6  21    5.13    1.62
   0   6  21    3.99    1.05
   0   6  21    4.45    1.18
   0  -6  22    0.62    1.02
   0   6  22    0.48    0.44
   0   6  22    0.37    0.34
   0   6  22    0.18    0.43
   0   7   0    0.39    0.54
   0  -7   0    0.43    1.31
   0   7   0    0.01    0.14
   0   7   0   -0.28    0.51
   0  -7   0   -0.30    0.23
   0  -7  -1    0.71    0.57
   0  -7   1    0.35    0.33
   0  -7  -1    1.21    1.49
   0  -7   1   -0.41    2.01
   0   7  -1   -0.18    0.49
   0   7   1    0.03    0.32
   0   7  -1    0.27    0.59
   0   7   1    0.23    0.24
   0  -7   2    0.27    0.45
   0  -7  -2   -0.38    0.39
   0  -7  -2    0.18    0.64
   0  -7   2    1.05    1.91
   0   7  -2    0.22    0.71
   0   7   2    0.70    0.95
   0   7  -2    0.26    0.39
   0   7   2    0.81    0.72
   0  -7   3    0.13    0.67
   0  -7   3    0.23    0.60
   0  -7  -3   -0.24    0.41
   0  -7   3    1.42    2.67
   0  -7   3   -0.12    0.69
   0  -7  -3   -0.08    0.71
   0   7   3   -0.18    0.28
   0   7  -3   -0.14    0.26
   0   7   3    2.02    1.03
   0   7   4   -0.12    0.42
   0   7  -4   -0.29    0.77
   0  -7   4    0.35    0.62
   0  -7   4    0.18    0.76
   0  -7  -4    0.44    0.37
   0  -7   4   -0.23    0.67
   0  -7  -4    0.05    0.62
   0  -7   4    0.36    0.77
   0   7   4    1.11    0.84
   0   7   4    0.33    0.58
   0   7  -5    0.47    0.65
   0   7   5   -0.16    0.66
   0  -7   5    0.14    0.35
   0  -7   5    0.18    0.90
   0  -7   5   -0.10    0.49
   0  -7  -5    0.32    0.71
   0  -7   5   -0.36    0.66
   0  -7  -5   -0.62    1.33
   0   7   5    0.51    0.44
   0   7   5    0.20    0.33
   0   7   6    0.06    0.32
   0   7  -6    0.22    0.55
   0  -7   6    0.36    0.91
   0  -7   6   -0.52    1.62
   0  -7  -6    0.48    1.77
   0  -7  -6   -0.03    0.35
   0  -7   6    0.63    0.66
   0  -7   6    1.63    1.28
   0   7   6   -0.52    0.46
   0   7   6    0.02    0.25
   0   7   7    0.05    0.43
   0   7   7   -0.32    0.80
   0  -7   7    0.13    0.27
   0  -7   7   -0.30    0.60
   0  -7  -7    0.12    0.47
   0  -7  -7    0.40    0.90
   0  -7   7   -0.40    0.70
   0   7   7   -0.14    0.06
   0  -7   7   -0.07    0.59
   0   7  -7    0.29    0.53
   0   7   7    0.41    0.71
   0   7   8    0.69    0.96
   0   7   8   -0.40    0.98
   0  -7   8    0.57    0.71
   0  -7  -8   -0.17    0.22
   0  -7   8    0.72    0.71
   0  -7   8    0.15    1.27
   0   7   8    0.47    0.48
   0  -7   8    0.42    0.42
   0   7  -8    0.24    0.52
   0   7   8   -0.03    0.50
   0   7   9   -0.02    0.46
   0   7   9    0.20    0.73
   0  -7   9    0.21    0.69
   0  -7   9   -0.32    0.48
   0  -7  -9   -0.20    0.36
   0  -7   9    0.69    0.71
   0   7   9    0.74    0.32
   0  -7   9   -0.27    0.53
   0   7  -9   -0.08    0.31
   0   7   9    0.52    0.65
   0   7  10    0.55    0.43
   0   7  10   -0.17    0.31
   0  -7  10   -0.53    1.17
   0  -7  10   -0.11    0.48
   0  -7 -10    0.36    0.67
   0  -7  10   -0.23    7.84
   0   7  10    0.01    0.22
   0  -7  10   -0.22    0.50
   0   7 -10    0.26    0.56
   0   7  10    0.22    0.59
   0   7  11   -0.22    0.21
   0  -7  11   -0.05    0.60
   0   7  11   -0.31    0.40
   0   7  11    0.13    0.27
   0  -7  11    0.20    0.99
   0  -7  11   -0.26    0.48
   0  -7 -11    0.12    0.32
   0  -7  11   -0.58    0.48
   0   7  11    0.15    0.39
   0   7  11    0.28    0.66
   0   7  12    0.01    0.28
   0  -7  12   -0.31    0.14
   0   7  12    0.22    0.21
   0  -7 -12    0.38    0.49
   0  -7  12   -0.15    0.31
   0   7  12    0.38    1.00
   0  -7  12   -0.04    0.32
   0   7  12   -0.02    0.32
   0  -7  12    0.67    0.34
   0   7  12   -0.15    0.25
   0  -7  13   -0.28    0.84
   0   7  13    0.15    0.25
   0  -7 -13   -0.21    0.26
   0   7  13   -0.52    0.59
   0  -7  13   -0.28    0.61
   0   7  13   -0.56    0.61
   0  -7  13   -0.22    0.76
   0   7  13    0.13    0.49
   0  -7  13    0.22    0.35
   0   7  14    0.06    0.27
   0   7  14    0.50    0.40
   0  -7  14    0.91    1.04
   0   7  14    0.72    1.04
   0   7  14   -0.30    0.46
   0  -7  14   -0.59    0.40
   0  -7  14   -0.75    1.21
   0  -7  14    0.76    0.89
   0   7  15    0.11    0.52
   0  -7  15   -0.43    1.02
   0  -7  15    0.18    0.94
   0  -7  15    0.04    0.28
   0   7  15    0.58    0.86
   0   7  15   -0.08    0.13
   0   7  16   -0.38    0.33
   0  -7  16    0.06    0.77
   0   7  16    0.17    0.16
   0   7  16   -0.33    0.40
   0  -7  16    0.91    1.10
   0   7  17    0.30    0.48
   0  -7  17   -0.41    0.72
   0  -7  17   -0.04    0.32
   0   7  17   -0.12    0.32
   0   7  17    0.19    0.47
   0  -8   0    8.27    3.34
   0  -8   0   11.03    2.15
   0   8   0    6.18    1.39
   0  -8   1   99.11    6.39
   0  -8  -1  109.35    6.71
   0   8   1   88.19    5.34
   0   8  -1   87.54    5.27
   0  -8   1   69.03    9.54
   0  -8  -1   74.82    9.51
   0  -8   2  280.01   10.67
   0  -8  -2  275.54   10.62
   0   8   2  219.60    8.45
   0   8  -2  203.96    8.10
   0  -8   2  191.02   16.03
   0  -8  -2  223.46   15.97
   0  -8   3  112.48    6.69
   0  -8  -3  116.96    6.82
   0   8   3   96.17    5.54
   0   8  -3   84.23    5.03
   0  -8  -3   85.67    9.37
   0  -8   3   80.35   10.23
   0   8   4   36.36    3.36
   0   8   4   40.46    3.19
   0  -8   4   30.79    6.40
   0  -8  -4   42.36    4.05
   0  -8   4   41.10    3.99
   0  -8   5  149.44   13.62
   0   8   5  162.57    7.09
   0   8   5  188.03    6.98
   0  -8   5  190.09    8.49
   0  -8  -5  191.58    8.42
   0   8   6   -0.31    0.45
   0  -8   6    0.83    1.31
   0  -8  -6    0.34    0.48
   0  -8   6    0.37    0.39
   0   8   6    0.38    0.26
   0  -8   7  218.22    8.49
   0  -8  -7  217.21    8.38
   0   8   7  171.73    6.97
   0  -8   7  164.81   13.94
   0   8   7  211.70    7.32
   0  -8   8  160.45    7.02
   0  -8  -8  164.72    6.98
   0   8   8  166.98    6.42
   0   8   9  109.08    5.23
   0  -8   9   90.46   10.13
  -1   0   0    0.20    0.06
   1   0   0    0.33    0.09
   1   0   1    0.03    0.01
   1   0  -1    0.19    0.06
   1   0  -2  585.60    3.72
   1   0   2  619.52    4.35
  -1   0  -2  631.71    4.58
  -1   0   2  579.97    4.61
  -1   0   2  603.62    4.81
   1   0  -3    0.70    0.13
  -1   0  -3    0.03    0.03
   1   0   3    0.22    0.08
  -1   0   3    0.05    0.01
  -1   0   3    0.18    0.08
   1   0  -3    4.99    0.48
   1   0  -3    4.61    0.47
  -1   0   3    0.29    0.11
   1   0  -3    2.07    0.24
  -1   0  -4 1832.01    8.61
   1   0   4 1372.25    6.97
   1   0  -4 1961.15   10.64
  -1   0   4 1432.31    5.44
   1   0  -4 2036.30   11.08
  -1   0   4 1491.38    9.86
  -1   0   4 1556.56   10.32
   1   0  -4 2142.71    9.82
   1   0   5    0.67    0.15
   1   0  -5    0.10    0.04
  -1   0   5    0.09    0.05
  -1   0  -5    0.09    0.08
  -1   0   5    0.23    0.13
   1   0  -5    1.21    0.28
  -1   0   5    0.26    0.13
   1   0  -5    1.08    0.27
   1   0  -5    0.81    0.20
  -1   0  -6 1034.20    6.97
   1   0   6 1153.28    6.64
  -1   0   6 1233.28   10.04
   1   0  -6 1281.85   10.29
  -1   0   6  766.54    3.70
   1   0  -6 1239.41   10.40
  -1   0   6 1169.82   10.15
   1   0  -6 1136.21    8.32
  -1   0   6 1032.68    8.32
   1   0  -6  941.17    6.19
   1   0  -7    0.18    0.05
  -1   0  -7    0.03    0.04
   1   0   7    0.44    0.12
  -1   0   7    0.06    0.02
   1   0  -7    0.70    0.17
   1   0  -7    0.40    0.24
  -1   0   7   -0.08    0.12
   1   0  -7    0.33    0.17
  -1   0   7    0.11    0.12
   1   0   7    0.14    0.10
  -1   0   7    0.07    0.03
  -1   0  -8    5.11    0.52
   1   0   8    4.71    0.44
   1   0  -8    4.55    0.71
   1   0  -8    4.56    0.71
  -1   0   8    5.28    0.69
   1   0  -8    5.12    0.46
   1   0   8    6.22    0.84
   1   0   9    0.04    0.02
  -1   0  -9    0.04    0.04
  -1   0  -9   -0.05    0.12
  -1   0  -9   -0.08    0.20
   1   0   9    0.07    0.08
  -1   0 -10   21.88    1.10
   1   0  10   21.91    1.01
   1   0  10   22.23    1.86
  -1   0  10   20.61    1.57
   1   0 -10   22.29    0.78
   1   0  11    5.32    0.50
   1   0  11    5.23    0.95
   1   0  12  354.07    4.08
   1   0  12  367.40    8.40
   1   0  13    0.15    0.11
   1   0  13   -0.02    0.20
   1   0  14   40.04    4.05
  -1   0  14   41.56    4.17
   1   0  14   40.15    4.42
  -1   0  14   41.44    3.84
   1   0  14   40.38    4.00
  -1   0  14   37.75    4.17
   1   0  14   47.12    3.32
   1   0  15   -0.18    0.16
  -1   0  15    0.13    0.46
  -1   0  15    0.14    0.44
   1   0  15    0.21    0.36
   1   0  15    0.12    0.27
   1   0  15   -0.38    0.67
  -1   0  15    0.52    0.71
   1   0  15    0.01    0.42
  -1   0  15    0.69    0.73
  -1   0  15    0.01    0.19
   1   0  15   -0.05    0.39
  -1   0  16   26.32    3.51
   1   0  16   23.32    3.66
  -1   0  16   26.36    3.24
   1   0  16   23.40    3.32
   1   0  16   -0.06    2.88
  -1   0  16    0.81    2.93
   1   0  16   25.16    2.56
  -1   0  16   20.82    3.54
   1   0  16   17.24    3.52
  -1   0  16   25.66    3.19
   1   0  16   20.32    3.28
  -1   0  17    0.36    0.66
   1   0  17    0.17    0.55
  -1   0  17   -0.13    0.10
   1   0  17   -0.31    0.38
  -1   0  17   -0.21    0.26
   1   0  17    0.12    0.56
  -1   0  17   -0.37    0.51
   1   0  17    0.54    1.05
  -1   0  17    0.58    0.76
   1   0  17   -0.03    0.10
   1   0  18   15.13    2.94
  -1   0  18   17.02    2.89
   1   0  18   13.22    3.37
  -1   0  18   14.59    3.20
  -1   0  18   18.01    2.86
   1   0  18   14.42    3.03
   1   0  18   14.73    3.11
  -1   0  18   16.70    3.18
   1   0  18   16.03    2.21
  -1   0  19    0.50    0.56
   1   0  19   -0.09    0.45
   1   0  19    0.27    0.54
  -1   0  19    0.29    0.96
   1   0  19    0.04    0.21
  -1   0  19    0.05    0.20
   1   0  19    0.01    0.24
  -1   0  19    0.06    0.50
   1   0  20   90.80    8.61
  -1   0  20   91.11    8.44
  -1   0  20   93.92    8.04
  -1   0  20  107.24    7.73
   1   0  20  110.12    8.23
   1   0  20   84.91    8.41
   1   0  20   92.85    8.05
  -1   0  20   94.91    7.40
   1   0  21   -0.14    0.08
  -1   0  21    0.10    0.38
   1   0  21    0.56    0.83
  -1   0  21    1.02    0.90
  -1   0  21    0.20    0.85
   1   0  21    0.44    0.67
   1   0  21    0.18    0.72
  -1   0  21    1.81    0.86
  -1   0  22  995.61   29.45
   1   0  22  942.99   30.04
  -1   0  22 1019.65   25.97
   1   0  22 1016.85   27.43
   1   0  22 1059.53   31.17
  -1   0  22 1006.00   28.38
  -1   0  22 1016.61   25.98
   1   0  22 1057.31   28.33
   1   0  23   -0.04    0.36
  -1   0  23    0.25    0.24
   1   0  23   -0.58    0.83
  -1   0  23    0.31    0.90
   1   0  23    1.23    1.05
  -1   0  23    2.14    1.49
   1   0  23   -0.30    0.27
  -1   0  23    0.57    0.83
   1   0  24  384.28   19.28
  -1   0  24  424.02   19.70
  -1   0  24  448.37   17.67
   1   0  24  467.42   19.18
  -1   0  24  434.66   19.21
   1   0  24  433.49   20.55
   1   0  24  435.34   18.65
  -1   0  24  443.47   17.43
  -1   0  25   -0.40    0.79
   1   0  25   -0.49    0.76
   1   0  25    0.94    1.32
  -1   0  25   -0.05    0.24
  -1   0  25    0.17    1.02
  -1   0  25    0.22    0.36
   1   0  25    0.90    1.50
  -1   0  26    0.96    1.21
   1   0  26   -0.51    1.09
  -1   0  26    0.32    0.16
  -1   0  26    0.40    0.75
   1   0  26   -0.31    0.66
  -1   0  26    0.38    0.81
   1   0  26   -0.24    0.77
   1   0  27    0.43    1.09
  -1   0  27    0.10    0.89
  -1   0  27    0.03    0.27
   1   0  27    0.48    0.71
   1   0  27   -0.05    0.34
   1   0  28    5.16    1.87
  -1   0  28    5.16    2.01
   1   0  28    4.29    1.72
  -1   0  28    3.00    1.94
   1   0  28    2.55    1.36
   1   0  29    0.13    0.71
  -1   0  29    0.35    0.59
  -1   0  29    0.09    0.47
   1   0  29    0.33    0.51
   1   0  29    0.31    0.65
   1   0  30   43.08    4.90
   1   0  30   51.02    5.95
  -1   0  30    0.96    1.18
   1   0  30   63.01    5.73
  -1  -1   0    0.65    0.20
  -1   1   0    0.22    0.10
   1  -1   0    0.18    0.12
   1  -1   0    0.21    0.11
  -1   1   0    0.12    0.08
  -1  -1   0    0.03    0.01
   1   1   0   -0.06    0.06
  -1   1   0    0.37    0.11
   1  -1   0    0.35    0.10
   1  -1   0    0.38    0.10
  -1   1   0    0.48    0.11
  -1   1  -1  689.03    6.61
  -1  -1  -1  744.92    6.86
  -1  -1   1  633.90    6.55
  -1   1   1  717.23    5.26
   1   1  -1  737.20    7.11
   1  -1   1  743.31    6.97
   1   1   1  688.41    6.69
  -1  -1  -1  557.29    5.06
   1   1   1  711.54    5.79
   1   1  -1  690.21    5.29
  -1  -1   1  726.05    5.33
  -1   1  -1  632.02    5.58
   1  -1  -1  829.03    6.44
   1  -1  -1  631.65    4.92
   1  -1   1  707.51    5.83
  -1   1  -1  536.02    3.06
  -1   1   1  663.96    5.47
  -1   1   1  625.58    5.11
  -1   1   1  671.53    5.86
   1  -1  -1  655.07    5.14
  -1   1  -1  571.63    3.32
  -1   1   2 1026.93    5.47
  -1  -1  -2 1217.14    8.65
   1   1  -2 1434.17   10.11
   1   1   2 1275.57    8.94
  -1   1  -2 1509.29   10.52
   1  -1   2 1359.14   10.45
  -1  -1   2 1398.44    9.94
  -1  -1  -2 1120.36    7.45
   1   1  -2 1030.73    6.27
   1   1   2 1017.87    7.20
  -1  -1   2  937.07    5.80
  -1   1   2 1341.42    8.40
  -1   1  -2 1307.33    8.05
   1  -1   2  988.19    6.79
   1  -1  -2 1208.55    8.05
   1  -1  -2 1137.97    7.82
   1  -1  -2 1172.11    7.74
  -1  -1   3 1676.52   11.09
   1   1   3 1594.60    9.96
   1  -1   3 1808.52   13.19
   1   1  -3 1683.79   11.30
  -1   1  -3 2390.03   13.90
  -1  -1  -3 1394.07    9.10
  -1  -1   3 1029.33    5.83
   1  -1  -3 1334.94    8.43
   1   1   3 1604.91    9.45
   1   1  -3 1144.55    6.44
  -1  -1  -3 1487.18    8.88
   1  -1  -3 1830.78   11.14
  -1   1   3 1604.95    9.42
  -1   1  -3 1817.92    9.63
   1  -1   3 1096.18    7.18
   1  -1  -3 1796.38   10.79
   1  -1   4  379.62    6.50
   1  -1   4  369.94    5.14
  -1   1  -4  320.83    5.53
   1   1   4  376.57    4.84
  -1  -1   4  447.79    5.69
   1   1  -4  377.34    5.48
  -1  -1  -4  456.52    5.00
   1   1  -4  357.68    6.20
  -1  -1  -4  387.23    4.65
   1   1  -4  384.32    3.43
  -1  -1   4  416.05    3.42
   1  -1  -4  358.13    4.44
   1   1   4  366.40    4.68
  -1   1  -4  376.40    4.38
  -1   1  -4  428.86    2.65
   1  -1  -4  392.70    5.68
  -1   1   4  362.94    4.59
  -1  -1   4  419.22    4.49
   1  -1  -4  397.68    5.58
  -1  -1   4  425.74    4.63
  -1   1  -4  445.43    2.77
   1  -1   4  411.39    4.33
  -1   1  -5  456.08    7.15
   1   1  -5  456.20    7.26
   1   1   5  449.15    5.13
   1   1  -5  441.11    6.08
  -1  -1   5  521.19    6.14
   1  -1   5  519.55    8.07
  -1  -1  -5  585.44    5.46
   1  -1   5  479.73    6.00
  -1  -1   5  494.68    3.45
  -1  -1  -5  474.14    5.37
   1  -1  -5  543.19    5.51
   1   1  -5  512.42    3.67
   1   1   5  471.22    5.54
   1  -1   5  557.47    5.09
  -1  -1   5  512.59    5.29
  -1  -1   5  456.09    5.13
   1  -1  -5  479.60    6.63
  -1   1  -5  516.53    3.98
   1  -1  -5  476.88    6.77
  -1   1  -5  503.57    3.85
  -1   1   5  456.27    5.30
  -1   1  -5  490.05    5.09
   1   1  -6  613.58    7.39
   1   1  -6  642.66    9.23
  -1  -1  -6  700.10    5.61
   1  -1   6  644.54    9.53
  -1  -1   6  738.47    7.39
  -1   1   6  669.19    4.18
   1  -1   6  703.21    7.40
   1   1   6  647.10    6.08
  -1  -1   6  649.20    3.55
  -1  -1  -6  734.39    6.86
   1  -1  -6  675.76    6.27
   1  -1   6  613.09    5.67
   1   1   6  611.88    6.57
   1  -1  -6  633.66    8.29
   1   1  -6  622.54    3.47
  -1  -1   6  729.27    7.06
  -1   1  -6  746.19    5.63
  -1   1  -6  791.94    5.93
  -1  -1   6  730.57    6.89
  -1   1   6  611.35    6.36
   1  -1   6  619.15    5.35
   1  -1  -6  629.96    8.45
   1  -1   7   17.24    1.62
   1   1  -7   16.45    1.25
   1   1   7   15.91    0.86
   1  -1   7   16.53    1.12
  -1   1   7   16.72    0.80
   1   1  -7   15.10    1.49
   1  -1  -7   16.36    1.01
  -1  -1  -7   16.80    1.07
   1   1   7   16.91    1.12
   1  -1   7   16.49    0.96
  -1   1  -7   16.09    0.98
  -1  -1   7   14.74    1.06
  -1  -1   7   15.59    1.11
  -1   1   7   16.11    1.04
  -1   1  -7   16.77    0.98
   1  -1   7   14.96    0.82
  -1   1   8   76.75    1.98
   1  -1   8   76.93    2.38
   1  -1  -8   74.37    2.13
   1  -1   8   77.68    3.64
   1   1  -8   72.56    2.64
   1  -1  -8   76.16    2.23
  -1  -1  -8   82.99    2.46
   1   1   8   74.29    2.49
   1  -1   8   71.82    1.83
  -1   1  -8   80.93    2.38
   1  -1   8   75.27    1.80
  -1   1  -8   80.25    2.44
  -1   1   8   70.57    2.23
  -1  -1   8   75.89    2.71
  -1  -1   8   77.03    2.64
  -1   1   9    8.23    0.74
   1   1  -9    8.46    0.93
   1  -1   9    8.89    1.28
   1  -1   9    9.75    0.81
   1  -1  -9    8.31    0.68
   1   1   9    7.58    0.79
  -1  -1  -9    7.76    0.78
   1  -1  -9    7.96    0.69
   1  -1   9    7.60    0.59
  -1   1   9    7.83    0.75
   1  -1   9    8.40    0.60
  -1   1  -9   12.65    1.04
  -1  -1   9   10.91    1.08
  -1  -1   9   11.53    1.06
  -1   1  -9   12.20    1.06
   1  -1 -10    9.24    0.65
   1  -1  10    8.85    1.31
   1  -1  10    9.88    0.79
   1   1 -10    9.66    0.99
  -1   1  10    7.78    0.77
   1   1  10    8.86    0.90
   1  -1  10    9.69    0.58
   1  -1 -10    9.28    0.78
  -1  -1 -10    9.00    0.88
  -1   1 -10    9.64    0.99
   1  -1  10    9.93    0.61
  -1   1  10    8.82    0.83
  -1   1 -10    9.61    1.03
   1  -1  11  220.74    3.51
   1  -1 -11  174.60    1.92
  -1   1  11  178.19    3.94
   1  -1  11  184.47    6.36
   1   1 -11  181.64    4.12
   1   1  11  180.20    4.15
  -1  -1 -11  186.32    4.15
   1  -1  11  178.48    2.14
   1  -1 -11  206.88    3.71
  -1   1 -11  190.76    4.85
   1  -1  11  196.47    2.35
  -1   1  11  177.64    3.74
  -1   1 -11  188.06    4.96
   1  -1  12  313.45    8.60
   1   1  12  324.60    7.02
  -1   1  12  317.81    4.97
  -1  -1 -12  350.66    5.82
   1  -1 -12  364.92    4.85
   1   1  13  174.49    8.04
  -1   1  13  181.71    7.87
  -1   1  13  163.20    4.40
   1   1  13  178.91    5.54
   1  -1  13  180.85    6.73
   1   1  13  160.79    9.63
   1  -1  13  176.12    8.83
  -1   1  13  166.72    9.16
  -1   1  13  175.19    8.26
   1   1  13  172.58    8.72
  -1  -1 -13  184.49    4.26
   1  -1 -13  190.97    3.46
   1   1  13  154.59    8.14
   1   1  13  207.74    8.33
   1   1  14   83.70    5.99
  -1   1  14   85.55    6.99
   1   1  14   93.40    4.31
  -1   1  14   75.39    3.21
   1  -1  14   87.08    4.87
  -1   1  14   91.62    5.75
   1   1  14   96.25    5.99
   1   1  14   83.58    7.23
   1  -1  14   83.25    6.31
  -1   1  14   86.31    5.67
   1  -1  14   88.04    6.05
   1   1  14   93.75    6.09
  -1   1  14   88.16    6.15
   1   1  14   97.35    6.72
  -1  -1 -14   90.82    3.02
   1  -1  14   89.17    6.68
   1   1  14   87.19    6.20
   1   1  15   39.08    4.16
  -1   1  15   30.69    4.27
  -1   1  15   35.59    3.85
  -1  -1  15   34.01    3.50
   1   1  15   38.59    4.12
   1  -1  15   35.15    4.14
   1   1  15   32.66    4.88
   1   1  15   37.24    2.82
   1  -1  15   36.49    3.38
  -1   1  15   38.52    3.94
   1   1  15   38.64    4.17
  -1  -1  15   35.97    3.92
   1  -1  15   35.42    4.14
  -1   1  15   33.00    4.41
  -1   1  15   33.37    3.85
   1   1  15   33.21    4.12
  -1   1  15   37.52    3.76
   1   1  15   36.46    5.69
  -1   1  15   30.80    5.13
   1  -1  15   34.02    4.58
  -1  -1  15   33.39    3.79
  -1   1  15   38.08    4.32
   1   1  15   36.96    4.48
   1   1  16  146.61    8.51
  -1   1  16  148.02    9.99
  -1  -1  16  136.19    8.06
   1   1  16  156.70    6.11
   1  -1  16  147.26    6.99
   1   1  16  131.07   10.23
  -1   1  16  159.79    9.32
   1   1  16  149.68    9.37
  -1  -1  16  139.13    8.52
  -1   1  16  143.05    8.61
   1   1  16  154.98    9.19
  -1   1  16  128.99    9.42
   1  -1  16  140.45    9.75
   1   1  16  149.59    8.55
   1  -1  16  141.29    8.81
  -1  -1  16  144.14    7.89
  -1   1  16  165.01    8.60
  -1   1  16  157.01    8.01
  -1  -1  16  161.31    9.15
  -1   1  16  113.72    8.43
   1  -1  16  150.36    9.48
   1   1  16  148.25    8.73
  -1   1  16  132.23   10.95
   1   1  16  146.57   11.49
   1  -1  17   11.07    1.94
   1   1  17    8.34    2.50
   1  -1  17    8.26    2.90
  -1  -1  17   10.17    2.44
  -1   1  17   11.99    2.57
  -1   1  17    9.03    2.63
   1   1  17    6.16    2.70
  -1   1  17    6.44    2.38
   1  -1  17    6.98    2.42
  -1  -1  17   10.87    2.27
   1   1  17    9.25    2.38
   1   1  17   10.44    2.36
  -1   1  17   10.31    2.15
  -1   1  17   11.33    2.32
  -1   1  17    7.97    2.86
   1   1  17   11.11    3.21
   1   1  17   10.32    3.13
  -1   1  17   11.97    3.05
  -1  -1  17   10.38    2.30
  -1   1  17   12.98    2.55
   1  -1  17   12.21    2.69
   1   1  17    8.75    2.18
  -1  -1  17   13.31    2.54
  -1   1  18    2.29    1.34
   1   1  18    1.39    1.22
  -1  -1  18    1.33    0.99
   1  -1  18    0.82    1.08
  -1  -1  18    0.71    0.81
  -1   1  18    1.82    1.16
   1   1  18    1.82    1.14
   1   1  18    0.82    1.18
  -1   1  18    0.81    1.12
  -1  -1  18    1.39    0.78
  -1   1  18    1.48    0.99
   1   1  18    1.82    1.08
   1  -1  18    0.68    0.88
   1   1  18    2.51    1.26
   1  -1  18    1.51    0.70
  -1   1  18    1.27    0.95
   1   1  18    2.67    1.26
  -1   1  18    1.80    1.02
  -1  -1  18    3.92    2.04
   1  -1  18    2.49    1.16
   1   1  18    2.35    1.76
   1  -1  19    8.47    2.43
  -1  -1  19    5.76    1.91
  -1   1  19    8.62    2.08
   1   1  19    8.99    2.18
  -1   1  19    5.86    2.17
  -1  -1  19    6.80    2.12
   1   1  19    6.13    2.20
   1  -1  19    3.98    2.63
   1   1  19    7.98    2.13
  -1   1  19    7.03    2.16
   1   1  19    7.90    2.24
   1  -1  19    3.76    2.25
  -1  -1  19    6.88    1.92
  -1   1  19    7.10    2.32
  -1  -1  19    6.70    2.20
   1   1  19    6.47    2.36
   1   1  19    5.83    2.63
  -1   1  19    4.97    2.25
  -1  -1  20  311.88   14.76
   1  -1  20  308.96   16.06
  -1   1  20  278.75   13.64
   1   1  20  280.75   14.48
   1  -1  20  315.85   15.58
  -1  -1  20  321.98   15.09
   1   1  20  321.64   13.93
  -1   1  20  341.97   13.70
   1   1  20  312.80   15.79
  -1   1  20  306.90   15.20
   1   1  20  307.12   14.31
  -1   1  20  320.67   14.28
   1  -1  20  316.96   14.77
  -1  -1  20  316.16   13.51
   1   1  20  327.34   14.07
   1   1  20  308.77   17.30
  -1   1  20  308.66   16.86
  -1  -1  21  574.41   20.62
   1   1  21  603.10   22.88
   1  -1  21  596.47   22.95
   1   1  21  259.59   15.17
  -1   1  21  238.54   13.13
  -1  -1  21  593.34   20.80
   1  -1  21  619.90   22.34
  -1   1  21  638.38   19.09
   1   1  21  668.42   20.91
   1   1  21  593.28   24.65
  -1   1  21  541.22   23.46
  -1   1  21  593.20   21.60
   1   1  21  621.57   19.85
  -1   1  21  609.60   20.00
   1  -1  21  605.47   20.89
  -1  -1  21  586.82   18.96
   1   1  21  612.50   21.10
   1  -1  22 5369.79   68.84
   1   1  22 5547.04   61.35
  -1  -1  22 5192.14   63.10
  -1   1  22 5286.76   56.32
  -1   1  22 5236.46   73.69
   1   1  22 5126.27   74.39
   1   1  22 5543.93   64.81
  -1   1  22 5514.32   61.85
   1  -1  22 5425.31   64.87
  -1  -1  22 5234.60   58.60
  -1   1  22 5361.66   66.64
   1   1  22 5221.78   56.39
   1   1  22 5520.79   70.64
  -1  -1  22 5144.54   63.95
   1  -1  22 5400.06   71.90
  -1   1  23  421.63   16.09
  -1  -1  23  400.44   17.80
   1  -1  23  444.86   19.44
   1   1  23  434.64   17.52
  -1   1  23  430.45   17.39
  -1  -1  23  412.22   16.50
   1  -1  23  433.45   18.09
   1   1  23  415.74   18.05
   1  -1  23  418.00   19.71
   1   1  23  405.63   19.59
  -1  -1  23  411.35   18.21
  -1   1  23  426.99   18.95
   1   1  23  410.67   20.95
  -1   1  23  393.45   20.36
   1  -1  24 1402.15   35.51
  -1  -1  24 1432.91   33.94
   1   1  24 1486.76   32.68
  -1   1  24 1500.25   30.41
  -1   1  24 1447.34   35.25
  -1  -1  24 1398.28   33.85
   1  -1  24 1472.46   37.72
   1   1  24 1490.47   38.25
  -1   1  24 1477.34   32.50
  -1  -1  24 1462.81   31.35
   1  -1  24 1477.72   33.91
   1   1  24 1517.54   35.03
  -1   1  24 1401.92   38.51
   1   1  24 1430.09   39.78
  -1   1  25   13.47    2.78
   1   1  25   12.88    3.02
   1  -1  25   12.76    3.37
  -1  -1  25   12.23    3.13
   1   1  25   16.78    3.92
  -1   1  25   11.57    3.10
   1  -1  25   10.22    3.37
  -1  -1  25   10.81    2.84
   1  -1  25   12.78    3.31
   1   1  25   16.11    3.50
  -1   1  25   12.16    2.93
  -1  -1  25   11.92    2.66
  -1   1  25   12.76    3.60
   1  -1  26   76.30    8.04
  -1   1  26   75.31    6.84
   1   1  26   83.04    7.52
   1   1  26   84.87    9.05
  -1   1  26   74.45    8.03
   1  -1  26   74.49    8.44
  -1  -1  26   68.02    7.50
  -1  -1  26   66.38    6.57
   1   1  26   82.28    8.10
  -1   1  26   75.48    7.33
   1  -1  26   82.18    7.78
  -1   1  26   72.44    8.75
   1  -1  27   26.50    4.32
  -1   1  27   20.53    3.97
   1   1  27   28.41    4.67
   1  -1  27   24.09    4.28
  -1   1  27   21.56    3.54
   1   1  27   26.80    4.14
  -1   1  27   20.51    4.45
   1   1  27   26.32    5.03
   1  -1  27   24.85    4.79
  -1   1  27   25.54    5.04
   1  -1  28   18.71    3.50
   1   1  28   20.64    3.83
  -1   1  28   22.21    3.70
   1  -1  28   17.37    3.61
   1   1  28   17.43    3.55
   1   1  28   21.44    4.38
  -1   1  28   21.01    3.96
   1  -1  28   13.29    3.72
  -1   1  28   17.95    4.15
   1   1  29    2.76    1.17
   1  -1  29    2.69    1.48
  -1   1  29    2.59    1.40
   1   1  29    2.06    1.46
  -1   1  29    2.66    1.21
   1   1  29    3.06    1.29
  -1   1  30   55.37    5.11
   1   1  30   62.79    5.80
   1   1  30   45.18    4.75
  -1   1  30   50.68    5.37
   1   1  30   53.29    5.94
  -1   1  31    3.77    1.24
   1   1  31    4.49    1.41
  -1   1  31    2.03    1.09
   1   1  31    5.86    1.80
  -1   2   0    0.24    0.18
   1   2   0    0.59    0.23
  -1  -2   0    0.70    0.28
   1  -2   0    0.24    0.10
   1  -2   0    0.25    0.10
   1  -2   0    0.23    0.16
   1   2   0    0.19    0.16
  -1   2   0    0.09    0.18
  -1  -2   0    0.06    0.19
   1   2   1 3625.89   18.49
   1  -2  -1 2523.68   15.13
  -1  -2  -1 2434.86   14.13
  -1  -2   1 2179.85   12.80
   1   2  -1 4425.96   19.68
   1  -2   1 3322.47   17.04
  -1   2   1 3754.07   19.30
  -1   2  -1 3520.96   18.20
   1  -2  -1 2640.40   13.39
   1  -2  -1 2557.18   12.81
   1  -2   1 4060.50   23.80
   1   2  -1 4226.57   24.95
  -1   2   1 3455.84   18.64
  -1  -2  -1 2874.95   18.15
   1  -2  -1 3114.68   20.29
   1   2   1 4839.22   26.17
  -1   2  -1 3813.12   21.58
  -1  -2   1 3012.01   18.91
  -1  -2   2 2687.10   13.94
  -1  -2  -2 2482.20   14.61
   1  -2  -2 2600.69   15.54
   1  -2   2 2847.42   15.61
   1   2  -2 3469.48   17.20
   1  -2  -2 4404.45   19.19
   1  -2  -2 4224.49   18.36
  -1   2  -2 3775.06   18.77
  -1   2  -2 4479.56   24.43
  -1  -2  -2 4549.67   22.65
   1  -2   2 3636.50   22.73
  -1  -2   2 3486.47   20.73
   1   2   2 4427.95   24.88
   1  -2  -2 3003.53   19.81
  -1   2   2 3372.94   17.20
  -1  -2   3  451.98    5.55
  -1  -2  -3  458.32    6.34
   1   2  -3  415.64    5.90
   1  -2   3  454.92    6.18
   1  -2  -3  436.88    6.38
   1  -2  -3  426.51    6.26
   1  -2  -3  425.80    6.41
  -1   2  -3  426.56    6.20
  -1   2  -3  426.44    7.89
  -1   2   3  418.29    5.77
  -1  -2   3  450.39    7.45
   1   2   3  434.41    7.75
  -1  -2  -3  459.30    7.12
   1  -2   3  461.94    8.07
   1  -2  -3  459.09    7.71
   1   2  -4  144.07    3.41
   1  -2  -4  144.36    3.75
   1  -2   4  160.20    3.62
  -1  -2  -4  150.03    3.70
  -1  -2   4  155.96    3.23
  -1   2  -4  140.55    3.62
   1  -2  -4  143.13    4.03
   1  -2  -4  142.49    3.92
   1  -2   4  142.66    4.54
   1   2   4  155.23    4.56
  -1  -2  -4  149.52    4.11
  -1  -2   4  159.49    4.49
   1  -2  -4  150.96    4.51
  -1   2   4  136.31    3.10
  -1  -2   5   28.03    1.33
  -1  -2  -5   28.52    1.65
   1  -2   5   31.47    1.59
   1  -2  -5   28.83    1.70
   1   2  -5   29.51    1.53
  -1  -2   5   28.26    1.27
  -1  -2   5   27.65    1.29
  -1   2  -5   28.44    1.63
  -1  -2  -5   29.63    1.81
  -1  -2   5   28.76    1.95
   1  -2   5   28.31    2.01
   1  -2   5   25.13    2.19
   1  -2  -5   30.08    2.02
   1   2   5   28.00    1.88
   1  -2   6   11.06    0.94
  -1  -2  -6   11.32    1.07
   1  -2  -6   12.26    1.14
  -1  -2   6   11.19    0.82
   1   2  -6   10.22    0.84
  -1  -2   6   10.40    0.83
  -1  -2   6   10.45    0.81
  -1   2  -6   10.32    0.98
  -1  -2   6   12.01    1.31
   1  -2   6   11.02    1.26
  -1  -2  -6   10.82    1.09
   1  -2   6   10.23    1.40
   1   2   6    9.72    1.11
   1  -2  -6   10.12    1.16
  -1  -2   7   10.16    0.75
  -1  -2  -7    9.86    1.02
   1  -2   7    9.76    0.86
   1  -2  -7   12.06    1.12
  -1  -2   7    9.33    0.79
  -1  -2   7    8.90    0.79
   1   2  -7   10.06    0.79
  -1   2  -7   10.05    0.95
  -1  -2   7   10.39    1.23
   1  -2   7    9.69    1.18
   1  -2   7   11.74    1.53
   1  -2  -7    9.98    1.12
  -1  -2  -7   11.82    1.16
  -1   2  -8    1.08    0.33
   1  -2  -8    1.24    0.37
  -1  -2  -8    0.95    0.31
   1   2  -8    1.16    0.26
  -1  -2   8    1.89    0.30
   1  -2   8    1.32    0.30
  -1  -2   8    2.37    0.41
  -1  -2   8    2.50    0.44
  -1  -2   8    0.90    0.38
  -1  -2  -8    1.23    0.36
   1  -2   8    0.62    0.41
   1  -2   8    0.81    0.27
   1  -2  -8    1.50    0.43
   1  -2   9  514.11    6.71
  -1  -2   9  550.68    4.56
   1  -2  -9  505.60    7.45
   1  -2   9  545.81    6.14
  -1  -2  -9  514.75    7.73
  -1  -2   9  503.12    6.56
  -1  -2   9  518.32    6.91
   1   2  -9  542.26    4.87
   1  -2   9  485.81   10.97
  -1  -2   9  572.68    8.98
  -1  -2  -9  554.81    7.23
   1  -2  -9  512.84    7.90
   1  -2   9  506.21    8.38
  -1   2   9  458.48    4.46
  -1   2  10  224.02    3.17
  -1  -2  10  282.48    6.31
   1  -2 -10  263.25    5.49
   1  -2  10  244.69    8.02
   1  -2  10  264.66    6.01
  -1  -2 -10  253.89    5.52
   1  -2  10  270.10    4.81
   1  -2  10  260.42    4.01
   1  -2 -10  259.58    5.41
   1   2  11 1070.37   20.99
   1   2  11 1088.49   26.25
  -1   2  11 1100.98    7.12
   1  -2  11 1095.54   17.66
   1  -2 -11 1227.99   11.11
   1  -2  11 1252.97   12.93
   1   2  11 1095.48   20.92
  -1   2  11 1044.17   20.38
   1   2  11 1207.17   20.17
  -1   2  11 1119.81   19.89
  -1   2  11 1081.24   24.47
   1  -2  11 1118.34   25.13
  -1   2  11 1026.45   18.84
   1   2  11 1085.13   19.33
  -1   2  11  949.81   27.90
   1   2  11  987.57   30.20
   1   2  11 1072.88   18.07
  -1  -2 -11 1169.11   12.14
   1  -2 -11 1232.06   11.93
   1  -2  11 1294.23    8.50
   1   2  12   14.96    3.08
  -1   2  12   16.50    3.04
   1  -2  12   13.75    2.07
   1  -2  12   17.76    1.57
  -1   2  12   15.23    2.35
   1   2  12   16.53    2.38
   1   2  12   15.08    2.36
  -1   2  12   13.12    2.21
   1  -2  12   14.81    2.98
   1   2  12   14.30    2.54
   1  -2  12   14.60    2.68
  -1  -2  12   15.58    2.69
   1   2  12   15.22    2.21
  -1   2  12   15.40    2.17
   1   2  12   13.51    3.47
  -1   2  12   12.94    3.30
  -1  -2 -12   16.66    1.47
   1  -2 -12   16.58    1.43
   1   2  12   16.01    2.62
  -1   2  12   14.15    2.47
   1   2  13   20.18    4.37
  -1   2  13   20.77    3.23
  -1   2  13   17.84    3.95
   1   2  13   19.74    3.11
   1   2  13   20.14    3.14
  -1   2  13   20.69    2.99
   1   2  13   21.27    2.94
  -1   2  13   19.88    2.75
   1  -2  13   24.89    1.80
   1  -2  13   20.23    2.59
   1   2  13   19.98    4.10
  -1   2  13   20.75    3.54
   1  -2  13   21.76    3.53
  -1  -2  13   21.34    3.32
   1  -2  13   22.46    3.25
  -1  -2  13   18.90    3.13
   1   2  13   22.86    2.90
  -1   2  13   23.78    2.99
   1  -2 -13   22.43    1.69
  -1  -2 -13   23.36    1.82
  -1  -2  13   21.20    2.76
  -1   2  13   20.16    2.55
   1   2  13   20.07    2.63
  -1   2  14   39.24    5.32
   1   2  14   33.81    5.57
   1   2  14   39.72    2.61
   1   2  14   44.69    4.38
   1  -2  14   31.63    4.64
  -1   2  14   43.44    4.21
  -1   2  14   43.06    3.78
   1   2  14   43.22    3.92
  -1   2  14   59.12    4.68
   1   2  14   43.93    4.20
   1  -2  14   29.12    4.98
   1  -2 -14   44.06    2.39
  -1  -2 -14   44.11    2.57
  -1  -2  14   45.74    5.13
   1  -2  14   44.17    5.26
   1  -2  14   35.62    4.78
  -1  -2  14   45.22    4.97
   1   2  14   42.14    4.62
  -1   2  14   46.38    4.64
  -1  -2  14   42.95    4.00
   1   2  14   37.07    6.47
  -1   2  14   41.80    4.45
  -1   2  14   39.06    6.25
   1   2  14   43.35    4.74
  -1   2  15  171.66    9.09
   1   2  15  173.51    9.18
   1  -2  15  137.51    9.46
   1  -2  15  179.97    9.70
  -1  -2  15  180.06   10.19
  -1   2  15  183.33    8.68
   1   2  15  188.57    8.98
   1   2  15  186.03    9.28
  -1  -2  15  171.67   10.37
   1  -2  15  161.63   10.83
   1  -2  15  128.06   10.41
  -1   2  15  119.51    9.44
   1   2  15  136.06   11.17
   1   2  15  170.54    9.86
  -1   2  15  168.51    9.65
  -1   2  15  178.64    9.47
   1   2  15  161.75    9.54
   1   2  15  175.84    8.15
  -1   2  15  170.06    7.68
   1   2  15  151.14   13.38
  -1   2  15  154.99   13.10
  -1   2  16   19.61    4.74
   1   2  16   19.63    4.80
  -1   2  16   22.19    3.41
   1  -2  16   18.57    3.61
  -1   2  16   21.18    3.52
   1   2  16   22.87    3.25
  -1   2  16   24.80    3.30
   1   2  16   15.07    4.04
  -1   2  16   18.25    4.10
  -1  -2  16   19.02    3.55
   1  -2  16   21.56    3.31
   1   2  16   20.16    3.49
  -1  -2  16   23.16    3.88
   1  -2  16   23.08    4.03
  -1   2  16   17.08    3.23
   1   2  16   27.18    3.68
  -1   2  16   21.57    3.27
   1   2  16   20.59    3.21
   1  -2  16   15.91    3.79
   1   2  16   22.99    3.62
  -1   2  16   22.07    2.82
  -1  -2  17    1.47    1.09
  -1   2  17    1.67    0.93
   1   2  17    0.64    0.55
   1  -2  17    1.28    1.10
  -1   2  17    0.96    0.84
   1   2  17    1.16    1.19
   1   2  17    1.39    0.98
  -1   2  17    1.00    0.80
  -1   2  17    0.46    0.59
   1   2  17    1.05    1.05
   1  -2  17    1.25    1.17
   1  -2  17    1.46    0.94
  -1   2  17    1.25    0.95
  -1   2  17    0.98    1.55
   1   2  17    1.83    1.40
  -1  -2  17    1.79    1.39
   1  -2  17    0.10    0.43
   1   2  17    1.31    0.74
  -1   2  17    0.67    0.54
   1   2  17    1.34    1.04
  -1   2  17    0.66    0.62
  -1   2  18    0.77    0.78
  -1   2  18    0.25    0.76
   1   2  18    1.24    1.11
   1  -2  18    1.56    1.02
  -1  -2  18    1.13    0.96
  -1   2  18    0.30    0.34
   1   2  18    0.69    0.34
  -1   2  18    0.58    0.51
   1   2  18    0.97    0.80
   1   2  18    0.05    0.73
  -1   2  18    0.47    0.92
   1   2  18    3.23    1.62
  -1   2  18    1.31    1.07
   1  -2  18   -0.08    1.09
   1  -2  18    0.86    1.23
   1   2  18    2.10    1.07
   1  -2  18   -0.28    0.34
  -1  -2  18    0.49    0.64
  -1   2  18    1.82    0.95
   1   2  18    1.18    0.86
  -1   2  19   10.80    3.33
   1   2  19   12.86    3.80
   1  -2  19   11.84    2.60
  -1  -2  19   12.23    2.87
   1   2  19   10.29    2.56
  -1   2  19   12.63    2.78
   1  -2  19    5.61    2.80
   1   2  19   11.49    2.96
   1  -2  19    6.08    3.31
  -1   2  19   12.97    2.99
   1   2  19   14.27    3.06
  -1   2  19   13.70    2.85
   1   2  19   14.81    3.04
  -1   2  19   11.39    2.69
  -1   2  19   10.13    3.53
   1   2  19   12.70    3.96
  -1   2  19   13.62    2.69
   1   2  19   12.92    2.74
   1  -2  19   10.21    3.12
  -1  -2  19   10.62    3.15
   1   2  20  294.79   13.43
  -1   2  20  310.39   12.81
   1  -2  20  233.68   14.60
  -1   2  20  249.24   12.54
   1   2  20  266.17   13.52
   1   2  20  217.71   16.72
  -1   2  20  254.29   18.17
  -1   2  20  257.07   14.25
   1   2  20  246.71   14.40
  -1   2  20  235.10   16.20
   1   2  20  249.39   17.01
  -1  -2  20  258.82   13.87
  -1   2  20  259.95   12.44
   1  -2  20  238.62   15.24
   1   2  20  267.24   13.29
  -1  -2  20  234.49   14.49
   1  -2  20  253.60   13.46
   1   2  20  249.30   13.25
  -1   2  20  256.29   13.05
  -1   2  21  236.31   17.29
   1   2  21  215.48   16.67
  -1   2  21  223.91   12.36
   1   2  21  242.15   12.95
   1   2  21  237.45   16.97
  -1   2  21  233.89   16.32
   1  -2  21  262.76   13.57
  -1   2  21  254.89   13.39
   1   2  21  259.62   13.81
   1   2  21  266.05   13.39
  -1  -2  21  238.66   14.30
   1  -2  21  226.77   15.04
  -1   2  21  254.51   12.34
  -1   2  21  251.94   14.43
   1   2  21  257.41   15.09
   1  -2  21  259.33   15.13
  -1   2  21  309.83   13.77
   1   2  21  305.46   14.18
  -1   2  22  134.40   12.73
   1   2  22  162.71   13.53
   1   2  22  144.43    9.78
  -1   2  22  143.97    9.14
  -1  -2  22  127.99   10.62
   1  -2  22  138.95   11.75
  -1   2  22  140.33    9.30
   1   2  22  133.24    9.71
  -1   2  22  146.49   11.26
  -1   2  22  123.24   10.06
   1   2  22  134.56   10.15
  -1  -2  22  151.14   12.79
   1   2  22  124.69   12.66
  -1   2  22  133.74   12.42
   1  -2  22  134.61    9.70
  -1   2  22  146.03   10.28
   1   2  22  148.36   10.75
   1   2  22  150.09   11.69
   1  -2  22  135.91   11.12
   1  -2  23   10.33    2.79
  -1   2  23   14.44    3.26
   1   2  23   14.06    3.18
  -1   2  23   13.93    3.41
   1   2  23   12.69    3.41
  -1  -2  23   11.94    3.15
   1  -2  23    9.76    3.35
   1  -2  23   10.40    3.26
  -1  -2  23   14.63    3.95
   1   2  23   13.07    2.93
  -1   2  23   13.71    2.81
  -1   2  23    1.84    2.53
   1   2  23    6.25    2.35
  -1   2  23   12.15    3.93
   1   2  23   10.13    3.74
   1   2  23   10.90    2.74
   1   2  24   97.00    8.31
   1   2  24  107.74   11.38
  -1   2  24  105.46   11.19
  -1   2  24  111.48    7.95
   1   2  24  113.85    8.58
   1  -2  24  103.48   10.04
   1   2  24  102.10    9.87
  -1   2  24  116.02    9.12
   1   2  24  102.53    9.04
  -1   2  24  108.78    9.73
   1  -2  25    8.16    2.80
  -1   2  25    4.20    2.07
   1   2  25    4.70    1.64
   1   2  25    5.64    1.79
  -1   2  25    4.93    1.62
   1   2  25    3.44    2.05
  -1   2  25    5.32    2.19
  -1   2  25    4.25    1.85
   1   2  25    3.70    1.84
  -1   2  26  109.54    7.59
   1  -2  26  104.40    9.75
   1   2  26  111.68    8.29
  -1   2  26  113.39   10.90
   1   2  26  110.16   10.06
  -1   2  26  111.81    9.50
   1   2  26  106.20    9.07
  -1   2  26  113.36    8.70
  -1   2  27    5.64    1.79
   1   2  27    7.03    2.08
   1   2  27    5.01    1.65
  -1   2  27    6.08    1.63
   1   2  27    6.85    2.26
  -1   2  27    5.97    2.11
  -1   2  27    6.27    2.52
   1  -2  27    5.20    2.09
   1  -2  28    4.24    1.86
   1   2  28    5.11    1.71
   1   2  28    4.67    1.81
  -1   2  28    5.43    2.01
  -1   2  28    4.18    1.53
   1   2  28    6.04    1.82
   1   2  29    1.22    0.75
   1   2  29    0.88    0.83
  -1   2  29    1.88    1.29
   1   2  29    1.72    0.94
  -1   2  29    2.82    1.26
   1   2  30    0.74    0.59
   1   2  30    1.00    0.85
  -1   2  30    2.29    1.03
   1   2  30    0.81    0.73
  -1   2  30    2.42    1.22
   1   2  31   44.59    4.21
   1   2  31   40.65    4.61
   1  -3   0    0.55    0.19
   1  -3   0    0.70    0.21
  -1  -3   0    0.07    0.13
   1  -3   0    0.30    0.32
   1  -3   0    0.44    0.25
  -1  -3   0    0.25    0.19
   1  -3  -1   82.88    2.79
   1  -3   1   82.11    2.07
   1  -3  -1   83.50    2.74
   1  -3   1   82.59    2.02
   1  -3  -1   77.02    3.99
   1  -3   1   81.41    4.21
  -1  -3  -1   87.29    4.05
  -1  -3   1   80.16    3.94
  -1  -3  -1   82.60    3.23
   1  -3   1   81.35    3.29
  -1  -3   1   86.13    3.25
   1  -3  -1   83.36    3.41
   1  -3   2  136.40    1.83
   1  -3  -2  145.91    4.03
   1  -3  -2  148.43    3.98
   1  -3   2  137.95    1.80
  -1  -3  -2  152.06    5.28
   1  -3  -2  149.64    5.54
  -1  -3   2  160.30    5.60
   1  -3   2  160.28    5.88
  -1  -3   2  153.66    4.22
  -1  -3  -2  151.57    4.48
   1  -3   2  159.40    4.61
   1  -3  -2  159.73    4.88
  -1  -3   3  354.23    8.38
  -1  -3  -3  339.32    7.89
   1  -3  -3  314.22    8.00
   1  -3   3  322.59    8.35
  -1  -3   3  344.19    6.33
   1  -3   3  318.65    6.40
  -1  -3  -3  326.94    6.67
   1  -3  -3  361.32    7.36
  -1  -3   4  357.63    8.47
   1  -3  -4  342.94    8.38
  -1   3   4  314.83    6.52
   1  -3   4  351.22    8.63
  -1  -3  -4  357.54    8.04
   1  -3   4  362.49    6.82
   1  -3  -4  346.46    7.20
  -1  -3   4  381.94    6.49
  -1  -3  -4  347.91    6.96
  -1  -3   5  148.47    5.51
   1  -3  -5  141.12    5.35
  -1   3   5  127.46    3.96
   1  -3   5  135.45    5.43
  -1  -3  -5  146.84    5.15
  -1  -3  -5  143.40    4.57
  -1  -3   5  140.37    3.89
   1  -3  -5  138.82    4.60
   1  -3   5  141.29    4.19
  -1  -3   6  107.31    2.53
  -1  -3   6  108.30    2.47
  -1  -3   6  109.94    3.40
  -1  -3  -6  106.96    4.02
   1  -3   6  106.62    3.61
   1  -3  -6  108.82    4.07
  -1  -3   6  114.61    5.00
   1  -3   6  101.14    4.68
  -1  -3  -6  117.20    4.62
   1  -3  -6  110.18    4.69
   1  -3  -7    3.93    0.87
  -1  -3  -7    4.66    0.92
  -1  -3   7    7.66    1.30
   1  -3   7    4.36    0.91
   1   3   7    4.17    1.12
   1  -3   7    1.74    1.36
  -1  -3   7    4.72    0.49
  -1  -3   7    4.64    0.50
  -1   3   7    3.90    1.75
   1   3   7    1.21    0.55
   1  -3  -7    4.02    1.21
  -1  -3   7    3.48    1.12
  -1  -3   7    2.90    1.16
   1  -3   7    3.29    1.57
  -1  -3  -7    4.61    0.84
   1  -3  -7    4.13    0.76
   1  -3   7    4.70    0.76
  -1  -3   7    4.28    0.68
  -1   3   7    3.72    1.34
   1   3   7    4.33    1.33
  -1  -3   8   15.99    2.92
   1  -3   8    8.84    2.44
  -1  -3  -8   15.98    1.61
  -1  -3   8   15.82    1.29
   1  -3   8   16.82    1.45
   1  -3  -8   17.59    1.64
  -1   3   8   12.39    3.28
   1   3   8   13.71    3.59
  -1   3   8   13.66    2.17
  -1  -3  -8   17.31    1.79
  -1  -3   8   17.89    1.96
   1  -3  -8   15.59    1.76
   1  -3   8   15.54    1.84
   1   3   8   13.82    2.19
  -1   3   8    9.12    2.77
   1   3   8    6.98    3.01
  -1  -3   8   13.44    0.87
  -1  -3   8   13.45    0.90
  -1   3   8   12.99    2.27
   1  -3   8   16.23    3.62
  -1  -3   8   14.21    2.29
  -1  -3   8   12.51    3.46
   1  -3   8   14.69    3.20
   1   3   8   14.34    2.61
   1   3   8   15.31    2.44
  -1   3   8   15.05    2.52
  -1   3   8   15.25    2.31
   1   3   9    5.45    1.71
  -1  -3   9    4.31    2.15
   1  -3   9    6.82    2.28
  -1  -3   9    7.00    1.67
  -1  -3   9    6.58    1.81
   1  -3   9    5.59    1.76
   1   3   9    5.83    2.28
  -1   3   9    6.35    2.25
   1   3   9    6.63    1.66
  -1   3   9    6.46    1.56
  -1  -3  -9    9.15    1.28
   1   3   9    4.95    1.38
  -1  -3   9    8.39    1.37
   1  -3  -9    8.01    1.23
   1  -3   9    7.32    1.27
  -1  -3   9    5.37    2.15
  -1   3   9    6.52    1.64
   1   3   9    5.62    1.59
   1  -3   9    6.64    2.28
  -1   3   9    5.63    2.16
   1   3   9    3.19    2.03
   1  -3   9    5.28    2.21
  -1   3   9    5.86    1.48
   1  -3  -9    6.70    1.03
  -1  -3   9    7.23    0.80
  -1  -3  -9    7.19    1.11
   1  -3   9    9.12    1.02
  -1   3   9    9.58    1.93
   1   3   9    7.37    1.80
  -1  -3  10   23.04    3.83
   1  -3  10   22.91    3.44
   1   3  10   20.54    4.64
  -1   3  10   17.35    4.02
   1   3  10   22.25    3.33
   1   3  10   17.23    2.98
  -1   3  10   23.55    3.26
   1  -3  10   25.45    2.31
  -1  -3  10   25.60    2.35
  -1  -3 -10   26.86    2.12
   1  -3 -10   23.34    2.04
   1   3  10   18.37    2.83
  -1   3  10   24.26    3.07
   1   3  10   25.25    3.26
  -1   3  10   27.45    3.36
   1  -3  10   21.17    4.24
   1  -3  10   19.60    3.89
  -1  -3 -10   25.83    2.11
   1  -3 -10   26.65    2.09
   1  -3  10   24.67    1.61
  -1  -3  10   17.41    4.21
  -1   3  10   25.61    3.11
   1  -3 -10   21.37    2.49
   1   3  10   22.01    2.85
   1  -3  10   22.90    2.78
  -1  -3 -10   20.40    2.88
  -1  -3  10   21.99    2.97
  -1  -3  10   24.23    3.92
   1  -3  10   22.60    4.19
   1   3  10   19.37    4.17
  -1   3  10   19.20    3.86
   1  -3  11   96.51    8.60
  -1  -3  11  102.66    8.47
  -1  -3  11  102.04    7.76
   1  -3  11   74.92    7.59
  -1   3  11   81.28    9.58
   1   3  11  103.13   11.05
   1   3  11   99.23    6.98
  -1   3  11   89.25    6.31
   1   3  11   90.16    6.50
   1  -3  11   97.98    4.60
   1  -3 -11   95.35    4.07
  -1  -3  11  103.44    4.72
   1   3  11   91.90    6.10
  -1   3  11   95.43    6.12
   1   3  11   98.08    6.43
  -1   3  11   93.49    6.46
   1  -3  11   94.03    5.71
  -1  -3  11   96.72    6.25
   1  -3 -11   91.59    5.11
   1   3  11  103.16    6.43
  -1   3  11   92.35    6.08
   1   3  11   81.32    8.46
  -1   3  11   94.35    8.29
   1  -3  11   86.91    8.22
   1  -3  11   88.15    8.82
  -1  -3  11   84.08    9.27
  -1  -3 -11   93.10    6.14
   1  -3  11   91.82    7.20
   1  -3 -11   99.08    4.10
  -1  -3 -11   95.71    4.11
  -1   3  12 1576.01   25.71
   1   3  12 1562.32   25.02
   1  -3  12 1540.91   30.78
  -1  -3  12 1664.61   32.26
   1   3  12 1427.28   42.27
  -1   3  12 1385.82   40.72
   1   3  12 1735.40   30.68
  -1   3  12 1559.60   27.40
   1   3  12 1636.47   27.12
  -1  -3  12 1680.19   18.97
   1  -3  12 1643.17   19.20
  -1   3  12 1588.97   26.15
   1   3  12 1464.34   25.75
   1  -3  12 1488.61   23.42
  -1  -3  12 1542.15   25.43
  -1  -3  12 1292.99   36.81
   1  -3  12 1583.24   37.84
   1  -3  12 1428.17   34.34
   1  -3  12 1482.78   35.18
  -1  -3  12 1497.43   34.46
   1  -3  12 1495.33   29.70
  -1   3  12 1419.31   33.12
   1   3  12 1358.11   35.59
   1  -3 -12 1640.17   17.12
  -1  -3 -12 1557.56   17.06
   1   3  12 1461.01   27.82
  -1   3  12 1656.12   28.58
   1   3  13  113.28    6.95
  -1   3  13  112.32    6.86
  -1  -3  13  120.98    7.20
   1  -3  13  112.74    8.34
  -1  -3  13  115.35    8.61
  -1   3  13  100.08   11.19
   1   3  13  107.28   11.72
   1   3  13  111.19    7.96
  -1   3  13  109.60    8.17
   1   3  13  113.91    7.12
  -1   3  13  111.39    7.27
  -1   3  13  116.75    7.22
   1   3  13  113.97    7.31
   1   3  13   96.66    6.56
   1  -3  13  109.39    9.35
  -1  -3  13   99.95   10.18
   1  -3  13  116.82   10.45
   1  -3  13  111.74    8.03
   1  -3  13  117.97   10.09
  -1  -3  13  114.07    9.82
  -1   3  13  103.02    9.42
   1   3  13  106.14   10.27
   1  -3 -13  129.88    4.94
  -1  -3 -13  115.05    4.79
  -1   3  13  119.80    7.84
   1   3  13  115.92    7.88
   1  -3  13  133.94    5.57
  -1  -3 -14   13.53    1.65
   1  -3 -14   13.58    1.60
   1  -3  14   10.19    3.20
  -1  -3  14   14.55    3.09
  -1   3  14   12.37    4.11
   1   3  14   10.97    3.93
   1  -3  14   13.05    3.87
  -1   3  14   12.73    2.45
   1   3  14   10.43    2.24
  -1   3  14   11.70    2.64
   1   3  14   14.43    2.82
   1   3  14   13.32    2.43
  -1   3  14   14.19    2.49
   1   3  14   13.47    2.62
  -1   3  14   13.85    2.54
   1   3  14   15.01    2.64
   1  -3  14   14.57    3.59
  -1  -3  14   11.59    3.08
  -1  -3  14   12.97    2.49
   1  -3  14   12.84    2.81
  -1   3  14   11.56    3.24
   1   3  14   10.96    3.75
   1  -3  14   14.72    3.33
  -1   3  14   16.00    3.00
   1   3  14   15.43    2.99
  -1  -3  15    8.90    2.64
  -1   3  15    6.93    3.27
   1   3  15    8.52    3.57
   1   3  15    9.46    2.50
  -1   3  15    7.36    2.20
   1  -3  15    7.17    2.30
   1   3  15    8.71    2.08
  -1   3  15    8.46    2.10
  -1   3  15    7.25    1.78
   1   3  15   10.87    2.25
  -1   3  15    8.23    2.03
   1   3  15    8.30    2.09
   1  -3 -15    7.24    1.91
   1  -3  15    9.47    2.97
  -1  -3  15    6.15    2.68
  -1   3  15    5.80    2.50
   1   3  15    5.44    3.01
  -1  -3  15    6.51    1.73
   1  -3  15    6.90    2.50
   1   3  15    8.47    2.22
  -1   3  15    8.17    2.18
  -1  -3  16    7.71    2.44
  -1   3  16    6.71    3.05
   1   3  16    6.04    3.05
   1   3  16    7.81    2.10
  -1   3  16    5.89    1.90
   1  -3  16    6.26    1.97
  -1   3  16    8.30    1.94
   1   3  16    8.37    2.03
  -1   3  16    6.86    1.75
   1   3  16    7.14    1.85
  -1   3  16    7.80    2.11
   1   3  16    7.84    2.03
  -1   3  16    2.82    1.91
   1   3  16    3.43    2.35
  -1  -3  16    3.01    2.25
   1  -3  16    5.31    2.51
  -1  -3  16    5.88    1.79
   1   3  16    7.90    2.28
  -1   3  16    6.48    2.15
   1  -3  16    5.12    2.40
   1  -3 -16    9.93    2.36
  -1  -3  17    3.98    2.01
   1   3  17    2.93    2.41
  -1   3  17    0.86    1.04
  -1  -3  17    3.85    2.15
   1  -3  17    2.98    2.09
  -1   3  17    2.18    1.18
   1   3  17    3.79    1.45
  -1   3  17    3.48    1.19
   1   3  17    3.42    1.57
  -1   3  17    2.60    1.39
   1   3  17    3.74    1.42
  -1   3  17    3.85    1.41
   1   3  17    3.52    1.60
  -1   3  17    3.89    2.18
   1   3  17    3.10    2.55
   1   3  17    4.62    1.43
  -1   3  17    4.11    1.49
   1  -3 -17    3.25    1.50
   1  -3  17    4.30    1.77
   1   3  17    4.32    1.63
  -1   3  18   57.45    6.20
   1   3  18   64.60    5.90
  -1   3  18   63.15    5.78
   1   3  18   62.21    9.81
  -1   3  18   60.46    9.45
   1   3  18   63.88    6.32
  -1   3  18   60.87    6.08
  -1   3  18   48.34    7.75
   1   3  18   50.21    8.42
  -1   3  18   63.37    6.85
   1   3  18   59.02    6.75
   1   3  18   58.09    6.40
  -1   3  18   58.33    5.10
  -1  -3  18   62.31    6.99
   1  -3  18   61.14    6.66
  -1  -3  18   50.49    7.12
   1  -3  18   52.26    7.60
   1   3  18   59.87    6.22
  -1   3  18   56.32    6.07
   1   3  19   58.51    5.72
  -1   3  19   54.95    5.46
  -1  -3  19   54.92    8.28
   1   3  19   55.76    6.47
   1   3  19   53.79    5.91
  -1   3  19   52.26    5.97
  -1   3  19   45.23    7.56
   1   3  19   36.30    7.84
   1   3  19   54.06    6.55
  -1   3  19   51.61    6.48
  -1   3  19   51.63    4.81
   1  -3  19   51.41    6.25
  -1  -3  19   53.89    6.56
   1   3  19   54.48    8.89
  -1   3  19   49.25    8.61
  -1   3  19   51.23    5.87
  -1   3  19   50.00    5.82
   1   3  19   46.68    5.56
   1  -3  19   46.49    7.58
  -1  -3  19   48.59    6.87
   1   3  20  634.12   22.10
  -1   3  20  653.79   21.11
  -1   3  20  593.92   30.16
   1   3  20  576.76   29.35
  -1   3  20  616.62   27.87
   1   3  20  565.08   28.86
  -1   3  20  631.98   21.09
   1   3  20  603.20   20.82
  -1  -3  20  574.50   23.69
   1  -3  20  592.63   25.81
   1  -3  20  650.78   22.03
  -1  -3  20  664.54   23.54
  -1   3  20  677.46   20.24
   1   3  20  697.58   21.32
  -1   3  20  646.24   23.06
   1   3  20  611.52   23.01
  -1  -3  20  681.58   29.43
  -1   3  20  691.05   19.68
   1   3  20  750.55   21.31
   1   3  21  369.10   15.50
  -1   3  21  368.98   14.52
  -1   3  21  269.63   18.52
   1   3  21  263.53   19.72
   1   3  21  293.69   16.21
  -1   3  21  314.23   16.24
  -1   3  21  326.45   15.19
   1   3  21  293.36   14.81
  -1  -3  21  306.68   19.57
   1   3  21  299.65   15.06
  -1   3  21  299.94   14.31
  -1  -3  21  267.20   15.95
  -1   3  21  314.10   13.73
   1  -3  21  292.12   18.44
   1   3  21  334.77   14.96
   1   3  21  245.77   18.89
  -1   3  21  285.43   20.67
  -1  -3  21  301.08   15.96
   1  -3  21  322.03   15.46
   1   3  22  434.20   19.78
   1   3  22  550.20   19.42
  -1   3  22  476.51   16.69
   1   3  22  382.27   23.30
  -1   3  22  391.93   22.82
  -1   3  22  425.90   19.01
  -1   3  22  421.48   17.43
   1   3  22  430.79   17.99
  -1  -3  22  441.99   23.10
  -1   3  22  387.88   16.19
   1   3  22  397.25   17.29
   1   3  22  437.71   17.04
  -1   3  22  448.58   16.36
  -1  -3  22  368.27   18.38
   1  -3  22  404.76   20.89
   1   3  22  437.61   23.97
  -1   3  22  387.91   23.56
  -1  -3  22  433.97   18.89
   1  -3  22  414.82   17.25
   1   3  23  105.70    9.74
  -1   3  23  132.57    8.86
   1   3  23  130.59    9.52
   1   3  23  115.30    9.00
  -1   3  23  116.20    8.54
  -1   3  23  126.78    8.30
   1  -3  23  111.13   11.09
   1   3  23  120.45    8.76
  -1   3  23  105.71   11.43
  -1  -3  23  113.00    9.23
  -1  -3  23  123.46   11.76
  -1   3  23  108.77    9.58
   1   3  23  136.22   12.79
  -1   3  23   96.99   11.43
  -1   3  23  110.93    8.87
   1   3  23  114.42    9.24
  -1   3  24  808.73   22.54
   1   3  24  685.13   23.05
   1   3  24  950.93   24.08
   1  -3  24  818.57   28.48
  -1   3  24  893.28   21.84
  -1   3  24  924.92   33.09
  -1   3  24  791.79   30.87
  -1  -3  24  934.18   31.43
   1   3  24  861.84   23.79
  -1   3  24  903.16   23.57
   1   3  24 1101.37   35.07
   1   3  24  947.37   26.38
  -1   3  24  903.37   24.96
  -1   3  24  880.06   26.83
   1   3  24  941.68   28.86
   1   3  25  390.48   15.07
   1  -3  25  438.20   21.67
  -1  -3  25  418.43   19.70
  -1   3  25  448.33   20.59
  -1   3  25  405.95   21.29
   1  -3  25  345.46   18.28
   1   3  25  398.62   14.89
  -1   3  25  413.38   14.05
  -1   3  25  393.60   17.56
   1   3  25  389.17   18.25
  -1   3  25  411.19   16.42
   1   3  25  389.53   16.62
   1  -3  26   34.76    5.35
   1  -3  26   46.73    6.43
   1   3  26   39.10    5.08
  -1   3  26   39.47    4.96
  -1   3  26   38.90    6.14
  -1   3  26   41.03    4.28
   1   3  26   42.35    4.62
  -1   3  26   37.36    5.24
   1   3  26   42.24    5.77
   1   3  26   42.72    4.78
  -1   3  27   18.48    3.35
  -1   3  27   26.24    3.28
   1   3  27   25.74    3.54
   1  -3  27   21.41    3.92
  -1   3  27   16.96    3.68
   1   3  27   30.98    4.72
   1  -3  27   27.73    4.67
   1   3  27   30.84    4.26
  -1   3  28    0.88    0.66
   1   3  28    1.21    0.78
   1   3  28    1.35    0.86
  -1   3  28    0.63    0.58
   1   3  28    0.62    0.60
   1   3  29    3.37    1.19
  -1   3  29    2.45    1.15
   1   3  29    2.49    0.87
  -1  -3 -29    1.24    0.74
  -1   3  29    3.18    1.31
   1   3  29    4.21    1.54
  -1  -4   0   -0.27    0.48
   1  -4   0    0.16    0.41
  -1  -4   0    0.16    0.62
   1  -4   0    0.09    0.29
  -1  -4   0   -0.14    0.81
   1  -4   0   -0.01    0.08
  -1  -4   0    0.03    0.09
   1  -4   0    0.22    0.22
  -1  -4   0    0.54    0.38
   1   4   0    0.08    0.12
   1  -4   0    0.09    1.52
   1   4   0    0.12    0.40
   1  -4   0    0.27    0.21
  -1  -4   0    0.25    0.62
   1   4  -1 1214.30   20.90
   1  -4   1 1222.19   20.75
   1   4   1 1272.10   22.01
   1  -4  -1 1238.17   21.05
   1  -4   1 1264.42   33.17
  -1  -4  -1 1231.97   23.97
   1  -4   1 1302.37   25.05
   1  -4  -1 1250.09   24.99
  -1  -4   1 1270.27   24.09
  -1   4   1 1301.05   26.71
   1   4   1 1229.66   24.46
   1   4  -1 1250.60   25.02
  -1  -4  -1  943.93   35.03
   1  -4  -1 1094.88   34.31
  -1  -4   1 1057.12   37.08
   1  -4   1 1138.30   34.61
  -1  -4   1 1251.01   25.16
  -1  -4   1 1295.63   19.15
   1  -4  -1 1353.55   19.83
   1  -4   1 1229.63   18.99
  -1  -4  -1 1266.48   18.72
   1   4   1 1112.77   32.45
  -1   4   1 1058.20   31.20
   1  -4  -1 1259.83   15.90
  -1  -4  -1 1302.98   15.64
  -1  -4   1 1270.20   15.19
   1  -4   1 1269.55   15.69
  -1  -4   1 1183.12   33.09
   1  -4   1 1226.61   31.48
  -1  -4  -1 1198.24   32.80
  -1   4  -1 1286.40   26.53
   1   4   2  427.23   12.81
   1  -4   2  432.05   12.27
   1  -4  -2  462.42   12.87
   1  -4   2  428.92   19.17
  -1  -4   2  424.62   14.03
  -1  -4  -2  463.27   14.81
   1  -4  -2  429.64   14.79
   1  -4   2  413.00   14.05
  -1   4   2  460.15   15.83
   1   4   2  440.16   14.56
  -1  -4   2  367.65   21.72
   1  -4   2  441.42   21.76
  -1  -4  -2  331.05   20.88
   1  -4  -2  393.89   20.72
  -1  -4   2  455.32   15.68
  -1  -4  -2  439.05   11.01
   1  -4  -2  466.82   11.54
   1  -4   2  459.03   11.61
  -1  -4   2  474.77   11.65
  -1  -4  -2  429.71   19.19
   1  -4   2  471.71   19.86
  -1  -4   2  423.45   19.87
  -1   4   2  388.37   19.07
   1   4   2  410.36   20.01
  -1  -4  -2  449.32    9.28
  -1  -4   2  474.48    9.17
   1  -4  -2  435.82    9.32
   1  -4   2  442.33    9.14
  -1  -4  -2  412.47   11.15
   1   4  -2  446.82   14.80
  -1  -4   3  926.11   16.31
   1  -4   3  950.93   16.78
   1  -4  -3  864.74   15.69
  -1  -4  -3  987.18   16.36
  -1  -4   3  899.61   22.35
   1   4   3  859.46   18.48
   1  -4  -3  857.33   17.57
   1  -4   3  855.03   17.28
   1  -4  -3  793.08   30.06
  -1  -4   3  524.62   25.69
  -1  -4  -3  655.64   29.35
   1  -4   3  878.00   30.38
   1   4   3  866.91   20.52
  -1   4   3  892.51   21.94
  -1  -4   3  897.32   12.50
  -1  -4  -3  955.63   13.81
   1  -4   3  906.06   13.06
   1  -4  -3  894.84   13.52
   1  -4   3  856.90   27.31
   1  -4  -3  886.20   21.48
   1  -4   3  857.46   20.18
  -1  -4  -3  883.43   20.46
  -1  -4   3  927.44   20.89
  -1   4   3  755.48   27.44
   1   4   3  810.63   29.31
   1   4  -3  966.56   21.95
  -1  -4   3  875.71   29.11
  -1  -4  -3  866.59   27.11
   1  -4   3  999.56   29.88
  -1  -4   4 1356.50   20.34
   1  -4  -4 1335.80   19.50
   1  -4   4 1302.73   19.63
  -1  -4  -4 1331.81   19.15
  -1  -4   4 1326.08   27.42
   1  -4   4 1281.28   24.52
  -1  -4  -4 1223.19   24.28
  -1  -4   4 1237.52   24.09
   1  -4  -4 1276.87   26.17
   1  -4  -4 1250.14   21.26
   1   4   4 1212.28   22.18
   1  -4   4 1268.22   20.98
   1  -4   4 1155.33   35.18
   1  -4  -4 1097.55   35.88
  -1  -4  -4  894.42   34.38
  -1  -4   4 1115.99   38.24
  -1   4   4 1223.06   25.72
   1   4   4 1228.45   24.49
   1   4   4 1163.23   35.74
  -1   4   4 1078.69   33.67
  -1  -4  -4 1264.39   32.88
   1  -4   4 1345.72   35.07
  -1  -4   4 1296.52   35.63
   1  -4   4 1249.82   33.27
   1   4  -4 1324.52   25.88
   1  -4  -4 1270.58   16.30
   1  -4   4 1339.69   15.73
  -1  -4  -4 1312.23   16.35
  -1  -4   4 1288.47   14.84
   1  -4  -5  165.46    9.46
  -1  -4  -5  157.01    8.77
   1  -4   5  144.48    8.23
   1   4   5  150.96    7.88
   1  -4  -5  155.99    7.54
  -1  -4   5  151.64    8.47
  -1  -4   5  157.69    9.68
   1   4   5  148.44   13.07
  -1   4   5  129.29   11.88
  -1  -4   5  169.95    7.23
   1  -4  -5  160.80    6.69
   1  -4   5  146.86    6.64
  -1  -4  -5  178.43    7.05
  -1   4   5  141.90    6.74
  -1   4   5  142.38    7.17
   1  -4   5  152.46    5.28
  -1  -4   5  157.31    5.14
   1  -4  -5  161.24    5.83
  -1  -4  -5  167.41    5.94
  -1  -4   5  166.32   12.87
   1  -4   5  145.62   11.31
  -1  -4  -5  114.22   12.26
   1  -4   5  149.59   12.88
   1  -4  -5  125.30   12.33
  -1  -4   5  128.77   13.13
  -1   4   5  167.48    9.56
   1   4   5  157.53    8.80
   1  -4  -6    1.67    0.80
  -1   4   6    1.64    0.87
  -1  -4   6    1.77    1.16
   1  -4  -6    1.05    0.85
   1  -4   6    1.86    0.81
  -1  -4  -6    1.79    0.95
  -1  -4   6    2.05    0.97
   1  -4   6    2.30    0.63
  -1  -4   6    1.77    0.56
   1  -4  -6    1.42    0.54
  -1  -4  -6    2.30    0.64
   1   4   6    1.59    1.65
  -1   4   6    1.15    1.01
  -1  -4   6    1.47    0.52
   1   4   6    1.70    0.90
   1  -4   6    1.80    0.79
  -1  -4  -6    2.65    0.87
   1   4   6    2.01    1.08
   1   4   6    2.32    1.02
  -1  -4  -6    2.00    1.64
   1  -4  -6    1.75    1.64
  -1  -4   6    2.48    2.24
   1  -4   6    2.30    1.96
  -1   4   6    0.36    0.79
  -1   4   6    1.78    0.72
  -1   4   6    1.42    1.01
  -1   4   6    2.29    0.86
  -1  -4   6    1.16    1.64
   1   4   6    1.48    0.93
   1  -4   6    0.79    0.61
   1  -4   7  273.33   15.86
   1  -4   7  267.19   16.46
   1   4   7  285.41   11.13
  -1   4   7  281.41   11.34
   1  -4  -7  281.45   10.28
  -1  -4   7  279.54   11.61
  -1  -4   7  294.40   13.71
   1   4   7  271.79   18.69
  -1   4   7  248.83   17.26
   1   4   7  276.11   12.36
  -1  -4  -7  322.67    9.43
  -1  -4   7  316.57    9.99
   1  -4  -7  267.92    8.66
   1  -4   7  282.74    9.24
   1   4   7  271.17   11.35
  -1   4   7  275.82   10.01
  -1   4   7  262.80   13.94
  -1  -4   7  314.57   18.33
  -1   4   7  289.65   10.91
   1  -4  -7  287.09   12.86
  -1  -4  -7  284.31   12.02
   1  -4   7  287.35   11.59
  -1  -4  -7  200.45   15.98
   1  -4  -7  203.52   15.05
   1  -4   7  246.57   16.95
  -1  -4   7  255.78   18.34
   1   4   7  293.90   12.14
  -1   4   7  280.93   12.31
  -1  -4  -7  286.15    8.02
  -1  -4   7  289.00    6.79
   1  -4  -7  277.66    7.76
   1  -4   7  291.77    7.16
   1  -4   8   10.65    3.04
  -1  -4   8   10.10    1.80
  -1  -4  -8   10.65    1.67
   1  -4   8    8.86    3.15
  -1  -4  -8    8.73    2.06
   1  -4  -8   12.05    2.58
  -1  -4   8    9.27    2.16
   1  -4   8   11.10    2.22
   1  -4   8    7.91    2.71
  -1  -4   8    9.63    2.58
  -1   4   8   10.42    2.94
   1   4   8    8.18    1.97
  -1   4   8    8.20    1.74
   1   4   8    8.68    3.57
  -1   4   8    7.78    3.07
   1  -4   8    9.43    1.69
   1  -4  -8   10.24    1.67
   1   4   8    8.09    1.86
   1   4   8   10.72    2.41
  -1   4   8    8.19    1.98
   1   4   8   10.17    2.17
  -1   4   8    8.05    1.86
   1  -4  -8    8.12    1.76
  -1   4   8   13.10    2.58
   1  -4   8   10.03    1.29
   1  -4  -8    8.72    1.41
  -1  -4   8    9.98    1.23
  -1  -4  -8    9.72    1.49
   1  -4   8    7.03    2.95
  -1  -4   8    7.87    3.42
  -1  -4  -8    7.45    3.01
  -1  -4   8   10.77    3.31
   1  -4   9  228.31   14.74
   1  -4   9  227.09   15.51
   1   4   9  225.48   10.25
  -1   4   9  220.73   10.43
   1  -4  -9  232.36    9.35
  -1  -4   9  232.26   10.74
   1  -4   9  237.45   10.54
  -1  -4   9  256.79   13.36
   1  -4   9  220.26   12.53
   1   4   9  212.20   16.95
  -1   4   9  201.16   16.37
   1   4   9  231.97   11.70
   1   4   9  219.33    9.30
  -1   4   9  231.75    9.72
   1   4   9  212.95    9.99
  -1   4   9  209.13   13.01
   1  -4  -9  238.60   11.93
  -1  -4  -9  220.44   10.66
   1  -4   9  234.70    8.58
  -1  -4  -9  251.31    8.12
  -1  -4   9  251.86    9.02
   1  -4  -9  227.05    7.80
   1   4   9  214.21    9.88
  -1   4   9  225.74   10.23
   1  -4   9  286.21   14.00
  -1  -4   9  244.97   16.68
   1  -4   9  202.93   15.37
  -1  -4  -9  159.82   14.25
  -1  -4   9  189.40   16.31
   1   4   9  218.15   10.62
  -1   4   9  222.77   11.30
   1  -4  -9  223.19    7.20
  -1  -4  -9  246.43    7.58
   1  -4 -10   24.02    3.83
   1  -4  10   20.96    4.76
  -1  -4 -10   22.17    3.36
  -1  -4  10   20.58    3.23
   1  -4  10   22.36    3.18
   1  -4  10   26.73    4.52
  -1  -4  10   21.85    4.02
   1  -4  10   30.29    4.60
  -1   4  10   19.28    5.12
   1   4  10   21.83    3.60
   1   4  10   20.81    5.60
  -1   4  10   24.87    3.47
  -1   4  10   23.65    4.30
   1   4  10   17.69    4.55
   1   4  10   23.32    3.43
  -1   4  10   23.59    3.58
   1   4  10   24.49    3.39
   1   4  10   24.42    3.10
  -1   4  10   24.81    3.27
   1  -4 -10   22.57    2.27
  -1  -4 -10   22.61    2.28
   1  -4  10   22.49    5.18
  -1  -4  10   20.84    5.42
   1  -4  10   21.47    4.40
  -1   4  10   21.06    3.25
   1  -4 -10   24.19    2.95
   1   4  10   23.42    3.30
  -1  -4  10   25.01    5.43
  -1  -4  10   29.38    3.01
   1  -4  10   22.00    2.62
   1  -4  11    4.59    1.89
  -1  -4  11    4.38    1.20
   1  -4  11    2.75    1.75
  -1  -4 -11    3.01    1.24
   1  -4  11    5.54    1.57
   1  -4 -11    4.43    1.72
  -1  -4  11    4.22    1.47
  -1  -4  11    4.19    1.93
   1  -4  11    4.68    1.97
   1  -4  11    5.95    2.10
   1   4  11    5.27    2.80
  -1   4  11    4.86    2.79
   1   4  11    3.37    1.17
  -1   4  11    4.58    1.48
   1  -4  11    4.81    1.25
  -1   4  11    3.83    1.48
   1   4  11    3.15    1.30
   1   4  11    3.79    1.49
   1   4  11    3.86    1.39
  -1   4  11    7.68    2.07
   1   4  11    4.60    1.69
  -1   4  11    4.32    1.61
   1  -4 -11    4.01    1.02
  -1  -4 -11    9.78    1.57
  -1  -4  11    2.53    1.62
   1  -4 -11    4.25    1.24
   1   4  11    5.40    3.68
  -1   4  11    3.77    1.86
   1  -4  11    2.56    1.77
  -1  -4  11    3.16    2.15
   1  -4  12   22.35    3.15
  -1  -4 -12   22.42    3.48
  -1  -4  12   23.96    3.57
   1  -4 -12   21.72    3.69
   1  -4  12   23.01    4.23
  -1  -4  12   21.60    4.10
   1  -4 -12   21.67    2.29
   1   4  12   19.64    5.55
  -1   4  12   19.67    5.57
  -1   4  12   22.56    3.28
   1   4  12   23.24    3.26
  -1  -4  12   22.35    2.69
   1  -4  12   23.93    2.81
   1   4  12   22.30    3.81
   1   4  12   22.66    3.46
  -1   4  12   27.78    3.95
   1   4  12   24.36    3.57
   1  -4  12   23.41    4.84
   1  -4 -12   22.68    2.90
  -1   4  12   21.12    3.34
   1   4  12   22.81    3.40
   1  -4  12   21.52    5.42
  -1  -4  12    9.95    4.73
  -1   4  12   25.67    3.63
  -1   4  12   20.96    4.67
   1   4  12   13.52    4.75
  -1  -4  12   26.14    5.94
  -1  -4  12   16.52    4.81
   1  -4  12   21.96    5.46
  -1  -4  13  389.03   23.28
   1  -4  13  487.50   24.76
   1   4  13  516.32   16.39
  -1   4  13  506.88   16.27
  -1  -4  13  518.40   16.55
   1  -4  13  537.32   15.92
  -1  -4  13  522.73   20.79
   1  -4  13  549.14   21.11
   1   4  13  464.20   28.26
  -1   4  13  377.31   24.36
  -1   4  13  566.59   19.95
   1   4  13  527.99   19.06
  -1   4  13  509.09   16.33
   1   4  13  495.40   16.31
   1   4  13  544.18   17.43
  -1   4  13  496.57   17.43
   1  -4  13  506.54   26.00
  -1  -4  13  419.63   25.04
   1   4  13  353.54   23.30
  -1   4  13  480.64   23.38
   1  -4  13  522.00   22.56
   1   4  13  484.47   17.43
  -1   4  13  510.78   17.56
  -1  -4  13  541.13   27.16
   1  -4 -13  543.45   18.76
  -1  -4 -13  528.77   16.73
  -1   4  14    2.05    2.02
   1   4  14    1.04    1.51
   1   4  14    2.47    1.35
   1  -4 -14    2.95    1.34
   1  -4  14    3.20    1.12
   1  -4  14    2.82    1.83
  -1  -4  14    2.47    1.53
   1   4  14    3.30    2.54
  -1   4  14    2.32    2.02
  -1   4  14    3.17    1.25
  -1   4  14    3.04    1.51
   1   4  14    7.18    2.26
   1   4  14    2.13    1.11
  -1   4  14    3.36    1.51
  -1   4  14    2.85    1.28
   1   4  14    3.55    1.44
  -1  -4  14    2.70    1.72
  -1  -4  14    2.91    1.22
   1  -4  14    2.96    1.62
  -1   4  14    3.08    1.49
   1   4  14    1.14    1.11
   1   4  14    1.65    1.34
  -1  -4  14    1.06    1.35
   1  -4  14    1.73    1.84
  -1  -4  14    2.28    1.92
   1  -4  14    1.78    1.76
  -1   4  15    2.66    2.47
   1   4  15    1.90    2.66
   1   4  15    2.63    1.08
   1  -4  15    4.28    2.49
  -1  -4  15    2.23    1.89
   1  -4 -15    5.45    2.02
   1  -4  15    4.95    2.08
  -1  -4  15    5.60    2.18
   1   4  15    3.90    2.89
  -1   4  15    3.27    2.05
   1   4  15    2.75    1.37
  -1   4  15    5.17    1.77
   1   4  15    4.83    2.08
  -1   4  15    5.10    1.82
   1   4  15    6.06    1.78
  -1   4  15    4.42    1.53
  -1  -4  15    6.35    3.09
  -1   4  15    4.46    1.60
   1   4  15    4.75    1.54
  -1  -4  15    4.28    1.48
   1  -4  15    4.68    2.10
  -1   4  15    5.32    1.97
   1   4  15    3.41    1.73
  -1  -4  15    2.60    1.72
   1  -4  15    5.35    2.79
   1  -4  16   38.73    5.60
  -1  -4  16   34.48    5.57
  -1   4  16   34.90    4.71
   1   4  16   32.86    4.59
   1   4  16   40.04    5.51
  -1   4  16   29.56    7.46
  -1   4  16   34.75    5.14
   1   4  16   28.89    7.48
  -1   4  16   32.79    5.02
   1   4  16   39.38    5.37
   1   4  16   16.20    6.54
  -1   4  16   26.12    6.37
  -1  -4  16   24.91    5.94
   1  -4  16   32.78    6.53
   1  -4 -16   36.47    4.75
   1   4  16   39.69    4.95
  -1   4  16   33.86    4.72
   1   4  16   37.50    4.49
  -1   4  16   36.58    4.29
  -1  -4  16   33.67    4.31
  -1  -4  16   39.35    7.50
   1  -4  16   29.55    6.49
  -1  -4  16   28.06    6.14
   1  -4  17   -0.01    0.35
  -1  -4  17    0.13    0.43
   1   4  17    0.17    0.40
  -1   4  17   -0.02    0.98
   1   4  17    1.39    0.69
  -1   4  17   -0.08    0.72
  -1   4  17    0.16    0.39
   1   4  17   -0.30    0.54
  -1  -4  17    0.32    0.53
  -1   4  17    0.25    0.47
   1   4  17    0.66    0.62
  -1  -4  17    0.47    0.56
   1   4  17    0.22    0.44
  -1   4  17    0.33    0.58
   1  -4 -17    0.20    0.25
  -1   4  17   -0.45    0.29
   1  -4  17    0.36    0.77
  -1  -4  17    0.42    1.27
  -1   4  17    0.35    0.68
   1   4  17    1.48    1.04
   1  -4  17    0.98    1.68
  -1  -4  18    1.26    1.03
   1  -4  18    1.41    0.95
   1   4  18    1.17    1.49
  -1   4  18    1.31    1.80
  -1   4  18    2.05    1.26
   1   4  18    1.43    1.03
  -1   4  18    0.62    0.85
   1   4  18    0.99    1.05
   1  -4 -18    1.26    0.86
  -1   4  18    1.70    1.10
   1  -4  18    0.58    0.99
  -1  -4  18    2.25    1.90
  -1  -4  18    0.80    1.23
  -1   4  18    2.84    1.48
   1   4  18    1.97    1.22
  -1   4  18    1.82    1.78
   1   4  18    1.93    1.10
   1   4  18    1.04    0.68
  -1   4  18    1.06    0.65
   1   4  19   57.42   10.46
  -1   4  19   57.01   10.41
  -1   4  19   61.20    6.75
   1   4  19   58.80    7.06
   1   4  19   67.05    7.27
  -1   4  19   58.03    6.97
   1  -4  19   64.87    7.21
  -1  -4  19   70.66    7.93
  -1   4  19   71.33    6.50
   1   4  19   71.73    6.60
   1   4  19   64.48    6.54
  -1   4  19   63.78    6.72
  -1  -4  19   64.50    9.65
  -1   4  19   56.52    9.08
  -1   4  19   71.84    5.90
  -1  -4  19   54.11    7.78
   1  -4  19   53.34    8.52
  -1   4  19   63.69    6.61
   1   4  19   74.09    6.90
   1   4  20   10.04    2.80
  -1   4  20   11.69    3.03
   1   4  20   10.70    4.77
  -1   4  20    8.26    3.96
  -1   4  20    9.59    2.56
   1   4  20   11.48    2.70
  -1  -4  20   13.98    4.66
  -1   4  20    9.62    3.66
   1  -4  20   12.31    3.98
   1  -4  20   13.94    3.33
  -1  -4  20   11.91    3.07
   1   4  20   13.30    2.73
  -1   4  20   12.25    2.49
  -1   4  20   13.76    2.86
   1   4  20   16.69    3.25
  -1   4  20   11.51    2.80
   1   4  20   12.92    3.32
   1   4  21   12.20    3.21
  -1   4  21   11.07    2.85
  -1   4  21    9.60    3.99
   1   4  21   12.25    4.40
  -1   4  21   12.77    2.62
   1   4  21   12.52    2.64
  -1  -4  21   10.12    3.64
   1  -4  21   14.55    4.50
  -1   4  21   14.43    3.15
   1   4  21   10.92    2.79
  -1   4  21    9.54    3.85
   1  -4  21   10.73    3.53
  -1   4  21   10.77    2.77
   1   4  21   11.40    2.80
  -1   4  21   11.75    2.63
   1   4  21   14.20    3.03
   1  -4  21   12.70    3.21
  -1  -4  21   11.79    3.13
  -1   4  22   99.42   11.63
   1   4  22  117.40    8.26
  -1   4  22  107.45    7.70
   1  -4  22  102.00   10.28
   1   4  22  117.57   12.30
  -1   4  22   87.90   11.64
  -1   4  22  103.07    8.17
   1   4  22  108.96    8.34
   1  -4  22  106.47    9.07
  -1  -4  22  106.59    9.51
   1   4  22  100.15    8.75
  -1   4  22  114.23    7.79
   1   4  22  140.57    8.90
   1   4  22  102.54    8.48
  -1   4  22  104.48    8.26
  -1   4  22  104.53    8.96
   1  -4  22  115.05   12.09
  -1  -4  22  106.54   11.38
  -1   4  23   58.25    8.70
  -1   4  23   66.90    6.30
   1   4  23   58.70    6.39
   1   4  23   73.81    9.35
  -1   4  23   41.21    8.10
   1   4  23   61.97    6.92
  -1   4  23   76.62    6.24
   1   4  23   77.36    6.60
  -1   4  23   62.10    6.73
  -1  -4  23   63.67    6.97
   1  -4  23   65.00    6.57
  -1   4  23   62.92    6.19
   1   4  23   65.68    6.48
   1   4  23   67.29    6.12
  -1   4  23   63.39    5.71
   1  -4  23   66.13    7.79
  -1  -4  23   66.11    8.60
   1  -4  23   74.13    9.33
  -1   4  24  172.65    9.57
   1   4  24  154.86    9.88
   1   4  24  172.53    9.28
  -1   4  24  164.75    8.50
   1  -4  24  146.71   11.04
  -1   4  24  174.19    9.67
   1   4  24  168.89    9.86
   1   4  24  210.35   15.16
  -1   4  24  162.12   10.46
   1  -4  24  181.58   13.87
  -1  -4  24  183.49   13.43
   1   4  24  170.47   11.11
  -1   4  24  164.06    9.65
   1   4  24  171.71   10.18
  -1   4  24  186.08   14.17
  -1  -4  24  149.87   10.11
  -1   4  25    0.37    0.39
   1   4  25    0.72    0.72
   1  -4  25    0.74    1.02
  -1  -4  25    0.95    0.91
   1   4  25    0.85    0.60
  -1   4  25    0.88    0.69
  -1   4  25    0.06    0.29
   1   4  25    0.63    0.67
  -1   4  25    0.20    0.54
   1   4  25    0.66    0.69
  -1   4  25    0.40    0.47
  -1   4  25    0.52    0.76
   1   4  25   -0.01    0.58
  -1  -4  26   -0.43    0.50
   1  -4  26    0.62    0.77
   1   4  26    1.58    1.25
  -1   4  26    1.26    0.94
   1   4  26    0.60    0.63
  -1   4  26    0.74    0.46
  -1   4  26    1.84    0.89
   1   4  26    1.79    0.99
   1   4  26    1.26    0.95
   1  -4  27    0.73    0.95
   1   4  27    0.21    0.14
  -1  -4 -27    0.48    0.38
  -1   4  27   -0.01    0.25
   1   4  27    0.37    0.69
  -1   4  27    0.20    0.62
   1   4  27    0.36    0.57
  -1   4  28   -0.07    0.17
  -1   4  28    0.28    0.13
   1   5   0    0.18    0.42
   1  -5   0    1.86    1.67
  -1  -5   0    0.33    1.23
  -1  -5   0    0.23    0.30
   1  -5   0    0.38    0.43
  -1  -5   0   -0.21    0.24
   1  -5   0    0.03    0.31
  -1   5   0    0.95    1.01
   1  -5   0   -0.04    0.57
  -1  -5   0    0.07    0.21
   1  -5   0   -0.25    1.37
  -1  -5   0    0.62    1.59
   1   5   0    0.37    0.68
   1   5  -1    1.88    1.02
   1   5   1    1.82    0.99
  -1  -5  -1    0.69    0.38
  -1  -5   1    2.81    1.39
   1  -5  -1    1.65    1.22
   1  -5   1    1.57    1.06
  -1  -5  -1    2.21    1.78
  -1  -5   1    1.31    1.36
   1  -5   1    1.86    1.53
   1   5   1    2.08    1.17
  -1   5   1    1.81    1.49
   1  -5   1    1.67    1.07
  -1  -5   1    1.16    0.94
  -1  -5  -1    0.82    0.80
   1  -5  -1    0.49    0.64
   1   5  -1    1.50    0.99
   1   5   1    1.89    1.13
  -1   5  -1    0.62    0.88
  -1   5   1    1.20    0.96
   1  -5  -1    1.56    1.24
   1  -5   1    1.23    1.71
  -1  -5  -1    1.93    1.97
  -1  -5   1    0.57    1.41
  -1  -5   1    1.09    0.56
   1  -5   1    2.21    0.74
   1   5   2  109.16    7.29
   1   5  -2  105.23    6.90
   1  -5  -2  122.91    7.69
  -1  -5  -2  117.26    8.56
   1  -5   2  108.95    8.17
   1  -5  -2  120.64    8.77
  -1  -5   2  110.21    8.26
   1   5   2   95.15   11.55
  -1   5   2   94.61   10.92
   1   5   2  101.68    7.72
  -1  -5   2  107.60   11.50
   1  -5   2  112.77   11.10
  -1  -5  -2  113.79   11.00
   1  -5   2  121.22    5.65
  -1  -5   2  116.42    5.49
   1  -5   2  131.62    9.73
   1  -5  -2  115.90    8.33
  -1  -5   2  122.33    8.99
   1  -5   2  102.98   12.84
  -1  -5  -2   82.23   11.83
   1  -5  -2   97.56   12.53
  -1  -5   2   94.59   12.93
  -1   5  -2  118.00    9.16
   1   5   2  104.70    8.08
  -1   5   2  118.47    9.11
   1   5  -2  118.57    8.76
  -1  -5  -3    1.92    1.98
  -1  -5   3    2.23    2.19
   1  -5  -3    2.45    2.65
   1  -5   3    3.75    2.61
   1   5   3    3.13    1.30
   1  -5   3    1.76    0.96
  -1  -5   3    2.23    1.05
   1   5   3    2.44    1.09
   1  -5  -3    2.37    1.12
   1   5  -3    1.77    0.89
  -1   5   3    3.23    1.34
   1  -5  -3    2.48    1.26
   1  -5   3    2.13    1.13
  -1  -5   3    2.10    1.17
  -1  -5  -3    1.76    1.17
  -1  -5   3    2.75    1.66
   1  -5   3    1.60    1.23
  -1  -5  -3    1.38    1.59
   1   5   3    1.98    0.98
  -1  -5  -3    2.26    0.92
  -1   5   3    1.93    1.15
  -1   5  -3    1.94    1.37
   1   5  -3    1.52    1.07
  -1  -5   3    2.69    0.83
   1  -5   3    1.94    0.71
   1   5   3    2.11    1.51
  -1   5   3    1.43    1.95
  -1  -5  -4  100.09    6.50
   1  -5   4  107.92    9.29
  -1  -5   4  112.16    8.92
  -1  -5  -4   76.75   11.83
   1  -5   4   98.06   12.38
   1  -5  -4   89.94   11.64
  -1  -5   4   81.05   12.23
  -1  -5   4  110.86    8.26
  -1   5   4  100.84    7.41
   1  -5  -4  106.31    7.18
   1   5   4  108.45    7.44
  -1  -5   4  107.28    5.18
   1  -5   4  105.34    5.24
  -1   5  -4  103.14    8.87
   1  -5  -4  107.34    8.47
   1  -5   4   99.15    7.74
  -1  -5  -4  103.35    8.00
   1  -5   4  104.43   11.09
  -1  -5   4  108.79   11.65
   1   5  -4   97.75    8.00
  -1   5   4  101.67    8.29
   1   5   4  116.23    8.43
   1   5   4   94.73   11.61
  -1   5   4   92.15   11.44
   1   5   4  104.92    7.92
   1  -5   5   44.87    7.36
  -1  -5   5   49.68    7.88
  -1  -5  -5   40.61    4.30
   1   5   5   45.16    5.26
  -1   5   5   42.87    7.75
   1   5   5   44.32    7.95
   1  -5   5   43.39    8.56
  -1  -5   5   35.08    8.10
   1  -5  -5   32.01    7.17
  -1  -5  -5   24.07    6.58
  -1  -5   5   42.43    5.16
  -1  -5  -5   47.49    5.37
   1  -5  -5   47.55    5.70
   1  -5   5   53.14    5.54
   1   5   5   45.60    5.09
  -1   5  -5   44.18    5.83
   1  -5   5   46.87    5.98
  -1  -5   5   49.70    6.00
   1  -5   5   44.87    3.30
  -1  -5   5   45.22    3.34
  -1   5   5   47.03    5.54
   1   5  -5   50.72    5.76
   1   5   5   50.40    5.46
  -1   5   5   47.46    5.17
   1   5   5   43.33    4.70
   1  -5  -5   51.81    4.99
  -1  -5  -6    0.73    0.73
  -1  -5   6    0.72    0.59
   1  -5  -6    0.95    0.78
   1  -5   6    1.66    0.87
   1   5   6    1.03    0.78
   1  -5   6    1.08    0.91
  -1  -5   6    0.67    0.92
   1   5  -6    0.12    0.42
   1   5   6    0.40    0.67
   1   5   6    1.01    0.88
  -1   5   6    1.45    1.06
  -1  -5   6    0.67    1.09
   1  -5  -6    0.65    0.51
  -1  -5  -6    0.81    1.34
   1  -5   6    0.07    1.16
  -1  -5   6    1.45    1.85
   1  -5   6    1.27    1.41
   1   5   6    0.61    0.60
  -1  -5  -6    0.29    0.54
   1   5   6    0.83    2.08
  -1   5   6    1.81    2.21
   1  -5  -6    0.83    0.57
  -1   5   6    0.59    0.57
   1   5   7    5.92    1.75
   1   5   7    5.87    1.84
  -1   5   7    5.09    1.73
  -1  -5   7    7.64    2.48
   1  -5   7    8.86    2.65
  -1   5   7    6.40    1.79
   1   5  -7    7.29    2.18
  -1   5   7    6.11    2.97
   1   5   7    4.44    3.00
   1   5   7    6.24    1.86
   1  -5   7    8.03    3.96
  -1  -5  -7    2.76    2.06
  -1  -5   7    6.00    3.91
   1  -5  -7    3.18    2.10
   1   5   7    5.58    2.14
   1  -5   7    5.87    1.87
  -1  -5   7    7.32    2.12
  -1  -5  -7    7.22    2.12
   1  -5  -7    6.42    2.07
  -1  -5   7    7.15    3.11
   1  -5   7    5.90    2.60
   1   5   8   11.16    2.43
   1   5   8    9.51    2.70
   1   5   8    9.60    2.33
   1   5  -8    8.07    2.73
   1  -5   8    6.96    3.28
  -1  -5   8    8.61    3.99
  -1  -5  -8    4.63    2.60
   1  -5  -8    9.19    3.44
  -1  -5   8   10.43    2.92
   1  -5   8    9.29    2.99
  -1  -5   8    9.67    3.64
   1  -5   8   11.98    3.86
   1   5   8    9.33    4.09
  -1   5   8    9.70    3.94
  -1  -5   8    9.04    2.41
  -1  -5  -8   10.13    2.44
   1  -5   8    9.79    2.42
   1  -5  -8   11.33    2.82
   1   5   8   11.74    2.62
  -1   5   8   11.65    2.67
  -1   5   8   10.40    2.53
  -1   5   9   43.43    5.42
   1   5   9   40.34    5.00
   1   5  -9   36.99    5.26
  -1  -5   9   48.19    6.29
   1  -5   9   48.19    6.35
  -1  -5  -9   26.19    6.51
  -1  -5   9   25.07    7.30
   1  -5   9   33.67    7.86
  -1   5   9   39.84    4.57
   1  -5   9   41.80    4.80
  -1  -5   9   45.49    5.29
   1  -5  -9   41.39    5.40
  -1  -5  -9   42.92    5.04
  -1   5   9   39.25    4.29
  -1   5   9   47.40    5.34
   1   5   9   43.19    4.89
   1   5   9   41.47    5.74
   1   5   9   43.84    8.41
  -1   5   9   36.51    7.56
   1  -5   9   42.11    7.12
  -1  -5   9   45.83    8.13
   1  -5   9   45.23    7.68
  -1   5  10   79.11    6.95
   1   5  10   90.02    7.17
   1   5  10   76.90    7.80
   1  -5  10   86.40    8.84
  -1  -5  10   97.56    9.38
   1  -5  10   81.76   11.89
  -1  -5  10   63.09   10.95
  -1   5  10   71.20    7.11
   1   5  10   85.26    7.23
   1  -5  10   81.62    6.75
  -1  -5  10   87.40    7.30
   1  -5 -10   78.64    7.38
  -1  -5 -10   80.54    6.92
   1  -5  10   82.68   10.82
  -1  -5  10   83.05   11.13
   1   5  10   87.55   12.28
  -1   5  10   76.35   11.55
   1   5 -10   65.16    7.49
   1  -5  10   90.41   10.36
  -1   5  10   74.62    6.55
  -1   5  10   77.51    6.19
   1  -5  11  228.66   11.21
  -1  -5  11  229.49   12.00
   1  -5  11  227.01   14.43
  -1  -5  11  224.23   14.50
   1   5 -11  185.59   12.25
  -1   5  11  221.24   10.67
   1   5  11  232.93   11.59
  -1   5  11  239.49   12.01
  -1  -5  11  228.93   18.51
   1  -5  11  243.89   18.79
  -1  -5 -11  233.03   11.88
   1  -5 -11  227.22   12.57
  -1   5  11  216.26   19.60
   1   5  11  206.12   19.12
  -1  -5  11  169.48   18.06
   1  -5  11  206.75   19.26
  -1   5  11  213.01   11.28
   1   5  11  216.96   11.66
  -1   5  11  151.73   10.41
  -1   5  11  229.28   13.22
   1   5  11  227.25   13.15
  -1  -5  12  120.60    8.61
   1  -5  12  123.71    8.10
  -1   5  12  128.61   10.04
   1   5  12  132.32   10.15
   1   5  12  110.56   14.57
  -1   5  12  121.86   14.98
  -1   5  12  117.69    7.88
  -1   5  12  126.75    8.66
   1   5  12  119.94    8.43
  -1  -5  12  121.69   13.96
   1  -5  12  129.28   13.78
   1  -5 -12  120.14    9.14
  -1  -5 -12  117.52    8.30
  -1  -5  12  131.73   11.21
   1  -5  12  123.37   10.62
   1  -5  12  107.46   13.86
  -1  -5  12   92.62   13.18
   1   5  12  125.06    8.92
  -1   5  12  128.82    9.37
  -1   5  12  115.34    8.41
  -1  -5  13  246.38   12.14
   1  -5  13  225.71   10.99
  -1  -5  13  252.46   15.90
   1  -5  13  267.36   15.87
   1   5  13  256.75   14.26
  -1   5  13  247.73   14.07
  -1   5  13  213.92   20.21
   1   5  13  219.34   20.88
  -1   5  13  226.53   11.11
  -1   5  13  222.81   11.58
   1   5  13  247.85   12.23
   1  -5 -13  248.74   12.94
  -1  -5 -13  228.80   11.54
  -1  -5  13  247.24   19.79
   1  -5  13  266.41   20.06
   1  -5  13  209.57   19.06
  -1  -5  13  166.95   17.53
  -1   5  13  236.52   12.65
   1   5  13  247.05   12.50
  -1   5  13  223.15   11.83
   1  -5  14  408.78   14.30
  -1  -5  14  415.54   15.66
  -1  -5  14  312.67   23.66
   1  -5  14  354.30   24.85
   1   5  14  328.81   14.13
   1   5  14  402.71   27.95
  -1   5  14  409.27   28.01
   1  -5 -14  424.05   16.82
  -1  -5 -14  435.29   15.56
   1  -5  14  471.23   20.92
  -1  -5  14  462.67   21.53
  -1   5  14  416.22   16.59
   1   5  14  373.81   15.38
  -1   5  14  418.64   15.58
   1   5  14  451.10   16.32
   1   5  14  393.70   14.46
  -1   5  14  423.33   15.48
  -1   5  14  444.13   17.09
   1   5  14  447.72   16.71
   1  -5  14  475.91   27.14
  -1  -5  14  391.03   24.97
  -1   5  14  463.66   19.18
   1   5  14  477.99   19.64
   1   5  15   60.74    6.34
  -1   5  15   62.01    6.33
   1   5  15   54.24    5.20
  -1  -5  15   46.10    8.79
   1  -5  15   49.64    9.23
  -1   5  15   65.82    6.00
   1   5  15   59.41    5.69
   1  -5 -15   64.11    6.33
  -1  -5  15   59.80    5.90
   1   5  15   64.44    6.10
  -1   5  15   63.04    5.91
  -1   5  15   63.47    6.48
   1   5  15   67.78    6.43
  -1   5  15   71.59    7.59
   1   5  15   71.66    7.69
   1   5  15   52.81   10.52
  -1   5  15   54.99   10.55
  -1  -5  15   71.31    8.24
   1  -5  15   67.38    7.86
   1  -5  15   71.17   10.71
  -1  -5  15   67.97   10.35
   1   5  16    0.35    1.54
  -1   5  16   -0.51    1.85
  -1  -5  16   -0.31    0.32
   1  -5  16   -0.27    1.12
   1   5  16    1.11    1.20
  -1   5  16    0.48    0.35
   1   5  16    0.95    0.83
  -1   5  16   -0.04    0.11
   1   5  16    0.29    0.23
  -1   5  16    0.51    0.56
  -1  -5  16    0.46    0.11
  -1  -5  16    0.07    0.94
   1  -5  16    0.45    0.91
   1  -5  16    0.01    0.89
  -1  -5  16    0.90    0.33
   1   5  16    1.20    0.77
  -1   5  16   -0.16    0.57
   1  -5 -16    0.27    0.14
  -1   5  16    0.16    0.36
   1   5  16    1.32    0.98
   1   5  17   28.51    4.80
  -1   5  17   24.80    3.65
   1   5  17   30.24    4.09
   1   5  17   27.75    3.94
  -1   5  17   21.46    3.83
   1  -5  17   27.54    6.63
  -1  -5  17   26.38    6.19
   1  -5  17   19.70    5.46
   1  -5 -17   26.16    3.81
  -1  -5  17   21.90    3.44
  -1   5  17   20.76    3.84
   1   5  17   24.18    4.05
   1   5  17   24.38    6.80
  -1   5  17   26.74    7.23
  -1   5  17   26.63    4.55
  -1   5  17   21.43    3.68
   1   5  17   28.07    4.11
  -1  -5  17   24.51    5.31
   1  -5  17   29.66    5.15
   1   5  18   37.90    5.53
   1  -5  18   39.89    7.59
  -1  -5  18   38.01    7.40
   1  -5  18   28.36    6.31
   1   5  18   37.11    4.65
  -1   5  18   38.12    4.68
   1   5  18   35.81    4.81
  -1   5  18   30.85    4.81
   1   5  18   36.35    4.95
  -1   5  18   36.81    4.30
  -1   5  18   33.21    4.43
   1   5  18   32.24    4.29
   1  -5  18   36.68    5.68
  -1  -5  18   34.27    5.90
   1  -5 -18   37.07    4.30
  -1   5  18   37.86    8.09
  -1   5  18   34.80    5.15
   1   5  18   29.14    7.41
   1   5  19   30.61    4.84
  -1   5  19   35.71    5.04
  -1  -5  19   33.38    5.33
  -1   5  19   31.36    4.10
   1   5  19   35.01    4.49
   1   5  19   32.50    7.40
  -1   5  19   30.69    7.23
   1   5  19   37.45    4.69
  -1   5  19   27.54    4.33
  -1   5  19   28.44    4.05
   1   5  19   30.17    4.11
  -1  -5  19   34.79    6.86
   1  -5  19   36.07    6.89
  -1   5  19   31.94    4.67
  -1   5  19   38.50    4.13
   1   5  19   31.04    4.51
   1  -5  19   37.82    5.69
  -1   5  20   42.46    4.95
   1   5  20   48.23    5.19
  -1   5  20   40.33    7.82
   1   5  20   58.04    8.86
  -1  -5  20   42.68    7.47
   1  -5  20   52.73    8.09
   1   5  20   40.27    5.47
  -1   5  20   49.43    5.72
  -1  -5  20   47.27    6.19
   1  -5  20   45.88    6.13
   1   5  20   45.35    5.42
  -1   5  20   44.33    4.93
   1   5  20   50.08    5.09
  -1   5  20   47.22    5.38
   1   5  20   43.72    4.92
  -1   5  20   48.41    5.04
  -1   5  21    9.34    1.96
   1   5  21    9.01    2.08
  -1   5  21    6.76    2.02
   1   5  21    5.48    1.91
  -1  -5  21    8.14    3.29
   1  -5  21    6.50    2.64
   1   5  21    9.70    2.27
  -1   5  21    9.95    2.18
  -1  -5  21    7.89    2.49
   1  -5  21    7.74    2.31
  -1   5  21    7.26    3.33
   1   5  21   11.73    3.67
  -1   5  21    7.33    1.82
   1   5  21    7.15    1.99
  -1   5  21    6.76    1.93
   1   5  21    7.11    2.25
   1   5  22    0.71    0.46
  -1   5  22    0.57    0.49
   1   5  22    0.86    0.89
  -1   5  22    0.44    0.19
   1  -5  22    0.90    0.82
  -1  -5  22    1.22    1.07
   1   5  22    0.21    0.40
  -1   5  22    0.91    1.08
   1  -5  22   -0.15    1.00
  -1  -5  22    1.39    1.33
  -1   5  22    0.53    0.30
   1   5  22    0.70    0.69
  -1   5  22    0.77    0.53
   1   5  22    0.28    0.50
  -1   5  22    0.50    0.64
   1   5  22    0.93    0.90
  -1  -5  23   20.97    3.56
   1  -5  23   20.01    3.24
  -1   5  23   23.26    4.59
  -1  -5 -23   14.66    2.37
   1  -5  23   21.64    4.37
  -1  -5  23   19.11    4.10
   1   5  23   18.68    3.02
  -1   5  23   17.00    2.86
   1   5  23   17.96    2.82
  -1   5  23   19.70    2.91
  -1   5  23   19.38    3.09
   1   5  23   21.60    3.43
  -1   5  23   17.59    2.54
   1   5  23   18.95    2.79
  -1   5  23   18.01    2.88
   1   5  23   16.56    3.26
   1   5  24    8.62    1.75
  -1   5  24    7.28    1.48
   1   5  24    7.99    1.96
  -1   5  24   10.34    2.19
  -1  -5  24    8.97    2.07
  -1  -5  24    7.55    2.55
   1  -5  24    8.71    2.65
   1   5  24   10.47    2.32
  -1   5  24    8.43    1.87
   1   5  24    8.54    1.78
  -1   5  24    9.50    1.95
   1   5  24    9.53    2.13
  -1   5  24    5.46    1.60
  -1  -5 -24    6.33    1.42
  -1   5  24   12.89    3.15
  -1   5  25   76.13    5.71
  -1  -5 -25   49.65    3.59
  -1   5  25   48.00    4.37
   1  -5  25   77.01    7.20
   1   5  25   68.22    4.93
   1   5  25   68.47    4.53
  -1   5  25   72.34    5.06
   1  -6   0    0.44    0.88
  -1  -6   0   -0.92    1.74
   1  -6   0    1.06    0.62
  -1  -6   0    0.31    0.32
   1  -6   0    0.86    1.57
  -1  -6   0    0.50    2.04
  -1   6   0    0.39    0.58
   1   6   0   -0.01    0.23
   1   6   0    0.04    0.38
  -1   6   0    0.34    0.67
  -1  -6   1  176.92   11.31
  -1  -6  -1  178.17   11.32
   1  -6   1  155.58   17.73
  -1  -6   1  123.97   16.69
   1  -6  -1  127.49   16.06
  -1  -6  -1  136.62   17.01
  -1  -6   1  173.10   11.28
   1  -6   1  182.81   11.62
   1  -6  -1  173.03   10.55
   1   6  -1  169.49   10.62
  -1   6  -1  182.74   12.05
   1   6   1  170.29   10.81
  -1   6   1  174.28   11.59
   1   6   1  174.23    9.51
  -1   6   1  170.52   10.10
  -1   6  -1  160.72    9.62
   1   6  -1  165.10    8.96
   1  -6   1  167.13   11.03
   1  -6  -1  172.23   11.35
  -1  -6   1  166.75   14.66
  -1  -6   2  666.37   22.16
   1  -6   2  517.38   32.90
  -1  -6  -2  443.36   30.30
   1  -6  -2  456.63   30.18
  -1  -6   2  456.66   31.82
  -1  -6   2  655.70   22.23
   1  -6   2  656.34   22.39
   1   6  -2  619.30   20.61
   1   6   2  607.13   20.30
  -1   6   2  614.02   21.71
  -1   6  -2  660.66   22.92
  -1   6  -2  627.90   18.83
   1   6   2  613.64   18.09
   1   6  -2  639.64   17.52
  -1   6   2  648.40   20.10
   1   6   2  640.03   19.19
  -1  -6  -2  642.75   21.55
   1  -6   2  634.46   21.46
   1  -6  -2  638.35   22.00
  -1  -6   2  641.56   29.32
   1  -6   2  580.45   26.20
   1  -6   3  147.91   17.72
  -1  -6  -3  116.71   15.51
   1  -6  -3  119.86   15.15
  -1  -6   3  126.68   16.53
   1   6   3  170.14    9.68
  -1   6  -3  174.03    9.75
  -1   6   3  164.63   10.10
  -1  -6  -3  174.77   11.21
   1  -6  -3  185.69   11.88
   1   6   3  169.83   10.18
   1  -6   3  174.23   11.18
  -1  -6   3  179.66   11.39
   1   6  -3  172.37   10.89
   1   6   3  176.16   10.86
  -1   6  -3  183.57   12.11
  -1   6   3  179.01   11.51
   1   6   3  178.24   14.83
  -1   6   3  165.85   15.04
   1  -6   3  168.93   14.44
  -1  -6   3  172.27   15.28
   1   6   3  166.03   10.19
   1  -6   3  178.55   11.87
  -1  -6   3  176.94   11.88
   1   6   4   63.00    6.20
  -1  -6  -4   39.13    8.90
   1  -6   4   50.34   10.19
   1  -6  -4   37.18    8.32
  -1  -6   4   47.62   10.27
  -1   6   4   70.41    6.56
   1   6   4   61.00    5.87
  -1   6  -4   58.88    5.60
  -1  -6  -4   62.04    6.65
   1  -6  -4   67.48    6.97
  -1  -6   4   69.33    7.06
   1  -6   4   62.90    6.60
  -1   6   4   54.83    8.84
   1   6   4   52.41    8.29
   1   6   4   67.17    6.49
   1   6  -4   58.56    6.32
  -1   6   4   62.72    6.90
  -1   6  -4   65.97    7.09
   1   6   4   59.18    6.21
  -1  -6   4   63.58    9.32
   1  -6   4   60.46    8.80
   1  -6   4   66.95    7.46
  -1  -6   4   70.13    7.52
  -1   6   5   24.15    5.83
   1   6   5   25.32    6.01
   1   6   5   26.32    3.89
  -1  -6   5   23.79    4.64
   1   6   5   27.60    3.89
  -1   6   5   25.91    3.98
  -1   6  -5   24.45    3.52
   1  -6  -5   26.53    4.44
  -1  -6  -5   26.02    4.23
   1  -6   5   26.16    4.62
  -1  -6   5   24.87    4.16
   1  -6   5   26.21    4.10
  -1   6  -5   24.67    4.50
   1   6   5   26.43    4.13
   1   6  -5   24.09    3.98
  -1   6   5   31.08    4.73
   1  -6  -5   19.74    6.05
  -1  -6  -5   15.94    5.35
  -1  -6   5   21.95    7.32
   1  -6   5   19.09    6.42
   1  -6   5   23.12    5.65
  -1  -6   5   24.83    6.01
   1   6   5   25.41    4.17
   1   6  -6   41.84    5.65
  -1   6  -6   51.58    6.43
   1   6   6   51.11    5.84
  -1   6   6   50.44    6.01
  -1  -6  -6   32.34    8.10
  -1  -6   6   35.13    9.16
   1  -6  -6   34.60    7.27
   1  -6   6   35.87    8.84
   1   6   6   47.45    5.16
  -1  -6   6   46.60    5.69
   1  -6   6   46.53    5.57
   1  -6  -6   53.26    6.27
  -1  -6  -6   50.09    5.81
  -1   6  -6   46.06    4.74
   1   6   6   47.00    5.10
  -1   6   6   45.96    5.41
   1   6   6   51.14    5.85
  -1   6   6   43.79    8.41
  -1   6   6   50.75    6.04
   1   6   6   46.93    8.12
  -1  -6   6   46.42    6.75
   1  -6   6   48.33    6.35
  -1  -6   6   50.82    8.81
   1  -6   6   43.35    7.68
  -1   6   7   25.63    4.18
   1   6   7   24.48    4.02
  -1  -6  -7   21.56    3.21
   1   6   7   19.23    5.53
  -1   6   7   25.30    6.42
  -1   6  -7   26.45    4.80
   1   6  -7   23.32    4.25
   1   6   7   24.24    3.93
   1   6   7   24.91    3.72
  -1   6   7   20.67    3.87
  -1  -6   7   23.77    6.06
   1  -6   7   25.43    5.83
  -1  -6   7   24.16    4.02
   1  -6   7   23.27    3.90
  -1  -6  -7   24.22    4.02
   1  -6  -7   22.94    4.09
   1  -6   7   24.74    4.58
  -1  -6   7   23.99    4.60
  -1  -6   7   18.67    6.68
   1  -6  -7   16.62    4.95
   1  -6   7   16.99    6.05
  -1  -6  -7   17.38    5.61
  -1   6   7   19.77    3.56
   1   6  -8   13.10    3.24
  -1   6  -8   14.01    3.43
   1  -6   8   14.44    4.18
  -1  -6   8   14.69    4.69
  -1   6   8   15.29    3.43
   1   6   8   15.86    3.20
   1   6   8   15.14    3.12
  -1   6   8   15.84    3.30
   1  -6  -8   17.42    3.56
  -1  -6  -8   13.86    3.09
  -1  -6   8   15.27    3.26
   1  -6   8   15.09    3.11
  -1  -6  -8   13.47    2.58
  -1  -6   8   14.28    3.93
  -1   6   8   14.20    4.84
   1   6   8   11.39    4.58
   1  -6   8   18.65    4.17
  -1   6   8   14.57    2.96
   1   6   8   13.02    2.77
   1  -6   8    7.95    3.54
  -1  -6  -8   11.40    4.47
  -1  -6   8    8.72    4.55
  -1  -6  -9   26.07    3.47
   1   6  -9   22.84    4.13
   1   6   9   26.79    3.99
  -1   6   9   27.95    4.38
  -1   6  -9   28.37    4.70
   1   6   9   25.30    6.49
  -1   6   9   30.86    4.94
  -1   6   9   27.17    6.64
   1   6   9   29.26    4.63
  -1   6   9   30.23    4.32
   1   6   9   27.56    4.01
   1  -6   9   27.90    4.06
  -1  -6   9   27.34    4.24
  -1  -6  -9   28.12    4.29
   1  -6  -9   29.29    4.63
   1  -6   9   27.43    4.98
  -1  -6   9   30.63    5.35
   1  -6   9   24.47    6.84
  -1  -6   9   14.18    5.71
  -1  -6  -9   22.59    6.06
   1  -6   9   25.66    6.02
  -1  -6   9   29.39    6.83
  -1   6  10   -0.26    0.22
   1   6  10    0.66    0.79
  -1   6 -10    0.17    0.36
   1   6 -10    0.17    0.71
  -1  -6  10    0.49    0.77
   1   6  10    1.15    0.86
  -1   6  10    0.27    0.63
   1  -6 -10    1.02    0.97
  -1  -6  10    0.64    0.74
   1  -6  10    0.22    0.68
  -1  -6 -10    0.21    2.98
  -1  -6  10    0.13    1.34
   1  -6  10    1.97    1.52
   1  -6  10    0.95    0.64
  -1  -6  10   -0.32    0.93
  -1   6  10    0.58    0.43
   1   6  10   -0.64    0.64
   1   6  10   -0.11    0.37
  -1   6  10    0.42    2.27
  -1  -6 -10   -0.04    0.27
   1  -6 -10    0.22    0.46
   1  -6  10    0.38    0.58
  -1   6  11   56.21   10.08
  -1   6  11   58.67    6.77
   1   6  11   56.84    6.46
   1   6  11   49.50    9.09
  -1  -6 -11   51.01    4.95
   1   6  11   51.03    5.76
  -1   6  11   50.51    5.95
  -1   6 -11   52.62    6.42
  -1   6  11   61.02    6.10
   1   6  11   61.36    5.94
  -1  -6  11   60.32    6.17
   1  -6  11   57.19    5.67
  -1  -6 -11   58.43    5.80
   1  -6 -11   52.38    5.98
   1  -6  11   60.97    9.34
  -1  -6  11   55.50    9.19
   1  -6  11   58.98    7.49
  -1  -6  11   61.45    7.57
  -1  -6  11   42.16    8.97
   1  -6  11   42.07    9.73
   1  -6 -11   39.41    4.60
  -1   6 -12    0.61    0.87
   1  -6  12    1.62    1.83
  -1  -6  12    4.07    2.89
  -1   6  12    1.31    0.87
   1   6  12    1.82    1.17
   1   6  12    0.98    0.84
  -1   6  12    1.61    1.26
   1  -6  12    1.48    0.99
  -1  -6 -12    1.50    0.87
   1  -6 -12    2.14    1.11
  -1  -6  12    2.36    1.22
  -1   6  12    1.24    1.14
   1   6  12    1.18    1.56
  -1  -6  12    1.73    1.73
   1  -6  12    1.87    1.53
   1  -6  12    0.19    0.45
  -1  -6  12   -0.21    8.84
  -1   6  12    1.66    0.95
   1   6  12    1.80    0.93
  -1  -6 -12    1.39    0.92
   1   6  13   24.26    4.33
  -1  -6 -13   23.90    3.24
   1   6  13   18.79    3.56
  -1   6  13   17.55    3.66
  -1   6 -13   17.56    4.04
   1   6  13   18.99    3.43
   1   6  13   24.49    3.57
  -1   6  13   25.83    3.80
  -1  -6  13   25.96    3.86
   1  -6  13   22.79    3.32
   1  -6 -13   24.38    3.82
  -1  -6 -13   24.99    3.56
   1  -6  13   22.06    5.54
  -1  -6  13   24.53    6.05
  -1  -6  13   26.66    5.02
   1  -6  13   24.29    4.75
   1  -6  13   24.14    6.70
  -1  -6  13   13.82    4.81
   1   6  13   21.24    5.70
  -1   6  13   28.18    4.60
  -1   6  13   25.98    6.64
   1   6  14   21.84    3.99
  -1  -6 -14   21.22    3.10
  -1   6  14   24.99    3.68
   1   6  14   22.31    3.39
   1   6  14   22.50    3.65
  -1   6 -14   14.70    3.59
  -1   6  14   11.34    2.95
  -1  -6 -14   21.88    3.20
   1  -6 -14   23.37    3.57
  -1  -6  14   24.74    3.58
  -1  -6  14   21.70    5.57
   1  -6  14   21.63    5.62
   1  -6  14   21.01    3.09
  -1   6  14   20.89    5.76
   1   6  14   24.03    6.01
  -1   6  14   28.18    4.42
   1  -6  14   18.75    5.47
  -1  -6  14   17.09    5.22
   1   6  14   17.52    2.95
   1  -6  14   21.12    4.96
  -1  -6  14   20.72    5.09
  -1   6  15   52.02    8.95
  -1   6  15   59.00    6.31
  -1  -6 -15   48.03    4.66
   1   6  15   48.40    5.94
   1   6  15   47.79    5.17
  -1   6  15   48.41    5.40
  -1   6 -15   34.85    5.34
   1   6  15   55.39    5.42
  -1   6  15   56.43    5.35
   1  -6 -15   54.64    5.26
  -1  -6  15   55.07    7.12
   1  -6  15   47.31    7.00
  -1  -6  15   35.98    7.27
   1  -6  15   44.18    8.42
   1   6  15   56.82    9.17
  -1  -6  15   53.24    5.10
  -1  -6  15   57.15    8.84
   1  -6  15   53.15    8.45
  -1   6 -16    5.52    1.71
  -1   6  16    8.56    1.95
   1  -6  16    6.44    3.13
  -1  -6  16    4.47    2.65
  -1   6  16    6.04    1.99
   1   6  16    6.96    2.20
   1   6  16    6.08    1.81
  -1   6  16    5.12    1.68
   1   6  16    5.90    3.00
  -1   6  16    5.25    2.84
  -1  -6  16    6.03    1.69
   1  -6 -16    6.20    1.81
  -1  -6  16    2.88    2.27
   1  -6  16    3.60    2.57
  -1  -6 -16    4.69    1.41
  -1  -6  16    5.84    2.50
   1  -6  16    4.44    2.15
  -1   6 -17    2.09    1.14
  -1   6  17    4.19    1.30
   1   6  17    3.06    1.28
  -1   6  17    4.23    1.49
   1  -6 -17    2.86    1.03
   1  -6  17    4.57    2.51
  -1  -6  17    3.08    2.16
   1   6  17    3.94    1.70
  -1   6  17    2.18    1.29
   1   6  17    4.18    2.34
  -1   6  17    1.44    1.83
   1  -6  17    2.59    1.97
  -1  -6  17    2.98    1.75
   1  -6  17    3.00    1.76
  -1  -6 -17    2.06    1.03
   1   6  17    1.70    1.07
   1  -6  18    3.16    2.12
  -1  -6  18    1.56    1.48
  -1   6  18    2.41    1.46
   1   6  18    2.21    1.27
  -1   6  18    1.00    1.81
   1   6  18    1.68    1.49
   1  -6  18    0.86    0.55
  -1   6 -18    2.17    1.25
   1   6  18    1.71    1.03
  -1   6  18    1.47    0.95
  -1   6  18    1.71    0.92
   1   6  18    2.49    1.11
   1  -6 -18    0.53    0.61
  -1  -6 -18    1.90    0.98
   1  -6  18    0.97    1.04
  -1  -6  18    1.24    1.26
   1   6  19   35.54    4.37
  -1   6  19   31.15    4.03
  -1  -6 -19   22.46    3.02
   1  -6 -19   15.72    2.43
  -1  -6  19   28.53    4.38
  -1   6  19   17.79    5.25
   1   6  19   38.63    6.40
  -1  -6  19   29.62    5.64
   1  -6  19   30.44    5.67
   1   6  19   29.88    3.56
  -1   6  19   19.75    2.70
   1   6  19   31.46    3.57
  -1   6  19   35.31    3.68
   1  -6  19   29.89    4.51
  -1   6  20   74.20    5.17
   1   6  20   87.02    5.66
  -1   6  20   43.73    3.80
   1  -6 -20   33.16    3.17
  -1  -6 -20   54.11    4.23
  -1   6  20   84.35    8.94
   1   6  20   69.32    5.17
   1  -6  20   75.68    8.51
  -1  -6  20   77.07    8.49
   1   6  20   82.74    6.41
  -1   6  20   75.83    5.92
   1  -6  20   69.78    6.66
  -1  -6  20   73.98    6.97
   1   6  21   19.66    2.62
  -1   6  21   16.53    2.48
  -1   6  21   20.94    4.07
  -1  -6 -21   12.33    1.86
   1  -6 -21    5.55    1.25
   1  -6  21   19.02    3.09
  -1  -6  21   16.20    3.03
   1   6  21   16.44    2.64
  -1   6  21   15.33    2.57
  -1   6  21    8.42    1.49
   1   6  21   15.07    2.18
   1  -6  21   15.15    3.66
  -1  -6  21   17.59    3.94
   1   6  22   14.09    2.00
  -1   6  22   17.81    2.44
   1   6  22   16.43    2.53
  -1  -6 -22    6.88    1.39
   1  -6  22   16.72    3.36
  -1  -6  22   15.13    3.25
  -1   6  22   20.75    3.83
  -1   6  22   14.55    2.24
   1   6  22   12.92    2.52
  -1  -7   0   -0.03    1.14
   1  -7   0    0.50    0.44
   1   7   0    2.42    1.10
  -1   7   0   -0.97    1.01
   1   7   0    0.02    0.19
  -1   7   0    1.15    0.83
   1   7   0   -0.10    0.42
  -1  -7   0   -0.94    0.88
   1  -7   0    0.96    0.93
  -1   7  -1   44.38    5.59
   1   7   1   50.69    5.28
  -1   7   1   52.12    5.89
   1   7  -1   51.73    5.35
   1   7   1   53.31    4.75
  -1   7   1   53.31    5.15
  -1   7  -1   49.15    4.86
   1   7  -1   47.79    5.36
   1   7   1   51.53    5.38
   1  -7   1   53.95    5.94
   1  -7  -1   52.92    5.89
  -1  -7  -1   53.17    5.89
  -1  -7   1   49.62    5.79
  -1  -7  -1   38.86    8.59
  -1  -7   1   35.55    8.80
   1  -7  -1   35.27    8.12
   1  -7   1   36.45    8.29
  -1   7   2   19.45    3.28
   1   7   2   19.10    3.21
   1  -7   2   19.65    3.59
   1  -7   2   14.81    5.35
   1  -7  -2   12.34    4.69
  -1  -7   2   15.81    5.75
  -1  -7  -2   12.79    5.15
   1   7   2   18.81    2.86
  -1   7  -2   19.79    2.97
  -1   7   2   18.59    3.05
   1  -7  -2   18.13    3.65
  -1  -7  -2   17.67    3.46
  -1  -7   2   19.03    3.64
   1  -7   2   21.02    3.70
  -1   7   2   22.70    3.79
   1   7  -2   19.30    3.23
  -1   7  -2   17.40    3.44
   1   7   2   19.46    3.20
  -1   7  -3   84.37    6.01
   1   7   3   87.91    6.24
  -1   7   3   84.59    6.57
   1  -7   3   84.16    7.37
   1  -7  -3   89.53    7.74
  -1  -7   3   93.37    7.75
  -1  -7  -3   85.44    7.45
  -1  -7   3   81.91    7.54
   1  -7   3   87.32    7.78
  -1   7   3   84.25    7.32
   1   7  -3   85.40    6.65
   1   7   3   83.38    6.64
  -1   7  -3   85.87    7.49
   1  -7   3   59.72   11.07
  -1  -7   3   56.86   11.00
   1  -7  -3   54.11    9.69
  -1  -7  -3   60.44   10.88
   1   7   3   80.36    6.34
  -1   7   3   81.59    6.81
  -1   7  -4    4.69    1.81
   1  -7  -4    2.56    2.43
  -1  -7   4    2.59    2.57
  -1  -7  -4    2.12    1.95
   1  -7   4    1.61    2.04
   1   7   4    5.29    1.60
  -1   7   4    6.02    1.77
   1  -7   4    6.80    2.23
  -1  -7   4    6.76    2.25
  -1  -7  -4    5.26    1.83
   1  -7   4    5.05    1.76
   1  -7  -4    6.86    2.31
  -1  -7   4    4.55    1.79
  -1  -7   4    3.79    2.08
  -1   7   4    5.08    1.74
   1   7  -4    5.51    1.70
  -1   7   4    4.45    1.78
   1   7   4    4.99    1.52
  -1   7  -5    0.94    0.88
  -1  -7   5    1.22    2.11
   1  -7  -5    1.01    1.84
   1  -7   5    1.17    1.98
  -1  -7  -5   -0.78    0.86
  -1   7   5    1.09    0.74
   1   7   5    1.07    0.61
  -1  -7   5    1.32    1.32
   1  -7   5    1.05    0.79
   1  -7   5    0.46    0.58
   1  -7  -5    1.07    1.05
  -1  -7   5    0.87    0.67
  -1  -7  -5    1.10    0.92
   1  -7   5    0.71    0.86
  -1  -7   5    0.42    1.13
   1   7   5    0.91    0.78
  -1   7   5    0.47    0.53
  -1   7   5    0.53    0.71
   1   7  -5    0.45    0.70
   1   7   5    1.41    0.80
  -1   7  -6    2.14    1.39
  -1  -7   6   -0.41    0.79
   1  -7  -6    1.31    2.18
  -1  -7  -6    1.21    1.69
   1  -7   6    1.72    2.35
  -1  -7  -6    1.39    0.93
  -1  -7   6    1.91    0.95
   1  -7   6    2.11    1.16
   1  -7  -6    2.81    1.22
  -1   7   6    1.97    1.08
   1   7   6    1.53    0.89
   1   7  -6    1.94    1.05
  -1   7   6    1.15    0.76
   1   7   6    2.14    1.14
   1  -7   6    2.38    1.41
  -1  -7   6    2.48    1.26
  -1  -7   6    1.79    1.56
   1  -7   6    0.92    0.63
  -1   7   6    1.75    0.86
   1   7   6    0.87    0.53
  -1   7   7   18.85    3.35
   1   7   7   15.81    2.95
  -1  -7  -7   12.99    5.22
   1  -7   7   15.94    5.81
  -1  -7   7   11.41    4.50
   1  -7  -7   23.91    3.80
  -1  -7  -7   23.64    3.56
  -1  -7   7   21.33    3.72
   1  -7   7   23.03    3.46
  -1   7   7   22.82    3.35
   1   7   7   21.22    3.10
  -1   7   7   10.22    4.00
  -1   7   7   20.00    3.45
   1   7   7   22.45    3.67
  -1  -7   7   19.44    3.89
   1  -7   7   22.11    4.08
  -1   7  -7   18.56    3.60
   1  -7   7   16.68    4.30
  -1  -7   7   20.93    5.17
  -1   7  -8    7.22    2.05
  -1  -7   8    5.37    3.83
   1  -7   8    3.55    2.75
  -1  -7   8    7.48    2.17
   1  -7   8    7.80    2.00
   1  -7  -8    6.86    1.99
  -1  -7  -8    8.46    2.12
   1   7   8    7.10    2.07
  -1   7   8    8.91    2.30
  -1   7   8    5.30    3.00
  -1   7   8    7.61    1.91
   1   7   8    8.53    1.93
   1   7   8    8.13    2.21
  -1   7   8    9.57    2.30
  -1  -7   8   10.44    2.87
   1  -7   8    7.64    2.43
   1  -7   8    6.87    2.85
  -1  -7   8    9.50    3.60
   1  -7   9   40.14    4.56
  -1  -7   9   41.62    4.79
  -1  -7  -9   42.59    4.57
  -1   7   9   45.24    4.65
   1   7   9   45.52    4.50
   1   7   9   43.75    4.91
  -1   7   9   46.55    5.19
  -1   7   9   26.08    6.42
   1   7   9   48.16    7.58
   1  -7   9   32.59    8.02
  -1  -7   9   27.78    7.55
   1  -7  -9   44.10    4.94
  -1   7   9   33.32    4.50
   1   7   9   36.39    4.37
  -1   7  -9   44.78    4.93
  -1  -7   9   44.92    7.36
   1  -7   9   40.06    6.59
   1  -7   9   45.06    5.80
  -1  -7   9   43.12    5.81
   1  -7  10   59.32    5.26
  -1  -7 -10   58.88    5.27
  -1  -7  10   62.42    5.71
  -1   7  10   62.38    5.28
   1   7  10   62.57    5.24
   1   7  10   57.56    5.72
  -1   7  10   38.37    7.44
   1   7  10   65.66    8.78
  -1   7  10   60.10    5.86
   1  -7  10   42.94    8.93
  -1  -7  10   42.14    9.00
   1  -7 -10   60.50    5.53
  -1   7 -10   55.57    5.57
  -1   7  10   53.66    5.47
   1   7  10   48.90    5.02
  -1  -7  10   58.27    8.22
   1  -7  10   55.60    7.92
   1  -7  10   60.91    6.71
  -1  -7  10   54.24    6.68
   1   7  11   34.67    4.42
   1  -7  11   24.14    6.48
  -1  -7  11   22.15    6.07
   1  -7 -11   35.44    4.12
  -1   7 -11   27.37    4.05
  -1   7  11   34.37    4.15
   1   7  11   30.20    3.91
  -1  -7  11   37.05    4.19
  -1  -7 -11   35.29    3.87
   1  -7  11   28.38    3.73
  -1   7  11   36.93    4.01
   1   7  11   35.94    3.86
   1   7  11   20.61    3.14
  -1   7  11   36.03    4.41
  -1   7  11   28.63    5.80
   1   7  11   33.12    6.31
  -1  -7  11   34.68    5.35
   1  -7  11   31.34    4.95
  -1  -7  11   33.21    6.31
   1  -7  11   31.50    5.85
  -1   7  12    2.04    1.12
   1   7  12    2.19    1.05
   1   7  12    1.66    0.79
  -1   7  12    1.27    0.77
   1   7  12    1.39    0.94
  -1   7  12    1.30    0.80
  -1   7 -12    0.79    0.82
  -1  -7 -12    0.88    0.59
   1  -7 -12    1.03    0.66
   1  -7  12    0.78    0.83
  -1  -7  12    0.95    0.97
  -1  -7  12    2.11    1.25
   1  -7  12    1.09    1.06
  -1  -7  12    1.47    1.61
   1  -7  12    0.12    1.75
  -1   7  12    0.13    1.05
  -1  -7  12    1.63    1.00
   1  -7  12    0.51    0.48
   1   7  12    0.68    0.50
  -1  -7  13   20.71    5.29
   1  -7  13   20.83    5.29
   1   7  13   25.60    3.34
  -1   7 -13   17.01    3.13
  -1   7  13   29.34    3.54
   1  -7  13   29.93    4.61
  -1  -7  13   27.59    4.55
  -1  -7  13   26.39    3.36
  -1   7  13   28.99    3.37
  -1   7  13   29.28    3.83
   1   7  13   27.10    3.73
   1  -7 -13   27.35    3.30
   1  -7  13   24.58    4.92
  -1  -7  13   26.61    5.27
  -1   7  13   28.98    5.38
  -1   7  14  147.91    8.50
   1   7  14  130.66    8.06
  -1  -7  14  143.41   11.84
   1  -7  14  123.98   10.81
  -1   7  14  123.56    6.93
   1   7  14  124.11    6.76
  -1  -7  14  115.09    6.74
   1  -7 -14  136.20    6.93
   1  -7  14   88.29   10.34
  -1  -7  14   96.49   10.52
  -1   7  14  153.83   12.04
  -1  -7  14  138.34    9.84
   1  -7  14  143.68    9.46
  -1   7  14  146.85    7.17
   1   7  15   67.35    5.55
  -1  -7  15   96.41    9.98
   1  -7  15   89.46    9.76
  -1   7  15  158.53    7.14
  -1   7  15  165.64   11.90
  -1  -7  15  141.96    9.52
   1  -7  15  152.02    9.45
   1   7  15  135.63    7.89
  -1   7  15  135.70    7.83
  -1   7  15  132.99    6.91
   1   7  15  130.71    6.62
   1  -7  15  135.79   10.79
  -1  -7  15  140.86   11.25
   1  -7 -15  130.06    6.21
  -1   7  16    1.75    0.88
   1   7  16    2.25    0.87
  -1   7  16   -0.34    0.28
   1   7  16    0.07    0.09
  -1  -7  16    1.69    1.03
   1  -7  16    1.45    1.21
  -1   7  16    1.94    0.99
   1  -7  16    0.92    0.94
   1  -7  16    0.79    0.74
  -1  -7  16    1.78    0.92
  -1   7  16    2.29    0.93
   1   7  16    2.73    0.90
   1   7  17   17.42    2.42
   1  -7  17   65.86    6.83
  -1  -7  17   66.24    6.98
  -1   7  17   83.19    7.58
   1  -7  17   64.63    5.73
  -1  -7  17   56.98    5.80
  -1   7  17    2.86    0.97
   1   7  17   63.29    4.89
  -1   7  17   58.52    4.90
   1   7  17   63.46    4.29
  -1   7  17   47.52    3.87
  -1  -8   0    0.23    0.84
   1  -8   0    0.95    1.49
  -1   8   0    0.39    0.31
   1  -8   0    0.61    0.67
  -1  -8   0    0.14    0.32
  -1  -8  -1    4.26    2.14
   1  -8  -1    2.89    1.56
   1  -8   1    2.92    2.00
  -1  -8   1    6.52    3.18
  -1   8  -1    4.64    1.27
  -1   8   1    4.49    1.14
   1  -8   1    5.84    1.48
   1  -8  -1    4.85    1.43
  -1  -8  -1    5.13    1.43
  -1  -8   1    4.64    1.43
   1  -8  -2   10.32    2.09
  -1  -8   2    9.96    2.06
  -1  -8  -2    9.77    1.95
   1  -8   2   11.52    2.14
  -1   8   2    8.72    1.48
   1  -8  -2    5.63    1.99
  -1  -8  -2    6.34    2.50
   1  -8   2    4.16    2.62
  -1  -8   2    5.85    2.63
  -1   8  -2    9.24    1.81
   1   8   2    6.88    1.38
  -1   8   2    9.51    1.84
  -1  -8   3   58.78    4.88
   1  -8  -3   59.43    4.85
   1  -8   3   59.21    4.72
  -1  -8  -3   53.78    4.56
  -1   8  -3   49.94    4.18
   1   8   3   43.19    3.45
  -1   8   3   49.92    4.11
   1  -8   3   34.88    6.57
  -1  -8   3   43.23    7.49
   1  -8  -3   33.87    5.45
  -1  -8  -3   41.12    6.55
  -1   8   3   54.85    3.85
   1  -8   4   50.33    7.85
  -1   8   4   71.81    4.44
  -1  -8   4   75.11    5.40
   1  -8   4   74.32    5.16
   1  -8  -4   71.38    5.25
  -1  -8  -4   70.97    5.13
  -1   8  -4   65.42    4.77
  -1   8   4   64.35    4.74
   1   8   4   59.65    4.06
  -1  -8   4   66.18    9.15
  -1   8   5   88.87    4.96
   1  -8   5   64.70    8.90
  -1  -8   5   76.92    9.80
  -1   8  -5   68.01    4.69
  -1   8   5   79.54    5.14
   1   8   5   67.76    4.32
  -1  -8   5   93.99    5.93
   1  -8   5   87.64    5.58
   1  -8  -5   86.70    5.68
  -1  -8  -5   88.31    5.57
   1   8   6   24.79    2.52
  -1   8   6   25.70    2.89
  -1   8   6   34.05    3.01
  -1  -8  -6   31.20    3.22
  -1  -8   6   34.27    3.51
   1  -8   6   33.22    3.35
   1  -8  -6   34.30    3.49
  -1  -8   6   19.49    4.78
   1  -8   6   23.08    5.17
   1   8  -6   28.55    3.10
   1  -8   7    0.43    1.05
  -1  -8   7   -0.36    0.67
   1  -8  -7    0.14    0.24
   1  -8   7    1.65    0.82
  -1  -8  -7    0.90    0.51
  -1  -8   7    0.98    0.51
   1   8   7    1.33    0.68
  -1   8   7    0.58    0.32
   1   8  -7    0.85    0.60
  -1   8   7    0.39    0.54
   1  -8   8   11.07    3.34
  -1  -8   8   14.32    4.08
  -1  -8   8   15.17    2.20
  -1   8   8   16.29    2.03
  -1   8   8   12.33    1.91
   1  -8  -8   15.23    2.14
   1  -8   9    6.31    2.52
  -1  -8   9    5.31    2.61
  -1   8   9    6.97    1.39
  -1   8   9    8.80    1.46
  -2   0   0 3625.51   14.10
   2   0   0 3142.36   14.20
   2   0  -1    0.18    0.08
   2   0   1    0.28    0.12
  -2   0  -1    0.27    0.13
  -2   0  -2 2303.59   12.44
   2   0  -2 2353.74   11.63
   2   0  -3    0.11    0.10
   2   0  -3    0.17    0.11
  -2   0  -3   -0.10    0.10
   2   0   3    0.10    0.06
  -2   0   3    1.18    0.26
  -2   0   3    0.89    0.23
  -2   0  -4   29.96    1.42
   2   0  -4   30.45    1.28
   2   0   4   24.69    1.26
  -2   0   4   25.84    1.39
   2   0  -4   24.98    1.01
  -2   0   4   25.55    1.41
   2   0  -5    0.27    0.15
   2   0  -5   -0.02    0.05
   2   0   5    0.14    0.09
  -2   0  -5    0.10    0.15
   2   0  -5    0.07    0.05
  -2   0   5    0.14    0.08
  -2   0   5    0.18    0.05
   2   0  -6 2197.15   12.43
  -2   0  -6 2059.28   13.02
   2   0   6 2003.08   11.88
  -2   0   6 2099.01   14.26
  -2   0   6 2115.95   14.65
   2   0  -7    0.04    0.41
   2   0   7    1.03    0.25
  -2   0  -7    0.17    0.14
   2   0  -7    0.18    0.09
   2   0  -7    1.54    0.22
  -2   0   7   -0.10    0.14
  -2   0   7    0.05    0.08
   2   0  -7    0.59    0.28
   2   0  -8    6.43    0.70
   2   0  -8    6.42    0.73
  -2   0  -8    5.31    0.69
   2   0  -8    6.58    0.50
   2   0  -8    6.39    0.42
  -2   0   8    5.45    0.81
  -2   0   8    5.58    0.87
   2   0   9    0.23    0.20
   2   0  -9    0.01    0.12
  -2   0  -9    0.09    0.11
   2   0  -9    0.09    0.05
   2   0   9    0.00    0.08
   2   0  -9    0.37    0.09
   2   0  -9    0.01    0.05
  -2   0   9   -0.06    0.15
   2   0   9    0.18    0.08
  -2   0   9   -0.02    0.07
   2   0  10 1964.69   18.20
   2   0 -10 2223.30   13.94
  -2   0 -10 1864.17   12.97
   2   0  10 2006.84   12.56
  -2   0  10 2160.96   18.89
  -2   0  10 2117.25   17.87
   2   0 -11    0.06    0.45
   2   0  11    0.03    0.11
   2   0  11    0.00    0.11
   2   0  12 3481.51   26.79
   2   0  12 3601.99   17.83
   2   0  13    0.06    0.16
   2   0  13    0.52    0.63
   2   0  13    0.66    0.72
   2   0  13    0.13    0.04
   2   0  13   -0.06    0.20
   2   0  13    0.09    0.14
   2   0  14   44.83    4.47
  -2   0  14   48.30    4.12
  -2   0  14   47.63    4.74
   2   0  14   51.92    2.11
  -2   0  14   42.39    4.43
   2   0  14   41.31    4.77
   2   0  14   49.94    3.55
  -2   0  14   47.33    4.36
   2   0  14   49.66    4.48
   2   0  15   -0.03    0.45
  -2   0  15   -0.17    0.13
   2   0  15    0.14    0.31
   2   0  15    0.32    0.40
   2   0  15   -0.27    0.66
  -2   0  15    0.18    0.47
   2   0  15   -0.16    0.70
  -2   0  15    0.76    0.68
   2   0  15    0.23    0.26
  -2   0  15    0.16    0.51
   2   0  15   -0.11    0.49
  -2   0  15    0.24    0.52
  -2   0  16   52.00    4.92
   2   0  16   33.44    5.10
  -2   0  16   42.29    4.83
   2   0  16   40.17    4.86
  -2   0  16   50.64    4.50
  -2   0  16   47.16    4.97
   2   0  16   38.00    5.27
   2   0  16   47.90    3.82
   2   0  16   45.94    4.78
   2   0  16   48.42    4.82
  -2   0  16   45.95    4.31
   2   0  16   60.58    5.85
   2   0  17   -0.04    0.42
   2   0  17    0.89    1.10
  -2   0  17    0.14    0.94
  -2   0  17    0.01    0.42
   2   0  17    0.41    0.63
  -2   0  17    0.28    0.32
   2   0  17    0.26    0.43
   2   0  17   -0.14    0.47
  -2   0  17    0.07    0.16
  -2   0  17   -0.02    0.16
   2   0  17    0.19    0.77
   2   0  17    0.22    0.28
  -2   0  18   25.46    4.21
   2   0  18   29.16    4.40
  -2   0  18   29.00    4.04
   2   0  18   24.57    4.81
  -2   0  18   30.12    4.40
   2   0  18   33.04    3.44
   2   0  18   35.66    4.71
   2   0  18   34.35    4.33
   2   0  18   30.36    4.98
  -2   0  18   34.31    4.54
   2   0  18   31.31    4.22
  -2   0  18   36.28    4.14
   2   0  19    0.13    0.62
  -2   0  19    1.67    1.00
   2   0  19    0.21    0.48
   2   0  19    0.04    0.09
   2   0  19    0.17    0.48
  -2   0  19   -0.17    0.07
  -2   0  19    0.57    0.84
   2   0  19    0.16    0.51
  -2   0  19    0.01    0.36
   2   0  19   -0.29    0.79
  -2   0  19   -0.53    0.76
  -2   0  20   12.99    3.04
   2   0  20    9.94    3.35
   2   0  20   13.42    3.32
  -2   0  20   14.45    2.86
   2   0  20   12.90    3.57
  -2   0  20   16.38    3.30
  -2   0  20   24.85    3.55
   2   0  20   18.08    3.10
  -2   0  20   17.50    3.43
  -2   0  21    1.87    1.12
   2   0  21   -0.21    0.67
  -2   0  21   -0.31    0.32
   2   0  21    0.58    0.54
  -2   0  21    1.89    1.15
  -2   0  21    0.34    0.41
   2   0  21    0.18    0.39
   2   0  22  678.76   23.01
  -2   0  22  647.05   22.04
  -2   0  22  619.42   23.18
   2   0  22  648.32   25.76
  -2   0  22  647.49   20.17
   2   0  22  650.68   23.39
  -2   0  23   -0.50    0.40
   2   0  23    0.01    0.67
  -2   0  23    0.20    0.63
   2   0  23   -0.23    0.78
  -2   0  23    0.20    0.63
   2   0  23   -0.30    0.89
  -2   0  24    1.73    1.03
   2   0  24    0.82    1.15
  -2   0  24    0.60    0.67
   2   0  24   -0.35    0.27
  -2   0  24   -0.14    0.58
   2   0  24   -0.44    0.93
  -2   0  25   -0.03    0.44
   2   0  25   -0.55    0.82
  -2   0  25   -0.36    0.77
   2   0  25   -0.17    0.95
  -2   0  25    0.56    0.72
   2   0  25    0.06    0.50
   2   0  26    1.98    1.22
  -2   0  26    3.38    1.54
  -2   0  26    3.72    1.75
   2   0  26    2.75    1.86
  -2   0  26    1.94    1.34
   2   0  26    2.84    1.63
  -2   0  27    0.35    0.71
   2   0  27    0.40    0.59
   2   0  27   -0.30    0.74
  -2   0  27    0.18    0.74
  -2   0  27    0.08    0.47
   2   0  27    0.51    0.83
  -2   0  28   10.56    2.73
   2   0  28   18.22    4.07
  -2   0  28   12.87    2.67
   2   0  28   15.62    3.30
   2   0  28   19.75    3.73
   2   0  29   -0.23    0.28
   2   0  29    0.46    0.87
   2   0  29    0.04    0.28
   2   0  30   27.47    4.10
   2   0  30   31.69    4.47
   2   0  30   35.87    4.24
  -2  -1   0 1725.72   10.17
   2   1   0 2596.44   12.77
   2  -1   0 1622.30   10.20
   2   1   0 2634.66   15.90
  -2   1   0 2544.27   13.58
  -2   1   0 1658.47    8.95
  -2   1   0 1671.80    8.81
   2  -1   0 2795.16   13.64
   2   1  -1 2614.60   12.70
  -2  -1  -1 2266.82   12.05
   2   1   1 2853.80   13.69
  -2  -1   1 2795.96   12.72
   2  -1   1 3285.13   16.07
   2   1   1 3615.26   18.44
   2   1  -1 3656.37   19.19
  -2   1   1 2628.69   12.20
  -2   1  -1 3214.18   15.42
   2  -1  -1 2065.82   11.80
  -2   1   1 2956.38   14.77
  -2   1   1 2703.66   12.65
   2  -1   1 2947.56   14.05
   2   1  -2 1054.87    7.57
   2   1   2 1066.76    8.59
  -2  -1  -2 1012.82    8.19
  -2  -1   2  978.68    7.22
   2  -1   2 1076.62    9.59
   2   1   2 1121.84   10.08
   2   1  -2 1208.94   11.03
   2  -1  -2  972.35    5.93
  -2   1   2  963.44    8.43
  -2   1  -2 1000.42    8.70
  -2   1   2 1031.23    8.42
  -2   1   2 1000.38    8.10
   2  -1   2 1048.83    8.36
   2  -1  -2  920.56    7.85
   2   1  -3  567.81    5.33
   2   1   3  537.91    6.29
  -2  -1  -3  539.32    6.14
  -2  -1   3  546.59    5.30
   2   1   3  571.46    6.93
   2  -1   3  488.61    6.93
   2   1  -3  585.75    7.85
  -2   1   3  536.85    6.58
   2  -1   3  574.64    6.22
  -2   1   3  545.76    6.41
   2  -1  -3  543.25    6.49
  -2   1  -3  525.69    6.38
   2  -1  -3  535.44    6.59
  -2   1   3  542.28    6.46
   2  -1  -3  553.17    6.16
   2   1  -4  476.05    4.65
   2   1   4  492.47    6.17
  -2  -1  -4  446.14    5.77
  -2  -1   4  492.13    4.83
   2  -1   4  458.38    7.38
   2   1  -4  500.65    7.22
   2   1   4  462.68    6.10
  -2   1   4  475.43    6.80
   2  -1   4  471.01    5.70
  -2   1  -4  443.19    5.92
  -2   1   4  473.03    6.02
  -2   1   4  471.46    6.57
   2  -1  -4  457.61    6.39
   2  -1  -4  451.95    6.50
  -2  -1  -5   -0.03    0.09
  -2  -1   5    0.19    0.09
  -2   1   5    0.05    0.41
   2  -1   5    0.03    0.07
   2   1   5    0.04    0.08
   2  -1   5    0.09    0.10
   2  -1  -5    0.36    0.18
   2   1  -5    0.09    0.11
   2   1   5    0.04    0.06
   2  -1   5    0.14    0.10
   2  -1  -5    0.03    0.08
  -2  -1   5    0.57    0.21
  -2   1   5    0.13    0.07
  -2   1   5   -0.04    0.12
   2  -1  -5    0.16    0.13
  -2  -1   5    0.51    0.20
   2  -1   6  234.43    4.69
   2  -1  -6  227.56    4.05
   2   1   6  216.54    4.34
  -2  -1  -6  220.83    4.31
   2   1  -6  239.55    2.95
  -2  -1   6  236.19    3.19
   2   1  -6  200.75    5.38
   2   1   6  210.53    4.02
   2   1  -6  236.28    5.22
   2  -1   6  213.74    5.70
   2  -1   6  236.51    4.12
  -2  -1   6  217.07    4.38
  -2   1   6  220.58    5.38
  -2   1   6  215.69    5.08
  -2  -1   6  215.52    4.47
  -2   1   6  217.04    4.19
   2   1   7  370.90    5.86
   2  -1   7  368.45    5.85
  -2  -1  -7  362.91    5.76
   2   1  -7  378.08    3.26
   2  -1  -7  361.30    5.15
   2  -1   7  357.22    7.85
   2   1  -7  325.91    7.16
   2   1   7  347.53    5.02
   2   1  -7  375.26    6.66
  -2   1   7  349.26    7.11
  -2  -1   7  345.97    5.76
  -2   1   7  339.87    6.76
  -2  -1   7  348.88    5.93
   2  -1   7  364.49    5.18
  -2   1   7  350.98    5.39
  -2  -1  -8  957.87    9.64
   2  -1   8  987.51    9.21
   2  -1  -8  976.91    8.38
   2   1   8 1056.30    8.52
   2   1  -8  994.78   11.01
   2  -1   8 1127.83   10.32
   2  -1   8 1007.24   13.58
  -2   1   8  998.16    9.37
   2  -1   8 1091.49    8.96
  -2  -1   8 1092.90   10.69
  -2  -1   8 1059.20   10.81
  -2   1  -8 1063.26    9.66
  -2   1  -8 1064.07    9.29
   2  -1  -9  948.09    8.25
  -2  -1  -9  883.64    9.54
   2  -1   9  860.46    8.53
   2   1   9  872.20    7.15
   2  -1   9  876.75    9.15
   2  -1   9  915.75   13.61
   2   1  -9  841.17   10.31
  -2   1  -9  945.59    9.84
  -2  -1   9  821.26   10.13
   2  -1   9  936.83    8.21
  -2  -1   9  845.49   10.06
  -2   1   9  842.93    8.63
  -2   1  -9  924.30    9.36
   2  -1  10 1014.75    9.07
  -2  -1 -10  950.54   10.18
   2  -1 -10 1107.85    8.97
   2  -1  10  972.06   14.47
   2  -1  10  981.30    9.13
   2   1 -10  990.20   11.42
  -2  -1  10  965.25   11.34
  -2   1  10  982.30    9.43
  -2   1 -10 1042.91   10.68
   2  -1  10 1038.82    8.72
  -2  -1  10  968.08   11.72
  -2   1 -10 1055.56   11.10
   2  -1  11 1394.74   10.12
   2  -1 -11 1459.38    9.96
  -2  -1 -11 1323.17   12.24
  -2  -1  11 1332.54   13.98
   2  -1  11 1448.55   10.05
  -2  -1  11 1365.49   14.83
  -2   1  11 1344.34   11.07
   2  -1  11 1331.06   17.95
   2   1 -11 1348.08   13.43
   2  -1  11 1459.63   10.49
   2   1  12   54.66    4.15
  -2   1  12   47.97    4.14
   2   1  12   45.71    4.44
   2  -1  12   43.95    4.38
   2  -1 -12   52.83    1.85
  -2  -1 -12   44.70    2.25
   2   1  12   43.52    3.90
  -2   1  12   45.14    3.77
   2   1  12   46.58    4.07
  -2   1  12   45.60    4.51
   2  -1  12   49.72    3.64
   2  -1  12   52.29    1.72
   2  -1 -12   48.37    1.82
  -2  -1  12   49.83    2.86
   2  -1  12   44.17    1.73
  -2  -1  12   47.81    2.90
   2   1  13  130.18    5.15
   2  -1  13  139.63    6.31
   2  -1  13  112.98    8.18
   2   1  13  155.21    7.22
   2   1  13  128.28    7.71
  -2   1  13  139.27    7.34
   2   1  13  133.31    7.80
   2  -1 -13  141.12    2.98
  -2  -1 -13  142.11    4.33
   2  -1  13  134.31    7.87
   2   1  13  116.56    8.66
  -2   1  13  124.50    8.10
  -2   1  13  143.65    6.99
   2   1  13  132.66    7.20
   2  -1  13  119.54    7.52
   2  -1  13  142.34    2.94
   2   1  13  148.98    7.84
  -2   1  13  140.02    8.36
  -2  -1  14  310.93   12.86
  -2   1  14  280.88   14.79
   2   1  14  260.37   15.54
   2  -1  14  323.43    9.99
   2   1  14  306.56    7.98
   2  -1  14  293.76   13.55
   2   1  14  334.20   12.74
  -2  -1 -14  328.39    6.68
   2   1  14  387.28   12.60
  -2   1  14  358.09   11.14
  -2   1  14  317.41   13.46
  -2  -1  14  319.09   11.58
   2   1  14  277.72   14.25
   2  -1  14  290.74   12.13
   2   1  14  330.66   12.14
  -2   1  14  306.80   10.79
   2  -1  14  311.98   12.44
  -2   1  14  288.19   12.59
  -2  -1  14  295.40   10.79
   2   1  14  332.18   13.32
  -2   1  14  314.09   11.72
   2   1  14  324.51   12.03
  -2   1  15    0.37    1.05
   2  -1  15    0.37    0.69
  -2  -1  15    0.38    0.47
  -2   1  15    1.11    0.79
   2   1  15    0.78    0.75
  -2  -1  15    0.28    0.36
   2  -1  15    0.64    0.76
   2   1  15    0.26    0.50
  -2   1  15    0.51    0.63
   2  -1  15    0.65    0.71
  -2  -1  15   -0.12    0.41
   2   1  15    0.40    0.33
  -2  -1  15    0.33    0.19
   2  -1  15    0.87    0.87
   2   1  15    0.62    0.41
  -2   1  15    0.10    0.29
   2   1  15    0.25    0.18
   2  -1  15    0.39    0.55
   2   1  15    0.24    0.59
  -2   1  15    0.12    0.28
   2   1  15    0.34    0.36
   2  -1  15    0.74    0.56
  -2   1  15    0.51    0.50
  -2  -1  15    0.35    0.45
  -2   1  15    0.51    0.57
   2   1  15    0.36    0.45
  -2   1  16  125.28   10.71
   2   1  16  123.27   11.14
   2   1  16  151.02    6.38
   2  -1  16  155.50    7.45
  -2  -1  16  142.51    7.42
   2   1  16  152.86    8.91
  -2   1  16  144.54    8.02
   2  -1  16  113.14    9.04
  -2  -1  16  136.22    9.16
   2   1  16  137.85    8.82
   2  -1  16  107.34   10.19
  -2   1  16  141.91    9.61
  -2  -1  16  142.52    8.27
   2  -1  16  151.04    9.50
  -2   1  16  105.54    7.81
   2   1  16  132.86    8.31
   2   1  16  124.12   10.77
   2   1  16  144.95    9.47
  -2  -1  16  136.71    7.94
  -2   1  16  146.99    8.67
  -2   1  16  159.66    8.20
   2   1  16  122.25    9.65
   2  -1  16  141.88    8.80
  -2   1  16  136.42    9.56
  -2  -1  16  139.56    8.25
   2  -1  16  151.09    9.97
  -2   1  17   75.53    8.51
   2   1  17   93.18    9.42
   2   1  17   90.93    5.23
   2  -1  17   87.07    5.60
  -2  -1  17   79.63    6.03
   2   1  17   80.78    6.72
  -2   1  17   91.24    6.66
   2  -1  17   79.38    7.45
  -2  -1  17   89.82    7.48
   2   1  17   81.75    7.41
  -2  -1  17   80.50    6.62
  -2   1  17   85.13    6.90
  -2   1  17  104.06    6.63
   2   1  17   98.69    7.46
   2  -1  17   73.94    8.13
   2   1  17   77.35    8.46
  -2  -1  17   87.08    6.68
  -2   1  17   84.45    7.73
  -2  -1  17   84.04    6.60
  -2   1  17   88.67    8.04
   2   1  17   92.15    7.06
  -2   1  17   84.30    6.30
   2  -1  17   91.70    7.54
   2  -1  17   91.26    7.87
   2   1  17   90.11    7.13
   2  -1  17   98.84    7.42
  -2  -1  18  252.38   11.88
  -2   1  18  254.50   12.63
   2   1  18  233.45   13.34
  -2   1  18  289.02   12.28
   2   1  18  250.81   12.54
  -2   1  18  245.50   14.03
  -2  -1  18  243.80   11.99
   2   1  18  300.45   16.73
   2  -1  18  231.19   14.25
   2   1  18  254.90   13.98
   2   1  18  224.75   15.09
   2  -1  18  249.17   10.13
   2  -1  18  226.30   12.76
  -2   1  18  246.75   11.51
   2   1  18  258.12   12.80
  -2  -1  18  252.82   10.83
  -2  -1  18  261.77   12.00
  -2   1  18  244.50   13.42
   2  -1  18  272.40   13.81
  -2   1  18  269.82   11.18
   2   1  18  248.85   12.00
   2  -1  19   40.99    6.56
  -2  -1  19   31.35    5.14
   2   1  19   37.99    5.78
  -2   1  19   50.13    5.58
   2   1  19   25.93    5.28
   2   1  19   45.47    6.82
  -2  -1  19   48.11    5.23
  -2   1  19   42.51    5.79
  -2   1  19   49.14    5.30
   2   1  19   40.89    5.46
  -2  -1  19   34.42    4.77
   2  -1  19   42.24    5.90
  -2   1  19   44.53    5.45
  -2   1  19   45.56    6.10
  -2  -1  19   42.98    5.11
   2   1  19   46.02    5.42
  -2   1  19   52.80    4.99
   2   1  19   47.47    5.20
   2  -1  19   50.66    6.11
  -2  -1  20  145.08   10.23
   2  -1  20  168.51   12.59
   2   1  20  168.66   12.32
   2   1  20  166.35   13.09
  -2   1  20  164.93   12.25
  -2   1  20  148.69   11.54
   2  -1  20  188.18   12.27
   2   1  20  178.47   10.58
  -2   1  20  181.92    9.60
  -2   1  20  173.50   11.20
  -2  -1  20  158.38   10.46
   2   1  20  178.91   10.84
  -2  -1  20  153.00    9.44
   2   1  20  170.52   11.26
  -2   1  20  168.01   10.15
   2  -1  20  176.31   11.55
  -2  -1  21  408.74   15.36
   2  -1  21  436.32   18.73
   2   1  21  428.49   18.48
  -2   1  21  433.23   16.57
  -2   1  21  416.52   19.93
  -2  -1  21  391.99   17.09
   2   1  21  421.75   21.50
   2   1  21  448.33   17.18
  -2   1  21  442.43   18.18
   2   1  21  419.77   20.17
  -2  -1  21  401.65   16.82
   2  -1  21  434.16   20.75
   2  -1  21  430.27   19.27
   2   1  21  485.02   18.04
  -2   1  21  433.05   15.66
  -2  -1  22   23.26    4.00
  -2   1  22   22.25    4.12
   2  -1  22   21.80    4.76
   2   1  22   21.42    4.61
   2   1  22   23.96    3.84
  -2  -1  22   22.32    3.91
  -2   1  22   24.33    5.02
  -2  -1  22   22.01    3.60
   2   1  22   21.72    4.22
   2  -1  22   20.10    4.13
  -2   1  22   21.21    3.61
   2   1  22   23.16    3.98
   2  -1  22   19.42    4.39
  -2   1  22   23.58    3.75
   2   1  23  423.00   17.56
   2  -1  23  402.83   19.15
  -2   1  23  410.96   15.24
   2   1  23  408.58   20.67
  -2  -1  23  403.96   17.34
   2  -1  23  395.34   20.48
   2   1  23  433.36   16.71
  -2   1  23  404.54   17.97
  -2   1  23  384.72   19.91
   2  -1  23  410.83   18.59
  -2   1  23  403.93   16.50
  -2  -1  23  404.76   15.74
   2   1  23  414.76   18.87
   2   1  24    9.12    3.11
   2  -1  24   13.25    3.58
  -2   1  24    9.85    2.92
   2   1  24   11.99    3.24
   2  -1  24   11.60    2.97
  -2   1  24   10.44    2.62
   2   1  24   11.45    2.78
  -2   1  24   10.57    3.26
   2  -1  24    9.80    2.93
   2  -1  25    3.73    1.95
   2   1  25    4.50    2.12
  -2   1  25    2.93    1.73
   2   1  25    4.07    1.81
   2  -1  25    3.28    1.57
  -2   1  25    3.60    1.54
   2   1  25    4.26    1.86
   2  -1  25    6.76    2.35
  -2   1  25    4.31    2.14
   2  -1  26   11.69    3.34
   2  -1  26   12.52    3.66
   2  -1  26   13.64    3.35
  -2   1  26   10.43    2.99
   2   1  26   11.23    2.94
  -2   1  26    9.61    3.38
   2   1  26   14.92    3.77
   2   1  26   16.09    3.36
  -2   1  26   13.13    3.72
  -2   1  27   25.16    4.88
   2  -1  27   26.29    4.56
   2  -1  27   21.44    4.59
   2   1  27   24.94    4.52
   2  -1  27   29.67    4.53
   2   1  27   22.98    4.84
  -2   1  27   24.30    4.37
  -2   1  27   26.82    4.03
   2   1  27   30.95    4.51
   2   1  28    0.60    0.79
  -2   1  28    0.58    0.60
   2  -1  28    0.62    0.85
   2   1  28    0.29    0.53
  -2   1  28    0.44    0.34
   2   1  28    0.44    0.37
   2  -1  28    0.51    0.60
  -2   1  28    0.75    1.20
   2  -1  28   -0.19    0.52
   2   1  29    2.93    1.40
  -2   1  29    2.19    1.13
   2  -1  29    1.66    1.18
  -2   1  29    2.33    1.26
   2   1  29    3.04    1.61
   2   1  29    2.93    1.60
  -2   1  29    1.14    0.99
  -2   1  30    3.66    1.50
   2   1  30    4.33    1.74
  -2   1  30    4.16    1.54
   2   1  30    6.53    1.74
   2  -1  30    4.06    1.49
   2   1  30    5.79    1.79
   2   1  31   15.87    2.75
   2   1  31   10.48    2.78
   2  -2   0 4157.23   21.21
  -2  -2   0 4107.51   19.02
   2  -2  -1 2410.16   15.90
   2  -2   1 2577.62   16.08
   2  -2  -1 3140.74   14.68
   2  -2  -1 3257.03   15.27
  -2  -2   1 2321.80   13.95
  -2  -2  -1 2576.11   15.26
   2   2  -1 3628.21   19.40
  -2   2   1 2821.17   15.31
   2  -2   1 2529.08   17.92
  -2  -2  -1 2937.27   19.54
  -2  -2   1 3214.69   20.81
  -2   2  -1 3218.39   18.94
   2  -2  -2  557.03    6.85
   2  -2   2  533.97    7.29
   2  -2  -2  551.28    6.68
  -2  -2  -2  619.34    7.63
  -2  -2   2  541.10    6.55
   2   2  -2  563.52    7.45
   2  -2  -2  546.84    7.59
  -2   2  -2  496.63    7.90
  -2   2   2  491.20    5.86
   2  -2   2  532.45    8.73
   2  -2   2  501.66    8.39
  -2  -2  -2  617.15    8.88
  -2  -2   2  618.48    9.22
   2  -2   3  337.02    5.77
   2  -2  -3  337.66    5.64
   2  -2  -3  339.68    5.81
  -2  -2  -3  357.97    5.91
  -2  -2   3  344.33    5.12
   2   2  -3  342.92    5.68
   2  -2  -3  333.49    5.95
  -2   2   3  313.55    4.15
   2  -2   3  340.54    7.09
   2  -2   3  335.78    7.22
  -2  -2   3  381.59    7.17
  -2  -2  -3  374.84    6.74
   2  -2   4   36.92    1.88
   2  -2  -4   36.75    2.03
   2  -2  -4   36.53    1.97
   2  -2  -4   37.65    2.02
  -2  -2   4   35.84    1.65
  -2  -2  -4   36.96    1.90
   2   2  -4   35.87    1.78
  -2  -2  -4   36.94    2.14
   2  -2   4   33.20    2.37
  -2  -2   4   41.58    2.36
   2  -2   4   33.03    2.26
   2  -2   5  411.30    6.36
  -2  -2  -5  412.41    6.64
  -2  -2   5  394.07    5.36
   2  -2  -5  378.30    6.51
   2   2  -5  372.86    5.60
  -2  -2   5  386.18    7.40
   2  -2   5  353.37    8.04
  -2  -2  -5  395.83    6.83
   2  -2   5  385.16    7.76
  -2  -2   6   32.70    1.74
  -2  -2   6   31.69    1.67
   2  -2   6   30.76    1.72
  -2  -2  -6   30.63    1.88
  -2  -2   6   30.32    1.43
   2   2  -6   30.96    1.54
   2  -2  -6   29.02    1.80
  -2  -2  -6   34.32    1.97
   2  -2   6   28.48    2.40
   2  -2  -6   31.56    2.12
  -2  -2   6   33.11    2.18
   2  -2   6   32.13    2.24
  -2  -2   7   26.26    1.58
   2  -2   7   25.91    1.58
  -2  -2   7   25.76    1.61
  -2  -2  -7   24.63    1.73
  -2  -2   7   25.64    1.30
   2   2  -7   25.66    1.35
   2  -2  -7   24.78    1.67
   2   2   7   23.56    1.90
  -2  -2   7   26.57    1.99
   2  -2   7   22.67    2.20
   2  -2  -7   24.97    1.91
   2  -2   7   27.28    2.12
   2  -2   8  100.80    3.13
  -2  -2   8  100.43    3.24
  -2  -2   8  103.23    3.20
   2   2  -8  104.62    2.54
   2  -2  -8  109.81    3.60
  -2  -2  -8  100.45    3.56
  -2  -2   8  104.78    2.47
   2  -2   8  106.87    4.17
   2  -2   8   95.89    4.74
   2  -2  -8  100.31    3.84
   2   2   8   98.75    3.75
   2  -2   9  604.74    7.76
   2   2  -9  566.59    5.10
  -2  -2   9  582.68    8.17
  -2  -2   9  587.01    8.00
   2  -2   9  602.88    9.84
   2  -2   9  571.55   11.95
   2  -2  -9  594.84    9.48
  -2  -2  -9  580.63    8.78
  -2  -2   9  614.99    5.45
   2  -2  -9  608.42    8.71
   2   2  10 1802.66   26.88
   2  -2 -10 2064.99   17.76
   2  -2  10 1748.82   21.51
   2  -2  10 1956.33   17.55
   2  -2  10 1657.91   30.81
   2  -2  10 2063.65   13.92
  -2  -2  10 2019.30   16.09
  -2  -2  10 1953.22   15.42
   2   2  10 1927.91   24.02
  -2   2  10 1764.32   26.26
   2   2  10 1958.25   24.86
  -2  -2 -10 1907.16   16.34
   2  -2 -10 2056.85   15.82
  -2   2  10 1758.73   24.63
   2   2  10 1605.71   34.07
  -2   2  10 1726.41   29.24
  -2  -2  11    0.36    0.30
  -2  -2  11    0.24    0.24
   2  -2  11    1.00    0.79
  -2   2  11   -0.05    0.43
  -2  -2  11    1.61    0.87
  -2  -2  11    1.21    0.72
   2   2  11    0.12    1.11
   2  -2  11    0.53    0.31
   2   2  11    0.84    0.53
   2  -2 -11    0.28    0.14
   2  -2  11    0.17    0.15
   2  -2 -11   -0.02    0.06
  -2  -2 -11    0.05    0.10
   2  -2  11    0.20    0.13
   2   2  11   -0.07    0.35
   2   2  11    0.01    0.36
  -2   2  11    0.41    0.49
  -2   2  11    0.00    0.07
  -2   2  11    0.62    0.74
   2   2  11   -0.09    0.50
   2   2  11    0.92    0.56
  -2   2  11    0.82    0.56
   2   2  11    0.30    0.53
  -2   2  12 1031.69   19.27
   2   2  12 1136.07   20.02
   2   2  12  930.91   21.04
   2   2  12  991.73   19.92
  -2   2  12 1039.43   19.76
   2   2  12  800.98   17.78
   2  -2  12  926.69   25.16
  -2   2  12  979.40   23.47
   2  -2  12  942.36   24.01
  -2   2  12  945.65   25.50
  -2  -2  12  980.10   19.54
  -2  -2  12 1048.80   23.65
  -2   2  12  976.20   29.18
   2   2  12  909.04   30.46
   2   2  12 1002.33   21.78
   2  -2 -12 1063.32   11.54
   2  -2  12  981.27   17.61
   2  -2  12 1090.69   12.71
   2   2  12  870.49   27.28
  -2   2  12 1030.49   24.45
   2  -2  12 1064.32    9.27
   2  -2 -12 1051.84   11.39
  -2  -2 -12 1043.45   12.83
  -2   2  12  997.99   17.84
   2   2  12 1091.84   19.11
  -2  -2  12 1037.25   13.00
  -2  -2  12 1017.49   12.41
   2  -2  12  956.58   22.54
  -2   2  12 1049.06   21.07
   2   2  12  988.18   21.64
   2  -2  13  102.52    8.10
   2  -2  13   95.71    8.29
  -2   2  13  107.31    7.67
   2  -2  13   84.27    7.42
  -2   2  13   89.12    8.03
  -2  -2  13   92.36    6.15
  -2  -2  13  102.47    7.58
   2   2  13   93.43    9.94
  -2   2  13   93.75    9.31
   2  -2  13   95.87    5.75
   2  -2  13  106.92    3.84
   2   2  13   76.04    8.73
   2   2  13   96.58    6.96
   2  -2 -13  103.79    3.56
  -2  -2 -13  102.28    4.11
   2   2  13   81.02    5.59
  -2   2  13  105.89    6.22
   2   2  13  114.06    6.56
  -2   2  13   92.86    7.48
  -2   2  13  102.97    6.82
   2   2  13  102.91    7.17
   2   2  13   99.55    5.98
  -2   2  13   96.99    5.68
  -2   2  13  101.02    6.32
   2   2  13  102.59    6.57
   2  -2  13  106.82    7.35
   2  -2  13  100.58    7.98
   2  -2  13  100.91    7.42
   2  -2  14   88.01    7.65
   2  -2  14   87.57    8.10
  -2   2  14   94.06    7.39
   2  -2  14   78.89    7.35
  -2   2  14   84.31    7.77
  -2  -2  14   85.52    6.04
  -2  -2  14   96.22    7.53
   2   2  14   81.10    9.95
  -2   2  14   78.61    8.87
  -2   2  14   86.38    6.40
   2  -2  14   87.01    5.83
   2   2  14   64.81    8.17
   2   2  14   89.95    6.86
  -2  -2 -14   87.69    3.91
   2   2  14   83.71    5.46
  -2   2  14   90.63    5.91
   2   2  14   97.63    6.34
   2  -2  14   88.33    7.13
  -2   2  14   74.10    5.90
   2  -2  14   89.04    7.14
   2   2  14   81.05    6.20
  -2   2  14   83.18    7.59
  -2   2  14   88.50    5.42
  -2   2  14   74.27    6.36
   2   2  14   86.71    6.99
   2  -2  14   80.78    7.72
   2   2  15    0.51    0.59
  -2   2  15    1.27    0.80
   2  -2  15    1.51    0.97
   2   2  15    1.00    0.83
  -2   2  15    1.41    0.79
   2   2  15    1.39    0.54
   2  -2  15    2.00    0.98
  -2   2  15    0.87    0.47
   2  -2  15    0.95    0.88
  -2  -2  15    1.43    0.82
   2   2  15    1.37    1.36
  -2   2  15   -0.18    0.99
   2   2  15    1.73    1.04
   2  -2  15    2.39    1.52
   2   2  15    1.69    0.68
  -2  -2 -15    1.52    0.56
  -2   2  15    1.02    0.80
   2   2  15    0.74    0.78
  -2   2  15    0.59    0.44
  -2   2  15    1.32    0.86
   2  -2  15    1.10    0.88
   2  -2  15    1.65    0.68
   2   2  15    1.30    0.84
   2  -2  15    1.45    1.28
  -2   2  15    1.26    1.04
   2  -2  15    0.63    0.96
   2   2  15    1.22    0.95
   2  -2  16   -0.08    0.37
   2   2  16   -0.15    0.58
  -2   2  16    0.19    0.53
   2  -2  16    0.28    0.56
  -2   2  16   -0.38    0.53
  -2  -2  16    0.46    0.62
  -2   2  16    0.29    0.81
   2   2  16    0.53    1.09
   2  -2  16    0.44    0.79
   2   2  16    0.13    0.56
  -2   2  16    0.94    0.68
   2   2  16    0.21    1.15
  -2   2  16   -0.18    0.58
   2   2  16    0.22    0.47
  -2   2  16    0.35    0.62
   2   2  16   -0.26    0.48
   2  -2  16    1.25    0.92
  -2   2  16    0.53    0.56
   2   2  16   -0.01    0.20
   2  -2  16    0.41    0.13
   2   2  16   -0.16    0.45
   2  -2  16   -0.32    0.65
   2  -2  16    0.21    0.62
  -2   2  16    0.64    0.53
  -2   2  17  102.89    6.08
   2  -2  17  102.16    7.45
  -2  -2  17  102.40    8.71
   2   2  17   84.22   10.31
  -2   2  17   97.44   10.85
  -2   2  17  106.74    7.42
   2  -2  17  110.01    9.47
   2   2  17   97.73    7.92
   2  -2  17   90.43    8.71
   2   2  17   84.40    9.91
   2   2  17  115.00    7.77
  -2   2  17  108.74    6.93
   2   2  17  107.47    7.94
   2  -2  17  102.70    8.57
  -2   2  17  104.78    7.52
   2   2  17  114.95    7.98
  -2   2  17  100.57    7.44
  -2   2  17   95.52    9.22
   2  -2  17   98.83    9.39
   2  -2  17   96.55    7.73
   2   2  17  105.61    8.57
  -2   2  17  101.02    7.92
  -2  -2  17   94.59    6.86
  -2   2  18  369.97   14.12
   2  -2  18  345.93   17.56
  -2   2  18  417.80   13.98
   2   2  18  343.81   14.06
   2  -2  18  355.54   15.81
  -2   2  18  349.79   14.24
   2   2  18  335.64   14.79
  -2   2  18  322.73   17.79
   2   2  18  320.38   19.29
   2   2  18  328.12   14.95
  -2  -2  18  345.95   16.10
   2  -2  18  352.17   14.16
  -2   2  18  383.05   14.04
  -2  -2  18  336.72   13.17
   2   2  18  389.86   15.30
   2  -2  18  336.84   17.41
   2   2  18  309.24   19.78
  -2   2  18  320.53   20.34
   2   2  18  327.61   15.98
  -2   2  18  350.59   15.36
  -2  -2  18  368.06   19.73
  -2   2  19  162.75   12.99
   2   2  19  175.32   14.64
  -2   2  19  182.24   10.70
   2   2  19  172.20   10.96
   2  -2  19  198.04   11.96
  -2   2  19  169.80   15.00
   2   2  19  192.14   15.08
   2   2  19  203.02   11.21
  -2   2  19  214.66   10.32
  -2   2  19  198.94   10.11
   2   2  19  212.93   11.37
   2  -2  19  167.93   12.66
  -2  -2  19  196.57   14.25
   2   2  19  198.09   11.84
   2  -2  19  189.79   13.10
   2   2  19  176.71   12.16
  -2   2  19  187.95   10.26
  -2  -2  19  181.96   12.03
  -2   2  19  180.85   11.34
  -2   2  20  335.48   19.36
   2   2  20  337.34   21.05
   2   2  20  359.26   16.38
   2  -2  20  405.43   17.31
  -2   2  20  364.86   15.58
  -2   2  20  401.43   14.97
   2   2  20  400.88   17.33
  -2   2  20  377.65   14.72
   2   2  20  382.79   15.92
   2  -2  20  356.96   19.44
  -2  -2  20  404.24   20.51
   2   2  20  361.01   16.28
  -2   2  20  393.24   15.49
   2   2  20  339.08   17.49
   2  -2  20  387.46   19.04
  -2   2  20  358.66   16.81
   2   2  20  418.31   22.41
  -2   2  20  379.92   22.38
  -2  -2  20  387.83   17.78
   2   2  21   12.89    3.25
  -2   2  21   14.58    3.24
   2  -2  21   14.65    3.27
  -2   2  21   10.49    3.56
   2   2  21    9.85    3.65
   2   2  21   14.99    3.32
  -2  -2  21   12.91    3.33
   2   2  21   16.10    4.47
  -2   2  21   15.38    4.34
   2  -2  21   14.41    3.66
  -2  -2  21   14.94    3.88
   2   2  21   12.14    3.41
  -2   2  21   15.17    3.38
   2  -2  21   11.29    3.83
   2   2  21   14.68    3.19
  -2   2  21    9.55    2.78
  -2   2  21   11.16    3.26
   2   2  21   12.65    3.75
   2  -2  22   85.74    9.78
   2   2  22   97.10    8.16
  -2   2  22   85.28    7.19
  -2   2  22   91.67   10.57
   2   2  22   85.11    7.92
   2   2  22   62.49    8.39
  -2   2  22   56.39    7.37
  -2   2  22   94.21    8.14
   2  -2  22   99.18    8.57
   2   2  22   89.07    8.61
   2   2  22   88.69    9.38
   2  -2  22   94.83    9.48
  -2   2  22   90.82    9.98
  -2   2  22   96.79    8.85
  -2   2  23  109.18   11.07
  -2   2  23  122.65    9.22
   2  -2  23  129.00    9.70
   2   2  23  113.21    9.84
  -2   2  23  123.35   10.05
   2   2  23  119.78    9.11
   2  -2  23  114.43   10.86
  -2   2  23  118.07    7.85
   2  -2  23  121.49   10.62
   2   2  23  118.43   11.06
   2   2  23   97.43    8.65
  -2   2  24    3.41    1.67
   2  -2  24    4.08    2.16
  -2   2  24    5.25    1.87
   2   2  24    4.79    2.03
   2   2  24    2.77    1.56
   2   2  24    5.14    1.97
  -2   2  24    7.62    1.92
   2   2  24    3.75    1.88
  -2   2  24    4.15    1.84
  -2   2  24   -0.34    0.38
  -2   2  25   12.61    2.76
   2   2  25   14.90    3.40
   2  -2  25   15.91    3.81
  -2   2  25   15.34    3.46
   2   2  25   14.58    3.80
   2   2  25   14.29    3.08
   2   2  25   16.48    3.14
  -2   2  25   12.19    3.50
  -2   2  26   56.94    7.60
  -2   2  26   58.24    6.07
   2   2  26   61.94    6.76
   2   2  26   63.62    6.32
   2  -2  26   53.92    6.98
   2   2  26   61.26    5.74
  -2   2  26   55.44    6.52
   2   2  26   62.20    7.59
   2   2  27   56.22    6.93
  -2   2  27   67.79    6.99
  -2   2  27   68.90    7.91
   2   2  27   62.70    6.11
   2  -2  27   58.77    7.06
  -2   2  27   70.80    6.46
   2   2  27   58.95    6.47
  -2   2  28   67.59    6.89
   2   2  28   73.48    7.64
  -2   2  28   67.91    7.70
   2   2  28   76.14    6.27
   2  -2  28   58.43    6.76
  -2   2  28   69.69    6.58
   2   2  28   76.07    6.91
  -2   2  29    6.25    1.96
   2   2  29    6.53    2.22
   2   2  29    6.90    1.98
  -2   2  29    6.19    1.77
   2  -2  29    5.83    2.02
   2   2  29    7.16    1.86
  -2   2  30    9.35    2.04
   2   2  30    9.71    2.14
   2   2  30    7.36    2.12
  -2   2  30    7.37    2.12
   2   2  30    7.31    1.88
  -2  -3   0  807.80   10.41
   2  -3   0  771.68   10.73
   2  -3   0  809.71   13.78
  -2  -3  -1   24.68    1.83
  -2  -3   1   24.48    1.80
   2  -3   1   22.82    1.82
   2  -3  -1   29.40    2.10
   2  -3  -1   24.03    1.40
   2  -3  -1   24.29    1.44
   2  -3  -1   23.34    2.34
   2  -3   1   20.00    2.18
  -2  -3  -1   24.91    2.26
  -2  -3   1   24.88    2.29
  -2  -3  -2  258.53    6.05
  -2  -3   2  262.88    5.74
   2  -3   2  246.92    6.03
   2  -3  -2  251.95    6.19
   2  -3  -2  253.44    5.25
   2  -3  -2  250.92    5.12
   2  -3  -2  257.54    7.70
  -2   3   2  226.30    5.42
   2  -3   2  264.17    7.90
  -2  -3  -2  279.93    7.55
  -2  -3   2  263.42    7.48
  -2  -3   3  366.91    6.63
   2  -3  -3  341.37    7.27
  -2  -3  -3  369.02    7.32
   2  -3   3  341.19    7.07
   2  -3  -3  353.01    9.07
  -2   3   3  313.79    6.05
   2  -3   3  354.87    9.24
  -2  -3  -3  376.72    8.62
  -2  -3   3  373.37    8.91
  -2  -3   4   43.48    2.25
   2  -3   4   42.47    2.46
  -2  -3  -4   41.00    2.47
   2  -3  -4   40.05    2.49
   2  -3  -4   46.95    3.29
  -2   3   4   36.47    1.81
   2  -3   4   44.13    3.23
  -2  -3  -4   43.55    2.92
  -2  -3   4   44.49    3.09
   2  -3   5   -0.22    0.87
   2  -3   5    0.19    0.19
   2  -3  -5   -0.11    0.23
  -2  -3  -5    0.38    0.26
  -2  -3   5    0.46    0.27
   2  -3   5    1.07    1.05
   2  -3  -5    0.13    0.13
   2  -3   5    0.72    0.42
  -2  -3   5   -0.29    0.57
  -2  -3  -5   -0.02    0.05
  -2  -3   5   -0.24    0.34
  -2   3   5    0.46    0.71
   2  -3   6   82.44    7.73
   2  -3   6   74.64    7.92
   2  -3   6   73.06    6.07
  -2  -3   6   84.41    5.51
  -2  -3   6   92.03    6.83
  -2   3   6   91.40    8.39
   2   3   6   81.11    8.68
   2   3   6   84.04    5.91
   2  -3  -6   99.14    4.76
   2  -3   6   89.45    4.54
  -2  -3   6   92.27    4.47
  -2  -3  -6   96.76    4.22
   2  -3   6   83.34    7.62
  -2  -3   6   88.54    3.05
  -2  -3   6   90.80    3.01
   2  -3   6   89.28    6.85
   2   3   6   85.10    5.16
  -2   3   6   95.44    7.46
  -2  -3   6   90.07    8.44
  -2   3   6   85.57    6.01
   2  -3   6   89.16    3.51
  -2  -3  -6   92.45    3.81
  -2  -3   6   87.41    3.14
   2  -3  -6   87.85    3.75
  -2   3   7    1.09    0.68
   2  -3   7    0.15    0.35
  -2   3   7    0.92    0.97
   2  -3   7   -0.20    0.39
  -2  -3   7    0.57    0.44
   2  -3   7   -0.05    0.40
  -2  -3   7    0.37    0.49
   2  -3   7    0.40    0.45
  -2   3   7    0.28    0.76
   2   3   7    0.33    0.23
   2  -3  -7    0.29    0.26
   2  -3   7    0.49    0.36
   2   3   7    0.08    0.30
  -2  -3   7    1.12    1.57
   2  -3   7    0.10    0.54
   2  -3  -7    0.94    0.63
  -2   3   7    1.25    0.67
  -2  -3   7    0.52    0.23
  -2  -3   7    0.42    0.35
  -2  -3   7    0.48    0.24
  -2  -3  -7    0.53    0.31
  -2  -3   7    0.33    0.52
  -2  -3   7    0.42    0.22
   2  -3   7    0.36    0.16
   2  -3  -7    0.39    0.31
  -2  -3  -7    0.52    0.32
  -2   3   7    0.33    0.40
   2   3   7    0.14    0.10
  -2   3   8    9.85    1.89
   2  -3   8    6.64    2.28
  -2  -3   8    5.41    2.29
   2  -3   8    6.75    2.31
  -2  -3   8    7.56    0.86
  -2  -3   8    7.74    0.85
   2  -3   8    4.83    2.22
   2  -3  -8    7.21    1.48
  -2  -3   8    7.02    1.97
   2  -3   8    4.59    1.85
   2  -3   8    7.98    2.10
  -2   3   8    6.38    2.48
   2   3   8    6.14    2.44
   2  -3   8    7.14    1.27
   2  -3  -8    7.01    1.25
   2   3   8    6.19    1.47
  -2  -3   8    7.42    1.25
  -2  -3  -8    7.61    1.14
   2   3   8    6.98    1.70
  -2  -3  -8    7.21    1.11
  -2  -3   8    6.75    0.84
   2  -3   8    7.19    0.99
   2  -3  -8   10.60    1.34
   2   3   8    6.75    1.79
  -2   3   8    8.68    1.72
  -2   3   8    7.93    1.77
   2   3   8    8.31    1.85
  -2   3   8    8.45    2.27
  -2  -3   8    7.34    1.72
  -2  -3   8    8.24    2.76
  -2   3   8    5.57    1.81
   2   3   9  144.47    7.80
  -2   3   9  157.14    8.03
   2   3   9  149.14    8.16
  -2   3   9  175.83   10.48
   2  -3   9  142.94   10.73
  -2  -3   9  145.45    7.77
   2  -3   9  122.46    8.25
  -2  -3   9  158.60    9.43
  -2   3   9  153.15   11.91
   2   3   9  152.22   12.93
   2   3   9  148.10    8.47
  -2   3   9  137.85    7.82
   2   3   9  142.28    7.58
  -2  -3   9  163.24    5.96
   2  -3  -9  160.71    5.95
   2  -3   9  163.92    6.20
  -2  -3  -9  156.24    5.22
   2  -3   9  157.67    4.61
  -2  -3   9  162.75    3.95
   2  -3  -9  168.19    5.43
   2  -3   9  149.39   11.02
   2  -3   9  146.99   10.67
  -2  -3   9  122.27   11.51
   2  -3   9  154.98    9.53
  -2  -3   9  161.39   12.08
  -2   3   9  132.56    9.36
  -2  -3   9  158.21    4.14
  -2  -3   9  160.45    4.08
  -2   3   9  159.71    7.80
   2  -3  -9  148.60    6.75
   2   3   9  160.04    7.52
  -2   3   9  157.27    7.51
   2   3   9  108.86   10.87
   2   3   9  150.06    7.30
  -2   3  10  327.43   12.10
   2   3  10  298.77   11.16
   2   3  10  311.08   11.85
   2  -3  10  289.47   15.34
  -2  -3  10  311.09   14.40
  -2  -3  10  330.43   11.91
   2  -3  10  247.15   11.71
  -2  -3  10  319.36   13.85
  -2   3  10  282.43   16.90
   2   3  10  280.19   18.36
   2   3  10  312.20   12.50
  -2  -3  10  235.76   16.24
   2  -3  10  321.53   16.26
   2  -3 -10  313.98    8.31
   2  -3  10  320.33    8.63
  -2   3  10  296.36   14.21
  -2  -3  10  357.81   18.40
  -2   3  10  355.36   15.30
   2  -3  10  283.98   15.51
   2   3  10  301.00   11.89
  -2   3  10  337.07   12.04
   2  -3  10  307.61   13.66
   2  -3 -10  319.91    7.50
  -2  -3 -10  307.33    7.54
   2  -3  10  320.67    6.51
   2  -3 -10  303.44    9.67
   2   3  10  314.31   10.84
  -2   3  10  303.95   10.97
   2   3  10  268.05   16.02
  -2   3  10  338.83   11.38
   2   3  10  301.12   11.01
  -2   3  11  164.61    8.64
   2   3  11  153.40    8.05
   2   3  11  155.10    8.51
  -2  -3  11  162.53   12.67
   2  -3 -11  148.88    5.53
   2  -3  11  156.95    6.03
  -2   3  11  173.15   10.86
   2  -3  11  155.08   11.18
  -2  -3  11  156.78   10.27
  -2  -3  11  150.36    8.14
   2  -3  11  120.13    8.00
  -2  -3  11  145.99    9.66
   2   3  11  138.23   13.00
  -2   3  11  147.24   12.68
   2   3  11  167.03    9.52
  -2  -3  11  112.91   11.08
   2  -3  11  142.41   10.71
   2  -3  11  135.10   10.89
   2  -3  11  145.22    9.58
  -2   3  11  137.14    9.76
   2   3  11  133.56   11.82
   2  -3 -11  151.24    5.18
  -2  -3 -11  152.35    5.42
   2   3  11  152.57    7.82
  -2   3  11  143.57    7.69
   2  -3 -11  152.60    6.84
  -2   3  11  154.10    8.50
   2   3  11  153.16    8.64
  -2   3  11  172.56    8.40
   2   3  11  148.79    7.85
   2   3  12  306.35   11.49
  -2   3  12  296.60   11.64
   2   3  12  299.71   12.14
  -2  -3  12  319.39   18.18
   2  -3  12  315.94    8.54
  -2  -3  12  310.28   14.98
   2  -3  12  294.80   15.96
  -2  -3  12  305.19   11.81
   2  -3  12  200.20   10.52
  -2  -3  12  305.75   14.36
  -2   3  12  286.75   18.38
   2   3  12  275.95   18.74
   2   3  12  336.94   13.84
  -2   3  12  340.42   16.10
   2  -3 -12  307.54    7.43
  -2  -3 -12  308.15    7.94
   2   3  12  244.81   10.70
  -2   3  12  286.00   10.97
   2   3  12  328.97   11.57
   2  -3 -12  288.51    9.39
  -2   3  12  306.05   11.57
   2   3  12  297.67   11.55
  -2   3  12  275.59   14.39
   2   3  12  255.16   16.29
   2   3  12  288.97   12.39
  -2   3  12  311.37   12.48
   2  -3  12  285.10   16.05
   2  -3  12  305.83   14.13
  -2  -3  12  234.04   16.07
   2  -3  12  294.44   16.23
   2  -3  13  458.34   20.44
  -2  -3  13  507.86   23.45
  -2  -3  13  494.60   19.47
   2  -3  13  451.46   20.09
   2   3  13  476.66   14.38
  -2   3  13  497.80   14.68
  -2  -3  13  493.23   15.49
   2  -3  13  484.96   17.82
  -2  -3  13  521.24   19.26
   2   3  13  445.85   24.45
  -2   3  13  454.51   23.72
   2   3  13  533.24   17.97
   2   3  13  420.21   14.16
  -2   3  13  520.66   16.77
   2   3  13  468.14   16.34
   2   3  13  474.55   16.15
   2   3  13  383.54   21.34
  -2   3  13  450.74   19.23
   2  -3  13  478.66   17.84
   2  -3  13  456.69   20.23
   2   3  13  457.79   14.84
  -2   3  13  512.94   15.60
   2  -3 -13  514.51    9.76
  -2  -3 -13  494.13   10.36
  -2   3  13  483.38   15.25
   2   3  13  517.36   15.37
  -2  -3  14    1.73    1.42
   2   3  14    1.41    0.99
  -2  -3  14    5.01    1.82
   2  -3  14    2.02    1.57
  -2   3  14    1.35    0.79
   2   3  14    1.95    1.02
   2  -3  14    6.51    2.05
  -2  -3  14    1.06    1.05
  -2   3  14    0.95    1.19
   2   3  14    1.89    1.18
   2   3  14    1.68    1.58
  -2   3  14    2.69    1.69
   2   3  14    2.23    1.21
  -2   3  14    1.92    0.82
   2   3  14    1.84    0.89
  -2   3  14    4.56    1.49
  -2  -3 -14    1.46    0.53
   2   3  14    2.16    1.12
  -2  -3  14    1.45    1.01
   2  -3  14    1.64    0.98
   2  -3  14    1.53    1.48
   2  -3  14    2.19    1.69
   2   3  14    2.48    1.16
  -2   3  14    2.25    1.15
  -2  -3  15   76.06    6.28
  -2  -3  15   77.74    7.68
   2  -3  15   78.34    7.25
   2   3  15   69.88   10.83
  -2   3  15   70.24    9.86
  -2   3  15   75.52    7.02
   2  -3  15   77.27    8.69
   2   3  15   75.55    7.03
  -2   3  15   82.63    6.32
   2   3  15   80.08    6.38
   2   3  15   73.70    5.67
   2   3  15   79.15    6.09
  -2   3  15   84.44    6.15
  -2  -3  15   82.55    9.91
  -2  -3  15   65.18    7.60
   2  -3  15   72.52    8.33
   2   3  15   61.01    9.35
  -2   3  15   71.75    8.49
   2  -3  15   81.79    7.47
   2   3  15   70.96    6.28
  -2   3  15   86.36    6.88
   2  -3  15   74.75    8.41
   2   3  15   71.83    6.95
  -2   3  15   81.45    7.11
  -2  -3  16   35.92    4.33
  -2  -3  16   37.52    5.67
   2  -3  16   36.37    4.97
   2  -3  16   39.80    5.24
   2   3  16   29.26    6.75
  -2   3  16   28.76    6.45
  -2   3  16   37.63    4.90
  -2  -3  16   38.95    6.71
   2   3  16   34.37    4.85
   2   3  16   35.13    3.84
   2  -3  16   37.26    5.90
  -2   3  16   32.31    5.80
   2   3  16   35.36    7.02
   2   3  16   37.90    5.23
  -2   3  16   36.45    4.83
   2   3  16   43.24    4.69
  -2   3  16   57.67    5.25
   2   3  16   36.12    4.65
  -2   3  16   36.14    4.47
  -2   3  16   39.08    4.17
   2  -3  16   33.45    5.91
   2  -3  16   37.73    5.94
   2   3  17   20.54    3.53
   2  -3  17   17.84    4.52
  -2   3  17   21.00    3.05
   2  -3  17   20.23    3.86
  -2  -3  17   17.24    3.83
  -2   3  17   18.72    5.44
   2   3  17   15.30    5.33
  -2   3  17   18.10    3.01
   2   3  17   20.10    3.81
  -2   3  17   20.90    3.54
   2  -3  17   17.11    4.07
   2   3  17   15.64    2.70
   2   3  17   22.05    3.37
  -2  -3  17   20.97    5.12
   2   3  17   15.04    5.08
  -2   3  17   17.87    4.39
   2  -3  17   18.04    4.26
   2  -3  17   17.60    3.51
   2   3  17   19.01    3.37
   2   3  17   21.14    3.88
  -2   3  17   18.85    3.66
  -2   3  17   16.21    3.10
   2   3  18   62.50   10.00
  -2   3  18   66.84   10.09
  -2   3  18   75.05    6.95
  -2  -3  18   81.03    9.95
   2   3  18   71.41    7.32
  -2   3  18   66.89    8.85
   2  -3  18   76.78    7.27
  -2  -3  18   73.07    7.76
  -2  -3  18   75.11    6.17
   2   3  18   70.59    6.95
  -2   3  18   68.84    6.66
   2   3  18   80.89    7.21
  -2   3  18   73.08    6.79
  -2   3  18   70.18    7.24
   2   3  18   68.25    7.52
  -2   3  18   77.08    5.76
   2  -3  18   63.35    9.13
   2   3  18   86.26    6.93
  -2   3  18   86.18    6.65
  -2   3  19  396.34   24.91
   2   3  19  383.97   24.07
  -2   3  19  465.91   17.46
  -2  -3  19  461.08   24.00
   2  -3  19  444.92   17.65
  -2  -3  19  418.37   19.19
   2   3  19  438.12   18.69
  -2   3  19  398.12   21.84
  -2   3  19  475.41   15.82
   2   3  19  508.05   17.46
   2   3  19  389.76   18.33
  -2   3  19  426.37   17.02
   2   3  19  398.29   16.94
   2  -3 -19  419.64   16.05
  -2   3  19  421.25   18.25
  -2   3  19  440.98   13.70
   2   3  19  470.02   17.77
  -2   3  19  469.18   16.34
   2  -3  19  405.72   22.44
  -2   3  20  987.65   25.21
   2  -3  20  953.58   26.04
  -2  -3  20  927.27   28.84
  -2   3  20  864.15   32.54
  -2  -3  20  965.71   34.65
   2   3  20  902.84   27.12
   2   3  20 1172.61   27.58
  -2   3  20 1061.16   23.62
   2   3  20  875.73   25.71
  -2   3  20  978.41   25.99
  -2   3  20  999.12   23.65
  -2   3  20  980.32   28.17
  -2   3  20  870.46   36.58
   2   3  20 1055.65   38.46
   2   3  20  876.17   28.03
   2  -3 -20  913.68   23.15
   2  -3  20  864.20   32.71
   2   3  20 1015.37   26.33
  -2   3  21  432.77   23.31
  -2   3  21  415.79   24.98
   2   3  21  516.46   26.31
   2   3  21  458.08   17.96
  -2   3  21  500.85   16.55
   2   3  21  424.50   20.08
   2   3  21  434.64   18.47
  -2   3  21  488.37   18.85
  -2   3  21  483.14   16.21
   2  -3  21  418.78   22.12
   2   3  21  480.25   18.14
   2  -3  21  464.45   17.88
  -2  -3  21  440.83   19.74
   2   3  21  436.38   18.64
  -2   3  21  465.73   17.28
  -2   3  21  476.26   20.06
  -2  -3  21  459.71   23.45
   2   3  22   49.63    6.28
  -2   3  22   50.39    5.23
   2   3  22   40.77    6.17
   2   3  22   40.39    5.64
  -2   3  22   44.48    5.64
  -2   3  22   41.12    7.16
   2  -3  22   43.13    7.24
   2   3  22   44.94    5.46
  -2   3  22   45.34    4.95
  -2  -3  22   46.65    6.31
   2   3  22   42.46    5.62
  -2   3  22   46.25    5.26
  -2   3  22   40.77    7.67
   2   3  22   45.58    8.00
  -2  -3  22   44.02    7.11
  -2   3  22   46.04    6.24
   2   3  23  795.57   25.13
  -2   3  23  996.09   23.86
  -2   3  23  950.35   33.60
   2   3  23  929.02   26.93
  -2   3  23 1063.84   27.49
  -2  -3  23 1018.79   33.24
   2   3  23  928.67   25.94
  -2   3  23  893.79   23.04
  -2   3  23 1070.62   29.66
  -2   3  23  931.53   34.72
   2   3  23  942.29   29.94
  -2   3  23  968.69   22.14
   2  -3  23  936.61   32.08
   2   3  23 1002.83   25.79
  -2  -3  23  947.70   28.22
   2   3  24  345.65   17.79
  -2   3  24  251.05   11.80
   2   3  24  203.18   12.30
  -2  -3  24  352.44   18.47
  -2   3  24  335.56   12.57
   2  -3  24  346.25   18.60
   2   3  24  341.32   14.47
  -2   3  24  347.51   19.95
   2   3  24  337.97   16.03
  -2   3  24  279.59   13.49
   2   3  24  337.47   15.07
  -2   3  24  325.67   19.45
  -2   3  24  264.43   14.33
   2   3  25  360.95   14.76
   2  -3  25  328.81   17.67
   2   3  25  362.40   14.40
  -2   3  25  366.64   15.05
   2   3  25  359.29   16.25
  -2   3  25  371.53   16.51
  -2   3  25  373.30   19.92
   2   3  25  360.01   17.89
   2  -3  26   33.58    5.35
   2  -3  26   38.47    5.97
   2   3  26   35.99    5.39
  -2   3  26   35.55    4.98
   2   3  26   38.19    4.98
  -2   3  26   35.49    4.49
   2   3  26   41.50    4.62
   2   3  26   37.89    4.43
  -2   3  26   37.70    5.99
   2   3  27    3.88    1.38
   2  -3  27    6.46    2.47
  -2   3  27    7.63    2.37
   2   3  27    6.12    1.95
   2   3  27    7.91    2.13
  -2   3  27    5.97    1.96
   2   3  27    8.62    1.94
  -2   3  27    6.12    2.22
   2  -3  27    4.94    1.97
   2  -3  28    2.77    1.34
  -2  -3 -28    2.61    1.01
   2   3  28    5.08    1.56
  -2   3  28    4.63    1.58
   2   3  28    4.17    1.67
  -2   3  28    3.88    1.72
   2   3  28    3.73    1.29
   2  -3  28    0.81    0.92
  -2   3  29   29.39    3.55
   2   3  29   33.65    3.87
  -2   3  29   25.67    3.71
   2   3  29   34.29    4.32
   2   3  29   24.78    3.20
  -2   4   0  348.04   17.16
  -2  -4   0  366.04   13.11
   2  -4   0  383.37   14.07
  -2  -4   0  381.09   10.80
  -2  -4   0  401.72    8.73
   2  -4   0  419.07    9.51
   2  -4   0  396.59   11.23
  -2  -4   0  452.17   11.50
   2  -4   0  400.40   18.89
   2  -4   0  393.07   12.02
   2   4   0  365.50   11.28
   2  -4   0  386.80   19.82
  -2  -4   0  278.84   19.77
  -2  -4   0  365.70   13.52
   2   4   0  380.45   13.10
  -2  -4   0  383.00   19.38
   2  -4   0  390.21   14.66
  -2   4   0  402.50   15.17
  -2   4   1  574.39   22.74
   2   4   1  575.98   23.14
   2   4   1  630.38   15.84
  -2  -4  -1  607.86   16.88
   2  -4   1  657.53   18.10
   2  -4  -1  632.64   18.20
  -2  -4   1  611.14   17.00
  -2  -4  -1  648.99   14.49
   2  -4   1  723.23   12.41
   2  -4  -1  659.75   12.10
  -2  -4  -1  641.84   11.16
  -2  -4   1  689.62   11.30
   2  -4  -1  706.08   14.99
   2  -4   1  652.60   14.47
  -2  -4  -1  762.10   14.84
  -2  -4   1  748.73   14.83
   2  -4   1  662.19   24.28
   2  -4  -1  825.71   26.98
   2   4  -1  595.82   14.19
   2  -4  -1  636.30   15.27
   2  -4   1  631.93   15.18
   2   4   1  624.71   15.03
   2  -4  -1  644.13   25.59
  -2  -4   1  526.55   27.23
   2  -4   1  634.52   25.14
  -2  -4  -1  478.06   25.73
   2   4  -1  620.95   16.79
   2   4   1  680.85   17.59
   2  -4   1  622.68   18.81
  -2   4   1  636.08   19.06
  -2  -4   1  640.07   18.34
   2  -4   1  620.33   21.92
  -2  -4   1  626.42   24.84
  -2  -4  -1  637.76   24.71
  -2  -4   2 2069.58   33.55
  -2   4   2 1832.18   41.93
   2   4   2 1928.56   43.98
   2   4   2 2127.92   30.05
  -2  -4   2 2129.68   31.84
  -2  -4  -2 2080.55   26.40
   2   4  -2 2006.32   30.26
   2   4   2 2008.08   30.04
  -2   4   2 2046.94   34.15
   2  -4   2 2123.85   35.26
   2  -4   2 2113.11   32.09
   2  -4  -2 2022.68   33.14
  -2  -4  -2 1981.00   30.37
   2   4   2 2125.05   28.26
   2  -4  -2 2015.54   27.45
   2  -4   2 2118.82   27.74
   2  -4  -2 1975.00   45.38
  -2  -4  -2 1528.53   46.35
   2  -4   2 2056.58   45.97
  -2  -4   2 1540.11   46.96
   2  -4  -2 2234.41   26.72
   2  -4   2 2034.15   25.47
  -2  -4  -2 2191.80   25.09
  -2  -4   2 2238.83   25.94
   2  -4   2 2094.64   43.36
   2  -4   2 2254.27   43.60
  -2  -4   2 1955.05   44.50
  -2  -4  -2 2026.03   43.95
  -2  -4  -2 2168.74   20.86
  -2  -4   2 2091.22   19.57
   2  -4  -2 2143.18   21.97
   2  -4   2 2269.77   21.55
   2  -4   3  790.69   26.88
   2  -4  -3  754.55   20.47
   2  -4   3  758.33   19.03
  -2  -4  -3  798.10   19.35
  -2  -4   3  767.04   19.13
   2  -4   3  804.68   22.02
   2   4   3  739.60   16.96
   2  -4   3  789.98   16.85
   2  -4  -3  818.99   17.67
  -2  -4   3  802.76   21.35
   2   4   3  753.45   28.18
  -2   4   3  730.76   27.10
   2   4   3  782.67   18.70
  -2  -4  -3  773.25   16.25
   2  -4  -3  773.89   15.63
   2  -4   3  790.10   15.87
  -2  -4  -3  941.75   16.37
  -2  -4   3  945.98   16.96
  -2   4   3  781.21   16.87
   2   4  -3  780.38   18.97
  -2   4   3  604.60   18.50
   2   4   3  765.08   18.76
  -2   4   3  770.37   15.80
  -2  -4  -3  784.01   27.32
  -2  -4   3  778.36   28.23
   2  -4  -3  705.62   27.33
   2  -4   3  764.03   27.62
  -2  -4   3  612.38   29.54
  -2  -4  -3  560.02   27.70
  -2  -4  -3  788.91   12.73
  -2  -4   3  807.62   11.95
   2  -4   3  859.55   13.19
   2  -4  -3  787.25   13.27
  -2  -4   4   11.82    4.12
   2  -4  -4    8.84    3.14
  -2  -4  -4   10.64    3.89
   2  -4   4   18.10    3.95
  -2  -4  -4   23.92    2.27
   2  -4   4   15.14    1.75
  -2  -4   4   13.60    1.54
   2  -4  -4   14.00    1.77
   2  -4   4   14.32    2.61
  -2  -4   4   13.03    2.54
   2  -4  -4   15.34    2.95
  -2  -4  -4   12.63    2.44
  -2  -4   4   12.97    3.60
   2   4   4   14.52    2.63
  -2  -4   4   12.00    2.70
   2  -4   4   23.63    3.58
   2  -4   4   15.18    3.25
  -2   4   4   12.89    3.55
   2   4   4   13.09    3.74
   2  -4  -4   13.48    1.99
   2  -4   4   27.57    2.99
  -2  -4  -4   16.85    2.22
  -2  -4   4   15.45    2.19
   2   4   4   13.02    2.24
  -2   4   4   12.91    2.20
  -2   4   4   14.67    3.00
   2   4  -4   14.81    2.58
   2  -4  -4   13.28    2.23
   2  -4   4   12.11    2.09
  -2   4   4   12.56    2.04
  -2  -4  -4   18.22    2.52
   2   4   4   14.55    2.42
   2  -4   4   13.02    3.57
   2  -4   5   45.60    6.95
  -2  -4  -5   31.10    6.77
   2  -4  -5   33.54    6.23
  -2  -4   5   35.07    7.19
   2  -4   5   44.03    6.47
  -2  -4  -5   42.90    4.51
   2  -4  -5   45.47    5.06
   2  -4   5   41.66    4.39
  -2  -4   5   42.43    4.51
   2  -4   5   36.84    4.82
  -2  -4   5   48.74    5.44
   2  -4   5   45.30    5.59
   2   4   5   43.30    7.05
  -2   4   5   39.57    6.64
   2   4   5   40.88    4.92
   2  -4  -5   44.39    3.72
   2  -4   5   43.23    3.74
  -2  -4   5   48.59    3.87
  -2  -4  -5   50.69    3.72
  -2  -4   5   44.14    6.89
   2   4   5   41.81    4.73
  -2   4   5   44.44    4.14
   2   4   5   47.44    4.79
  -2   4   5   43.21    4.94
   2   4   5   43.90    4.24
   2  -4   5   46.75    4.03
   2  -4  -5   50.88    4.42
  -2  -4  -5   49.51    3.27
  -2  -4   5   46.41    2.82
   2  -4  -5   42.46    3.11
   2  -4   5   47.23    3.09
   2   4  -5   42.76    4.42
  -2   4   5   46.20    4.00
  -2   4   6    1.46    0.87
   2  -4   6    0.85    0.49
   2  -4  -6    1.23    1.10
  -2  -4  -6    0.31    0.87
  -2  -4   6    0.50    1.58
   2  -4   6    0.71    0.54
  -2  -4   6    1.62    0.71
  -2  -4  -6    1.34    0.63
   2  -4   6    0.04    0.66
   2  -4  -6    1.56    0.88
  -2  -4   6    1.19    0.68
  -2  -4  -6    0.50    0.43
   2  -4   6    2.63    1.01
   2  -4   6    0.66    0.98
  -2  -4   6    0.32    0.66
  -2   4   6    0.23    0.64
   2   4   6    1.25    1.07
   2  -4  -6    1.08    0.58
   2  -4   6    1.41    0.69
   2   4   6    1.65    0.83
   2   4   6    0.44    0.56
   2   4  -6    1.36    0.93
  -2   4   6    1.07    0.91
   2   4   6    1.03    0.63
   2  -4   6    0.59    0.75
   2  -4  -6    1.45    0.70
   2  -4   6    1.07    0.52
  -2  -4   6    1.24    1.45
   2  -4   6    1.39    0.52
   2  -4  -6    1.30    0.55
  -2  -4  -6    1.37    0.58
  -2  -4   6    1.34    0.53
   2   4   6    1.42    0.77
  -2   4   6    1.36    0.68
   2  -4  -7   38.47    4.80
   2  -4   7   33.84    3.87
  -2  -4  -7   37.51    4.13
   2  -4   7   29.38    5.94
   2  -4   7   23.16    4.11
  -2  -4   7   40.36    5.20
   2  -4  -7   36.81    2.88
  -2  -4  -7   35.24    2.80
  -2  -4   7   36.22    2.41
   2  -4   7   37.08    2.72
   2   4   7   35.69    4.34
   2   4   7   37.17    6.82
  -2   4   7   36.55    6.27
  -2   4   7   37.31    4.50
   2   4   7   43.43    4.73
   2   4   7   36.36    4.27
   2  -4  -7   37.90    3.43
   2  -4   7   37.61    3.45
  -2  -4   7   46.36    3.78
  -2  -4  -7   38.39    3.18
   2  -4   7   36.13    6.26
  -2  -4   7   25.00    6.30
  -2  -4  -7   26.22    6.33
  -2  -4   7   33.88    6.17
  -2   4   7   35.97    3.98
   2  -4   7   39.95    6.34
   2  -4   7   36.15    5.16
  -2  -4   7   30.93    4.02
   2  -4   7   40.10    3.71
   2   4   7   38.56    4.02
   2  -4  -7   38.36    3.89
  -2   4   7   35.69    3.74
  -2   4   7   33.32    4.70
   2  -4  -8   26.59    4.11
  -2  -4  -8   25.33    3.41
   2  -4   8   21.85    4.97
  -2  -4   8   22.24    3.47
   2  -4   8   24.66    3.31
   2  -4   8   25.26    4.33
  -2  -4   8   24.49    4.16
   2   4   8   27.17    6.17
  -2   4   8   25.81    5.66
   2   4   8   24.23    3.71
   2  -4   8   22.66    5.09
  -2  -4   8   26.73    2.88
   2  -4  -8   26.38    2.75
   2  -4   8   29.84    3.07
  -2  -4  -8   25.80    2.56
  -2  -4   8   19.20    5.49
  -2  -4  -8   18.17    5.23
   2   4   8   24.63    3.58
  -2  -4   8   29.03    5.79
   2  -4   8   21.46    4.75
  -2   4   8   24.49    3.37
  -2   4   8   27.30    3.68
   2   4   8   25.69    3.32
   2  -4  -8   24.36    3.12
   2  -4  -8   22.47    2.26
  -2  -4  -8   23.32    2.33
   2  -4   8   26.27    2.25
  -2   4   8   25.28    3.76
   2   4   8   27.38    3.66
  -2   4   8   22.58    4.00
  -2   4   8   22.17    3.04
   2  -4   9  203.44   15.00
   2   4   9  221.09    9.96
  -2   4   9  237.22   10.95
   2  -4  -9  225.50    9.41
  -2  -4   9  218.50   10.71
   2  -4   9  232.66   10.22
  -2  -4   9  220.80   12.82
   2   4   9  212.65   17.11
  -2   4   9  200.78   16.43
   2   4   9  243.85   12.13
   2  -4   9  230.76   16.05
  -2  -4   9  182.46   16.75
  -2  -4  -9  194.30   16.65
  -2  -4   9  228.90    8.47
   2  -4  -9  224.80    8.12
   2  -4   9  221.41    8.52
  -2   4   9  206.81   12.74
  -2   4   9  216.79    9.71
   2   4   9  235.94   11.34
  -2  -4   9  236.21   17.03
   2  -4   9  218.41   12.82
  -2   4   9  204.46   10.82
   2   4   9  220.73   10.41
  -2  -4  -9  210.38    9.95
   2  -4  -9  214.99   11.88
   2  -4  -9  216.63    7.25
  -2  -4  -9  213.91    7.28
   2  -4   9  230.68    6.58
  -2   4   9  225.42   10.51
   2  -4   9  231.03   15.56
   2  -4  10  456.85   22.40
  -2   4  10  460.58   15.28
   2   4  10  435.56   14.42
   2  -4 -10  465.39   13.61
   2  -4  10  444.38   14.11
  -2  -4  10  450.24   15.50
  -2  -4  10  475.55   19.21
   2   4  10  440.23   24.93
  -2   4  10  402.16   23.76
   2   4  10  445.58   16.75
  -2  -4 -10  410.62   24.53
   2  -4  10  454.84   23.39
  -2  -4  10  358.94   23.28
   2  -4  10  450.59   21.67
   2  -4  10  449.55   12.15
  -2   4  10  456.04   14.86
   2   4  10  442.39   15.42
  -2  -4  10  450.13   23.73
   2  -4  10  423.09   18.08
  -2   4  10  471.28   15.89
  -2  -4 -10  451.15   14.65
   2  -4 -10  491.90   18.04
   2  -4 -10  468.70   10.67
  -2  -4 -10  459.62   10.73
  -2   4  10  408.98   18.41
  -2   4  10  445.93   16.01
   2   4  10  428.89   14.81
   2  -4  11   36.21    6.65
   2  -4 -11   40.70    4.01
  -2   4  11   39.65    4.52
   2   4  11   38.34    4.35
  -2  -4  11   41.26    4.73
   2  -4  11   39.48    4.10
   2  -4  11   31.05    5.63
  -2  -4  11   40.64    5.61
   2  -4  11   36.86    5.34
  -2   4  11   35.17    7.13
   2   4  11   40.91    5.15
   2   4  11   40.78    7.86
   2  -4  11   35.28    6.55
   2  -4  11   39.45    3.55
   2   4  11   42.57    4.62
  -2   4  11   42.31    4.76
   2   4  11   41.97    4.70
   2  -4 -11   41.26    5.13
  -2  -4 -11   37.14    4.12
   2  -4  11   40.27    6.43
   2   4  11   37.50    4.14
  -2   4  11   39.91    4.35
  -2  -4  11   34.84    7.20
  -2  -4  11   46.88    7.62
   2  -4 -11   40.51    3.11
  -2   4  11   43.26    4.77
   2   4  11   38.96    4.50
  -2   4  11   35.77    5.61
   2  -4  12  263.87   16.79
  -2  -4  12  244.28   11.62
  -2  -4  12  261.45   15.15
   2  -4  12  268.92   14.53
  -2   4  12  229.18   18.68
   2   4  12  245.31   19.77
   2   4  12  276.89   13.93
   2  -4  12  242.86   17.13
  -2   4  12  246.91   11.97
   2   4  12  255.46   12.22
   2   4  12  260.11   11.97
  -2   4  12  243.35   11.36
   2   4  12  254.44   11.38
   2  -4 -12  259.20   10.00
  -2  -4  12  201.07   17.58
   2  -4  12  285.04   18.77
   2  -4 -12  263.43   13.32
  -2  -4  12  251.10   18.44
  -2   4  12  247.21   12.01
   2   4  12  258.47   11.60
  -2   4  12  219.66   14.57
   2  -4  12  247.97   13.79
   2   4  12  254.87   11.16
  -2   4  12  253.84   11.41
   2  -4  13  161.68   13.12
   2  -4  13  144.46   13.72
  -2   4  13  162.21    9.33
   2  -4 -13  168.29    8.04
   2   4  13  168.12    9.34
  -2  -4  13  168.34    9.83
  -2  -4  13  180.22   12.50
   2  -4  13  174.72   11.99
  -2   4  13  125.84   13.70
   2   4  13  147.82   16.09
   2   4  13  171.60   11.03
  -2   4  13  177.33   10.44
   2   4  13  151.86   10.12
   2   4  13  169.22    9.81
  -2   4  13  158.74    9.87
   2   4  13  179.03    9.76
  -2  -4  13  160.58   14.83
   2   4  13  155.62    9.42
  -2   4  13  184.21    9.93
   2  -4  13  158.83   10.91
  -2  -4  13  125.18   13.86
   2  -4  13  162.69   14.53
   2  -4 -13  175.08   10.89
  -2   4  13  156.62   12.92
   2   4  13  139.80    9.08
   2  -4  14   18.64    5.28
  -2  -4  14   23.55    3.57
   2  -4 -14   21.02    3.82
   2  -4  14   24.13    4.34
  -2  -4  14   21.30    4.41
  -2   4  14   21.48    5.92
   2   4  14   21.81    6.44
  -2   4  14   22.20    3.56
   2   4  14   17.76    3.19
   2   4  14   24.77    4.20
  -2   4  14   20.95    3.79
   2   4  14   20.38    3.72
  -2   4  14   22.97    3.86
  -2   4  14   29.16    4.15
   2   4  14   26.53    3.87
   2  -4  14   23.69    5.05
   2  -4  14   21.80    4.18
   2   4  14   16.67    3.08
   2   4  14   22.53    3.49
  -2   4  14   22.19    3.36
  -2   4  14   19.66    4.82
   2  -4  14   22.77    5.59
  -2  -4  14   15.34    4.97
  -2  -4  14   18.97    5.23
  -2  -4  15   52.42    8.42
   2  -4  15   87.42    9.47
  -2  -4  15   83.98    7.00
   2  -4  15   85.77    8.52
  -2  -4  15   80.74    9.08
  -2   4  15   70.61   11.27
   2   4  15   69.25   11.47
  -2   4  15   81.03    7.94
  -2   4  15   82.33    7.05
   2   4  15   77.17    6.68
   2   4  15   65.41    6.18
   2   4  15   85.47    8.09
  -2   4  15   80.18    6.46
   2   4  15   89.99    6.98
   2   4  15   93.35    7.25
  -2   4  15   88.57    7.28
   2  -4  15   69.75   10.08
  -2  -4  15   89.90   11.30
   2   4  15   81.35    7.48
  -2   4  15   76.71    7.28
  -2   4  15   68.81    9.24
   2  -4 -15   83.50    7.54
   2  -4  15   82.44   10.56
   2  -4  15   81.55    7.83
   2  -4  16   46.52    8.50
  -2   4  16   59.01    5.42
   2   4  16   58.93    5.73
  -2  -4  16   57.88    5.80
   2  -4  16   58.01    6.95
  -2  -4  16   61.90    7.95
   2  -4  16   59.10    6.46
   2   4  16   46.09    9.43
  -2   4  16   60.35    6.65
  -2   4  16   55.04    9.93
   2   4  16   61.20    6.13
  -2   4  16   59.46    6.18
   2   4  16   47.75    5.07
   2   4  16   69.45    7.40
  -2   4  16   57.36    5.88
   2   4  16   67.24    6.17
   2   4  16   58.48    6.58
  -2   4  16   59.89    6.64
  -2  -4  16   63.26    9.54
   2  -4 -16   60.62    6.42
  -2   4  16   44.99    7.62
   2  -4  16   60.88    7.81
   2  -4  16   58.92    8.72
  -2  -4  17   11.89    4.26
   2   4  17   10.64    2.86
  -2   4  17   12.44    3.00
   2  -4  17    7.54    3.83
   2  -4 -17   12.33    2.79
   2  -4  17   13.12    3.15
  -2  -4  17   11.24    3.21
  -2   4  17   11.87    4.68
   2   4  17    8.25    4.16
  -2   4  17   10.99    2.75
   2   4  17   11.42    2.38
   2  -4  17    9.40    3.57
  -2   4  17   12.83    4.10
   2   4  17   11.04    2.61
   2  -4  17   14.36    3.14
  -2  -4  17   10.76    2.51
   2  -4  17   13.38    3.61
  -2   4  17   14.12    2.68
   2   4  17   15.36    2.85
  -2   4  17   14.45    2.92
  -2   4  17   11.30    3.01
   2   4  17   11.28    2.98
   2  -4  18  129.72   10.27
  -2  -4  18  121.12   10.68
  -2   4  18  104.52   13.89
   2   4  18   92.93   13.90
  -2   4  18  120.16    9.34
   2  -4  18  114.14   12.20
   2   4  18  111.13    9.75
   2  -4 -18  118.38    8.64
   2   4  18  110.06    8.76
  -2   4  18  112.00    8.83
  -2   4  18  117.42    8.25
   2   4  18  131.06    8.81
   2   4  18  111.74    9.66
  -2   4  18  104.63   11.71
  -2   4  18  121.24    7.71
  -2  -4  18  127.82   13.41
   2   4  18  137.64    9.77
  -2   4  18  113.82    9.62
   2  -4  18  103.30   11.53
   2   4  19  117.15   13.70
  -2   4  19   99.65   13.31
  -2   4  19  116.81    9.09
   2   4  19   98.20    8.89
   2   4  19  120.47    8.48
  -2   4  19  124.26    8.27
   2   4  19  110.46    9.76
   2   4  19   99.71    8.16
  -2   4  19  103.11    8.43
  -2   4  19  118.19    7.44
  -2   4  19  101.87    9.07
   2   4  19  122.55    9.07
  -2   4  19  128.37    8.48
  -2  -4  19  117.44   10.88
   2  -4  19  112.61    9.52
  -2   4  19   91.69   11.07
  -2  -4  19  116.07   12.73
   2  -4  19  105.32   11.88
   2  -4 -19  112.57    8.33
  -2   4  20   62.31   10.47
   2   4  20   75.28   10.50
  -2   4  20   71.55    6.90
   2   4  20   68.43    7.47
   2   4  20   76.10    6.74
  -2   4  20   74.20    6.21
   2   4  20   67.87    6.78
  -2   4  20   73.42    7.17
  -2   4  20   71.29    7.59
  -2  -4  20   70.38    8.05
   2  -4  20   74.47    7.60
  -2   4  20   56.68    8.59
  -2   4  20   75.17    6.38
   2   4  20   81.39    7.24
  -2  -4  20   71.48    9.62
   2   4  20   67.89    7.41
   2  -4 -20   67.20    6.00
   2  -4  20   68.95    9.32
  -2   4  20   70.23    5.57
  -2   4  21   10.96    2.67
   2   4  21    9.21    2.75
  -2  -4  21   13.34    3.41
   2  -4  21   12.85    2.95
  -2   4  21   10.34    2.55
   2   4  21   10.99    2.65
  -2   4  21   11.31    2.98
   2   4  21   11.22    3.00
   2  -4  21   11.63    3.86
  -2  -4  21   10.88    3.62
   2   4  21   15.14    2.96
  -2   4  21   13.11    2.51
  -2   4  21   12.72    4.42
   2   4  21   15.03    4.65
  -2   4  21   13.60    4.15
  -2   4  21   13.37    2.60
   2   4  21   12.54    2.81
  -2   4  22   10.15    2.54
   2   4  22   11.75    2.93
  -2  -4  22   11.58    3.06
   2  -4  22   12.39    2.91
  -2   4  22    8.87    3.65
   2   4  22   11.20    3.87
  -2   4  22   11.54    2.31
   2   4  22   15.79    3.01
   2   4  22   10.51    2.67
  -2   4  22   12.52    2.96
   2   4  22   11.82    3.04
  -2   4  22   11.20    3.04
  -2  -4  22    9.06    3.35
   2  -4  22   11.11    3.69
  -2   4  22   11.74    3.67
  -2   4  22   14.51    2.55
   2   4  22   11.96    2.58
  -2   4  23   50.43    5.33
   2   4  23   53.89    6.14
  -2   4  23   57.11    6.47
  -2   4  23   56.66    5.32
   2   4  23   74.03    6.61
   2   4  23   62.68    6.85
  -2  -4  23   52.87    6.48
   2  -4  23   58.41    5.95
  -2  -4  23   55.74    7.58
   2  -4  23   59.97    8.44
  -2   4  23   54.84    5.79
   2   4  23   58.61    6.02
  -2   4  23   54.42    8.52
  -2   4  23   53.71    7.82
   2   4  23   59.82    5.67
  -2   4  23   57.63    4.97
   2  -4  23   53.88    7.27
  -2   4  24  150.08    8.55
   2   4  24  128.41    9.29
  -2   4  24  148.56    9.08
   2   4  24  135.63    9.13
  -2   4  24  121.97   11.70
   2   4  24   93.59    7.40
  -2   4  24  113.93    8.15
  -2   4  24  143.51    9.81
  -2  -4  24  145.29   10.18
   2  -4  24  161.29   13.00
  -2  -4  24  141.24   11.45
  -2   4  24  134.12   11.87
   2   4  24  140.53   10.19
   2  -4  24  141.35   11.03
  -2   4  24  133.73    7.20
   2   4  24  149.87    8.70
   2   4  25    0.72    0.84
  -2  -4 -25    0.37    0.23
   2  -4  25    0.78    1.20
   2  -4  25    2.40    1.32
  -2  -4  25    1.63    1.34
  -2   4  25    1.73    1.08
  -2   4  25    0.04    0.41
   2   4  25    0.10    0.21
   2   4  25    1.29    0.79
  -2   4  25    0.68    0.78
   2   4  25    0.45    0.65
  -2   4  25    1.43    0.95
   2  -4  26   95.03    8.61
   2   4  26   73.34    6.18
   2   4  26   82.35    5.81
  -2   4  26   87.47    6.85
   2   4  26   83.39    7.26
  -2   4  26   86.86    6.32
   2   4  26   79.92    6.44
  -2  -4 -26   73.59    5.22
   2   4  27   15.31    2.65
  -2   4  27   15.50    2.53
  -2  -4 -27   10.61    1.80
  -2   4  27   13.73    2.61
   2   4  27   15.16    2.89
   2   4  27   15.48    2.37
   2  -4  27   16.53    3.28
  -2   5   0    1.31    0.76
  -2  -5   0    1.18    1.09
   2   5   0   -0.19    0.41
  -2  -5   0    0.89    0.54
   2  -5   0    0.86    0.67
  -2  -5   0   -0.10    1.51
   2  -5   0    1.15    1.59
   2  -5   0    0.42    0.53
   2   5   0    0.23    0.39
  -2  -5   0    0.29    0.89
   2  -5   1   44.42    8.30
  -2  -5  -1   36.44    8.36
   2  -5  -1   45.56    8.36
  -2  -5   1   39.23    8.45
   2  -5   1   49.46    5.59
   2  -5  -1   58.09    6.15
  -2  -5  -1   47.81    5.38
   2   5   1   49.95    7.29
  -2   5   1   42.29    6.94
  -2  -5   1   50.25    5.70
   2  -5  -1   54.41    5.07
   2   5  -1   49.03    4.55
   2   5   1   48.37    4.67
   2  -5   1   52.26    4.99
  -2  -5   1   53.77    5.75
  -2  -5  -1   47.65    4.19
  -2   5   1   52.49    6.17
   2   5  -1   45.52    5.33
   2   5   1   48.63    5.37
  -2   5  -1   46.68    6.15
  -2  -5  -1   47.72    7.58
  -2  -5   1   54.82    8.16
   2   5   2    6.38    1.96
   2  -5  -2    8.06    3.47
  -2  -5  -2    4.59    3.11
   2  -5   2    4.06    2.70
  -2  -5   2    3.70    2.78
  -2   5   2    5.51    1.93
   2   5  -2    4.44    1.85
  -2   5  -2    4.20    1.88
   2  -5  -2    6.40    1.81
   2  -5   2    6.21    1.72
  -2  -5   2    7.15    2.23
  -2  -5  -2    6.86    3.15
  -2  -5   2    6.22    2.97
   2  -5   2    6.24    2.53
   2   5   2    4.34    1.57
   2  -5   2    6.57    1.96
   2  -5  -2    6.93    2.23
  -2  -5  -2   10.83    2.53
  -2  -5   2    8.17    2.35
  -2   5   2    2.47    1.72
   2   5   2    5.39    3.06
   2   5   2    6.78    1.80
  -2  -5  -2    8.47    1.80
   2   5   3   17.10    3.32
  -2  -5  -3   19.35    2.84
   2  -5   3   19.63    3.39
  -2  -5   3   20.75    3.55
  -2  -5  -3   19.80    3.38
   2  -5  -3   19.23    3.64
   2   5   3   20.85    3.43
  -2  -5   3   10.13    4.10
   2  -5  -3   16.69    5.14
  -2  -5  -3   15.58    5.34
   2  -5   3   15.85    4.78
   2  -5   3   18.52    2.98
   2   5   3   18.64    3.02
   2  -5  -3   18.73    3.02
  -2  -5   3   18.81    2.20
  -2  -5   3   23.01    5.39
   2  -5   3   22.60    4.99
  -2   5   3   15.75    4.53
   2   5   3   17.17    4.83
  -2  -5   3   19.22    3.70
   2  -5   3   17.49    5.11
  -2   5  -3   16.32    3.74
   2   5  -3   15.28    3.12
  -2   5   3   19.94    3.73
  -2  -5   4    0.77    1.16
   2   5   4    0.29    0.66
  -2   5   4    0.25    0.61
  -2  -5  -4    0.77    0.68
   2   5   4    0.73    0.57
   2   5   4   -0.13    0.32
   2   5   4   -0.04    0.58
   2  -5  -4    0.51    1.15
  -2  -5   4    0.68    1.35
   2  -5   4    0.63    1.09
  -2  -5  -4   -0.20    1.46
   2   5   4    0.56    0.74
   2  -5   4    1.14    1.26
  -2  -5   4    1.61    2.34
  -2  -5   4    1.49    1.01
  -2  -5  -4    0.55    0.68
   2  -5   4   -0.21    0.30
   2  -5  -4    0.21    0.49
   2  -5   4    0.60    0.63
   2  -5  -4    0.31    0.23
   2   5  -4    0.21    0.27
  -2   5  -4    0.30    0.89
  -2   5   4   -0.20    0.48
  -2  -5   4    0.65    0.41
   2   5   5   38.71    4.80
   2   5   5   34.73    4.57
   2   5   5   23.13    6.32
  -2   5   5   32.23    6.68
  -2  -5  -5   36.57    3.98
   2   5   5   37.78    4.33
   2  -5  -5   33.45    4.07
   2  -5   5   38.65    6.90
  -2  -5   5   35.67    7.05
   2  -5   5   36.08    6.30
  -2   5   5   36.20    5.01
   2   5   5   37.68    4.58
   2   5  -5   30.56    4.62
  -2  -5   5   35.84    5.31
  -2  -5   5   33.96    4.60
   2  -5   5   36.93    4.70
   2  -5  -5   36.97    5.14
  -2  -5  -5   38.13    4.68
  -2  -5  -5   20.81    6.38
   2  -5  -5   24.82    6.03
  -2  -5   5   28.86    7.39
   2  -5   5   34.00    7.28
   2   5   6    3.44    1.36
   2   5   6    5.87    1.71
  -2  -5   6    3.01    1.47
   2   5   6    3.55    2.12
  -2   5   6    4.92    3.02
  -2  -5  -6    4.59    1.52
   2   5   6    5.94    1.81
   2  -5   6    4.08    2.16
  -2   5   6    4.53    1.63
   2   5   6    5.32    1.68
  -2   5   6    3.88    1.40
   2  -5   6    4.68    2.35
   2  -5  -6    2.45    2.01
  -2  -5  -6    3.45    2.87
  -2  -5   6    4.61    3.16
  -2   5   6    4.36    1.53
   2  -5   6    5.58    2.87
  -2  -5   6    5.32    2.77
   2  -5  -6    5.70    1.72
  -2   5   6    5.89    1.82
   2   5  -6    3.00    1.58
   2  -5  -6    4.96    1.79
  -2  -5  -6    5.53    1.90
  -2  -5   6    5.36    1.77
   2  -5   6    7.38    1.99
  -2   5   7    1.11    0.65
   2  -5  -7    1.09    0.68
  -2  -5  -7    0.63    0.68
   2  -5  -7    0.65    0.66
   2  -5   7    0.76    0.80
  -2  -5   7    0.35    0.46
   2  -5   7    0.49    0.22
  -2  -5   7    0.96    0.80
   2   5   7    0.16    0.92
  -2   5   7    1.04    1.36
  -2  -5  -7    0.64    0.66
   2   5   7    0.27    0.63
   2   5   7    1.02    0.74
  -2   5   7    0.82    0.83
   2   5   7    0.27    0.68
   2  -5   7    0.67    0.77
  -2  -5   7    1.57    1.50
  -2   5   7    0.76    0.55
  -2  -5  -7   -0.02    0.57
   2  -5  -7    1.54    1.74
  -2  -5   7    0.88    1.42
   2  -5   7   -0.20    0.70
   2   5   7    0.61    0.77
   2   5  -7    0.65    0.74
   2  -5   7   -0.41    1.22
  -2   5   7    0.53    0.62
   2   5   8  132.54   14.95
  -2   5   8  147.11   14.97
   2   5   8  148.91   10.07
  -2   5   8  144.08    9.48
   2   5   8  159.73    9.21
   2  -5  -8  157.98    8.81
  -2  -5  -8  152.60    8.67
  -2  -5   8  160.72   15.33
   2  -5   8  162.23   14.52
  -2  -5  -8  152.08    9.44
   2  -5  -8  158.64   10.75
  -2  -5  -8  125.04   15.20
   2  -5   8  143.87   15.36
  -2  -5   8  110.65   14.69
  -2   5   8  146.55    8.35
   2   5   8  142.37    9.05
  -2   5   8  158.22   10.38
   2   5   8  153.83    9.68
  -2  -5   8  158.15   11.79
   2  -5   8  157.52   12.68
   2  -5   8  160.55   13.90
  -2   5   8  146.00    8.90
  -2  -5   8  152.95    9.82
   2  -5   8  151.07    9.20
   2  -5   9   51.13    6.51
  -2  -5   9   50.87    6.87
   2   5   9   50.87    5.42
   2   5   9   53.01    9.17
  -2   5   9   50.52    8.96
   2   5   9   51.60    6.08
  -2   5   9   52.88    5.65
   2  -5  -9   55.86    5.20
   2   5   9   48.92    5.20
  -2  -5  -9   48.44    5.05
  -2  -5   9   33.98    8.26
  -2  -5  -9   34.78    8.82
  -2   5   9   54.51    6.06
   2   5   9   54.73    5.51
   2  -5   9   50.96    9.54
   2  -5   9   58.59    8.43
  -2   5   9   50.84    5.09
   2  -5   9   50.09    5.22
  -2  -5   9   55.90    5.87
  -2   5   9   50.40    5.33
  -2  -5  -9   54.69    5.61
   2  -5  -9   51.79    6.26
   2  -5   9   57.13    8.58
  -2  -5   9   50.71    8.50
   2  -5 -10   76.74    7.55
  -2  -5 -10   73.04    6.45
   2  -5 -10   73.30    5.93
  -2   5  10   76.19    6.77
   2   5  10   73.87    6.43
  -2  -5  10   71.23    6.80
   2  -5  10   75.25    6.31
   2  -5  10   72.03    8.52
  -2  -5  10   74.06    8.37
  -2   5  10   68.95   10.75
   2   5  10   61.11   10.28
   2   5  10   71.84    7.41
   2   5  10   78.96    6.74
  -2   5  10   75.44    6.20
   2  -5  10   71.40   10.86
  -2   5  10   42.91    7.87
   2  -5  10   70.86    9.22
  -2   5  10   64.86    6.78
   2   5  10   69.09    6.40
  -2  -5  10   53.05   10.01
  -2  -5 -10   53.59   10.23
  -2   5  10   74.13    6.55
  -2  -5  10   71.41   10.64
   2  -5  10   81.50   10.65
   2   5  11    7.32    2.00
   2  -5 -11    7.82    1.88
  -2  -5  11    6.97    2.09
  -2  -5 -11    6.88    1.89
   2  -5  11    7.06    1.91
   2  -5 -11    6.16    2.10
   2   5  11    6.97    2.44
  -2   5  11    5.72    1.90
   2   5  11    3.88    2.78
  -2   5  11    7.84    3.79
   2  -5  11    4.68    2.11
  -2  -5  11    5.32    3.16
   2  -5  11    7.40    3.65
   2  -5  11    6.00    2.81
  -2  -5  11   14.07    4.71
   2   5  11    5.07    1.85
  -2   5  11    6.95    2.22
   2  -5  11    6.96    3.15
  -2   5  11    5.54    1.74
  -2  -5  11    9.43    2.95
  -2   5  11    6.04    2.99
  -2   5  11    6.54    1.99
   2   5  11    7.17    1.98
   2  -5  12    3.06    1.29
  -2  -5  12    2.93    1.41
  -2  -5 -12    3.28    1.48
   2  -5 -12    2.33    1.47
   2  -5  12    2.38    1.35
  -2  -5  12    2.31    1.54
   2   5  12    2.32    1.78
  -2   5  12    3.32    2.40
  -2   5  12    3.05    1.29
  -2  -5  12    4.79    2.78
   2  -5  12    2.24    1.84
   2  -5  12    1.74    2.06
  -2  -5  12    2.35    2.54
  -2   5  12    2.11    1.20
   2   5  12    2.40    1.19
   2   5  12    2.04    1.02
  -2   5  12    2.51    1.26
  -2   5  12    2.52    1.36
   2   5  12    4.26    1.85
  -2   5  12    2.84    1.22
  -2   5  12    1.46    1.99
   2  -5  12    3.36    2.08
  -2  -5  13   53.35    5.80
   2  -5  13   47.22    6.64
  -2  -5  13   52.83    7.44
  -2   5  13   26.01    6.61
   2   5  13   36.87    5.05
  -2   5  13   46.10    9.30
  -2   5  13   50.11    6.20
   2   5  13   33.83    8.75
  -2   5  13   44.96    5.46
   2   5  13   51.34    5.44
   2  -5 -13   45.43    5.83
  -2  -5  13   29.91    7.09
   2  -5  13   43.69    8.57
   2   5  13   50.25    5.35
  -2   5  13   47.28    5.19
  -2   5  13   50.41    5.30
   2  -5  13   44.42    7.17
  -2  -5  13   47.51    8.76
   2  -5  13   51.03    8.70
   2   5  13   52.07    6.42
  -2   5  13   45.87    5.42
  -2  -5  14    0.78    0.87
   2  -5  14    0.15    0.82
   2   5  14    0.24    0.77
  -2   5  14    0.43    0.27
   2  -5 -14    0.78    0.65
   2  -5  14    0.87    0.88
  -2  -5  14    0.52    1.05
   2   5  14    2.37    1.99
  -2   5  14    0.49    1.23
  -2   5  14    0.24    0.54
   2  -5  14    0.78    1.97
  -2  -5  14   -0.19    0.20
  -2   5  14    0.56    0.49
  -2   5  14    0.61    0.89
   2   5  14   -0.05    0.09
   2   5  14    0.32    0.07
  -2   5  14    0.58    0.81
  -2   5  14    0.28    1.17
   2   5  14    0.42    0.75
   2  -5  14   -0.64    0.66
  -2  -5  14    0.33    0.79
  -2   5  15   56.27    5.58
   2   5  15   40.68    4.75
  -2  -5  15   58.52    5.93
  -2  -5  15   60.37    8.03
   2  -5  15   62.98    7.41
   2   5  15   46.23   10.44
  -2   5  15   56.50   10.59
  -2   5  15   64.34    7.06
  -2   5  15   64.20    6.36
   2   5  15   64.91    6.18
   2   5  15   43.81    5.00
  -2  -5  15   57.78    9.62
   2  -5  15   75.99   10.56
   2  -5  15   42.66    8.20
  -2  -5  15   33.88    7.31
   2  -5  15   61.59    7.94
  -2   5  15   63.81    6.61
  -2   5  15   36.52    8.05
   2   5  15   58.34    6.87
  -2   5  15   57.92    5.85
   2  -5 -15   61.23    6.38
   2  -5 -16    6.42    1.92
   2  -5  16    5.81    2.46
  -2  -5  16    5.52    2.62
   2   5  16    2.92    2.70
  -2   5  16    2.10    2.10
  -2   5  16    4.51    1.91
   2   5  16    5.86    2.21
  -2   5  16    3.42    1.74
   2   5  16    4.50    1.53
  -2  -5  16    1.61    2.28
   2  -5  16    4.28    2.48
  -2  -5  16    4.68    1.68
  -2   5  16    3.55    1.47
   2   5  16    5.09    1.74
  -2   5  16    4.71    1.70
   2  -5  16    5.21    2.24
  -2  -5  16    5.55    2.99
  -2   5  16    5.73    1.77
  -2   5  16    1.91    2.08
  -2   5  17   82.97    6.45
  -2  -5  17   81.41    9.36
   2  -5  17   82.81    8.59
   2   5  17   93.46   12.30
  -2   5  17   75.67   11.82
  -2   5  17   84.14    7.98
   2  -5 -17   83.80    7.04
   2   5  17   74.92    7.95
   2   5  17   78.44    6.69
  -2   5  17   76.94    6.85
   2  -5  17   67.26   10.15
  -2   5  17   83.01    6.83
   2   5  17   79.75    6.85
   2   5  17   80.29    7.45
   2   5  17   67.64    5.46
   2   5  17   91.56    7.79
  -2   5  17   61.75    9.26
  -2   5  17   77.25    7.43
  -2  -5  17   72.22    6.40
  -2  -5  17   90.12   11.50
   2  -5  17   92.31   11.63
   2  -5  18  262.24   14.65
  -2  -5  18  230.26   15.28
  -2   5  18  258.04   13.61
   2  -5  18  269.78   19.79
  -2  -5  18  248.52   18.93
   2   5  18  291.05   21.16
  -2   5  18  235.30   20.48
   2   5  18  168.61   11.48
   2  -5  18  184.24   16.32
   2   5  18  251.99   11.74
  -2   5  18  248.15   11.51
  -2   5  18  234.53   11.70
   2   5  18  219.78   11.14
   2   5  18  267.72   13.16
   2  -5 -18  248.47   11.78
  -2   5  18  234.58   12.64
   2   5  18  223.57   12.32
  -2   5  18  183.48   15.29
  -2   5  18  244.24   10.75
  -2   5  19  175.02   16.78
   2   5  19  220.17   17.75
  -2   5  19  190.73   11.21
  -2  -5  19  193.96   13.37
   2  -5  19  199.15   12.29
   2   5  19  179.06   11.50
  -2   5  19  188.88   11.09
  -2   5  19  177.62    9.33
   2   5  19  214.09   11.33
   2  -5  19  131.87   13.09
   2  -5  19  197.87   16.29
  -2  -5  19  193.20   16.05
   2  -5 -19  183.60    9.63
   2   5  19  176.59   10.90
  -2   5  19  192.06    9.73
   2   5  19  206.34   10.34
  -2   5  19  185.22   10.15
   2   5  19  173.45    9.88
  -2   5  19  189.32    9.03
  -2   5  20  384.07   15.70
  -2   5  20  404.76   13.56
   2   5  20  439.01   14.74
   2   5  20  403.74   17.03
  -2   5  20  389.43   15.47
  -2  -5 -20  389.47   13.75
  -2   5  20  366.20   12.95
   2   5  20  421.14   15.41
   2   5  20  374.81   15.43
   2   5  20  490.64   25.40
   2  -5  20  449.12   23.97
  -2  -5  20  396.62   22.37
  -2   5  20  386.89   14.47
   2   5  20  364.83   13.87
  -2   5  20  388.25   23.67
   2  -5  20  411.91   17.52
  -2  -5  20  392.52   18.55
  -2   5  21  419.40   15.39
   2   5  21  391.36   16.01
   2   5  21  466.83   14.97
  -2   5  21  423.94   13.26
  -2   5  21  409.90   15.66
  -2   5  21  352.45   12.11
   2   5  21  430.56   14.84
   2   5  21  390.73   15.51
  -2  -5 -21  398.90   13.36
   2  -5  21  414.86   16.46
  -2  -5  21  413.58   18.25
  -2   5  21  381.19   22.37
  -2  -5  21  407.81   21.19
   2  -5  21  423.94   22.11
  -2   5  21  413.18   14.39
   2   5  21  385.44   13.93
  -2   5  22   36.04    3.79
   2   5  22   47.30    4.59
  -2   5  22   35.84    4.40
   2   5  22   38.72    4.19
  -2   5  22   31.14    3.26
   2   5  22   32.07    4.28
  -2   5  22   33.79    6.32
  -2  -5  22   35.31    5.05
   2  -5  22   40.16    4.71
  -2  -5 -22   32.52    3.70
   2  -5  22   39.62    6.36
  -2  -5  22   35.87    5.85
   2   5  22   34.09    4.49
  -2   5  22   35.52    4.21
  -2   5  22   37.92    4.12
   2   5  22   34.72    4.03
  -2   5  23  266.09   10.67
   2   5  23  243.74   10.25
   2  -5  23  290.84   16.39
  -2  -5  23  282.28   15.50
   2   5  23  231.65   11.95
  -2   5  23  262.70   10.68
   2   5  23  272.56   10.58
  -2   5  23  264.10   11.60
  -2  -5 -23  206.58    8.49
  -2   5  23  237.75   15.45
  -2  -5  23  275.53   13.34
   2  -5  23  273.51   11.76
  -2   5  23  260.01    9.89
   2   5  23  266.40   11.87
   2   5  23  239.89   11.24
  -2   5  24  265.41   11.07
  -2  -5  24  285.68   14.30
   2  -5  24  290.00   15.22
   2   5  24  242.50   11.14
  -2   5  24  265.46    9.99
   2   5  24  232.90   10.21
  -2   5  24  208.40    8.56
  -2  -5 -24  263.09    8.89
  -2   5  24  321.03   15.56
   2   5  24  269.51    9.84
  -2  -5  24  274.80   12.29
  -2   5  24  270.32   10.16
   2   5  25  275.90   10.02
   2   5  25  257.89    8.99
  -2   5  25  273.47    9.67
   2  -5  25  294.84   14.04
  -2   5  25  273.14   10.62
   2  -6   0   -0.25    0.73
   2   6   0    0.03    0.59
  -2   6   0    0.70    0.69
  -2   6   0    0.04    0.54
  -2  -6   0   -0.30    1.26
   2  -6   0    1.85    2.04
   2   6   0    0.70    0.60
  -2  -6   0    1.19    1.00
   2  -6  -1   27.84    7.20
  -2  -6  -1   24.97    7.37
  -2  -6   1   25.86    7.76
   2  -6   1   32.01    7.84
  -2  -6  -1   37.02    5.08
  -2  -6   1   40.26    5.28
   2  -6   1   36.76    5.29
   2  -6  -1   41.82    5.41
   2  -6  -1   37.44    5.29
   2  -6   1   36.97    5.14
   2   6  -1   37.13    4.89
   2   6   1   39.74    4.86
  -2   6   1   36.68    5.43
  -2   6  -1   39.69    5.61
  -2   6   1   34.89    4.64
   2   6   1   38.19    4.29
  -2  -6   1   38.60    7.27
  -2  -6   1   36.73    5.27
  -2   6  -2   17.29    3.71
  -2   6   2   14.18    3.33
   2   6   2   13.58    3.11
  -2   6   2   15.01    3.03
   2   6   2   17.10    3.11
   2   6  -2   12.17    2.81
  -2  -6   2    9.52    4.26
  -2  -6  -2   12.51    4.94
   2  -6   2   10.35    4.67
   2  -6  -2   10.24    4.50
  -2  -6   2   16.20    3.39
   2  -6  -2   14.08    3.30
   2  -6   2   12.66    3.15
  -2  -6  -2   16.89    3.41
  -2  -6   2   14.32    3.32
   2   6   2   12.31    2.49
   2  -6   2   13.59    3.21
  -2  -6   2   12.33    3.94
   2   6   3   92.55    7.29
   2   6   3   90.64    7.84
  -2   6   3   96.16    7.78
   2   6   3   96.62    6.89
   2  -6  -3   63.19   10.89
  -2  -6   3   66.16   12.36
  -2  -6  -3   62.81   11.44
   2  -6   3   79.43   12.38
  -2  -6   3   94.49    8.83
   2  -6   3   99.44    8.84
   2  -6   3   94.42    8.12
   2  -6  -3   95.15    8.69
   2   6   3   90.58    7.33
  -2   6  -3  101.23    9.23
  -2   6   3  100.86    8.77
   2   6  -3   84.50    7.40
  -2  -6   3   87.59   11.38
   2  -6   3   85.43    9.86
  -2   6   3   82.24   10.57
  -2  -6  -3   99.30    8.31
  -2  -6   3   93.58    8.31
   2   6   4   65.76    9.18
   2   6   4   59.79    5.99
  -2   6   4   65.40    7.07
  -2   6  -4   65.72    7.31
   2   6  -4   61.09    6.33
  -2   6   4   64.53    6.38
   2   6   4   64.64    5.81
  -2  -6  -4   48.04    9.81
   2  -6  -4   43.62    8.62
  -2  -6   4   36.63    8.96
   2  -6   4   52.03   10.09
   2  -6   4   64.87    6.66
  -2  -6  -4   63.46    6.54
  -2  -6   4   60.29    6.62
  -2  -6   4   61.01    9.52
   2  -6   4   49.53    7.72
   2   6   4   61.68    6.09
  -2   6   4   60.07    9.24
   2  -6   4   60.23    7.11
  -2  -6   4   65.17    7.27
   2   6   4   63.11    6.39
   2  -6  -4   60.52    6.89
  -2  -6   5   15.38    3.65
   2   6   5   19.91    3.59
  -2  -6  -5   16.41    2.67
  -2   6   5   17.15    5.12
   2   6   5   16.56    4.92
   2   6  -5   15.00    3.28
  -2   6  -5   18.53    3.94
   2   6   5   17.11    3.32
  -2   6   5   18.38    3.45
   2  -6  -5   16.55    3.67
   2  -6   5   16.71    3.32
  -2  -6  -5   17.81    3.51
  -2  -6   5   17.06    3.53
   2  -6   5   21.75    4.03
  -2  -6  -5   14.71    5.32
   2  -6   5   18.00    6.05
   2  -6  -5   14.16    4.96
  -2  -6   5   11.94    5.19
   2   6   5   19.25    3.17
  -2   6   5   19.95    3.87
   2   6   5   18.78    3.32
   2  -6   5   15.98    4.25
  -2  -6   5   16.99    4.97
  -2  -6   6    9.73    3.23
   2   6   6   10.74    2.71
  -2  -6  -6    9.92    1.97
  -2   6   6   10.04    4.21
   2   6   6   12.63    4.28
  -2   6  -6    8.52    2.59
   2   6   6    8.05    2.32
  -2   6   6   11.17    2.74
  -2  -6  -6   10.23    2.55
  -2  -6   6   12.76    2.98
   2  -6   6    9.19    2.48
   2  -6  -6   10.68    2.83
   2  -6   6   11.73    3.10
   2  -6   6   11.35    5.19
  -2  -6  -6    5.91    3.67
  -2  -6   6    5.35    2.80
   2  -6  -6    5.55    2.72
   2   6   6   10.80    2.37
   2   6   6   13.53    2.77
  -2   6   6   11.94    3.02
   2  -6   6    6.63    2.95
  -2  -6   6   10.89    4.20
  -2  -6   7    0.64    1.02
  -2   6   7   -0.22    1.42
   2   6   7   -0.60    1.21
  -2  -6  -7    1.36    0.78
   2   6   7    0.63    0.89
  -2   6  -7    0.51    0.73
   2  -6   7   -0.40    0.15
   2   6   7   -0.08    0.24
   2  -6  -7   -0.01    0.37
   2  -6   7    0.39    0.21
  -2  -6  -7   -0.15    0.40
  -2  -6   7   -0.28    0.47
  -2  -6   7   -0.33    0.56
   2  -6   7    0.43    1.69
  -2  -6  -7    0.47    1.42
   2   6   7   -0.11    0.15
  -2   6   7   -0.28    0.68
   2   6   7    0.64    0.62
  -2   6   7    0.08    0.57
  -2  -6   7    0.15    0.79
   2  -6   7   -0.65    1.41
   2   6   8  141.65   14.51
  -2   6   8  123.82   14.17
  -2   6   8  118.93    9.62
   2   6   8  115.05    8.17
   2   6   8  115.49    8.15
   2  -6   8  130.90   10.95
  -2  -6   8  122.87   11.39
  -2   6  -8  129.36   10.28
  -2  -6   8  127.74   14.30
   2  -6   8  114.62   12.46
  -2  -6  -8  111.37    7.20
   2   6   8  127.42    9.57
  -2   6   8  132.33    9.34
   2   6   8  130.70    8.48
   2  -6   8  121.71    8.47
  -2  -6  -8  120.10    8.63
  -2  -6   8  132.47    9.65
   2  -6  -8  125.73    9.71
   2  -6   8  102.84   14.71
  -2  -6  -8   94.12   13.43
  -2  -6   8   85.77   13.69
  -2   6   9  572.15   20.99
   2   6   9  535.43   19.68
  -2  -6  -9  506.42   15.80
  -2   6   9  569.12   19.25
   2   6   9  529.16   17.18
   2  -6  -9  558.15   20.55
  -2  -6   9  510.06   28.90
   2  -6   9  528.25   26.81
  -2   6   9  493.54   28.53
   2   6   9  578.66   29.49
  -2   6   9  494.12   18.97
   2   6   9  481.37   16.76
  -2  -6   9  546.97   19.48
  -2  -6  -9  524.33   17.64
   2  -6   9  547.34   17.61
   2  -6   9  559.66   22.69
  -2  -6   9  536.07   22.94
   2  -6   9  490.78   31.89
  -2  -6   9  390.41   28.92
  -2  -6  -9  431.49   27.42
  -2   6  -9  538.27   20.90
   2   6  10    2.97    1.15
  -2   6  10    2.74    1.40
   2   6  10    5.51    1.64
  -2   6  10    4.46    1.80
  -2  -6 -10    3.37    1.30
  -2  -6  10    2.98    1.44
   2  -6  10    2.86    1.23
   2  -6 -10    2.47    1.46
   2  -6  10    4.52    2.20
  -2  -6  10    3.93    2.31
   2   6  10    3.06    1.55
  -2   6  10    4.66    1.90
  -2  -6  10    1.78    2.29
   2  -6  10    2.93    1.99
  -2  -6  10    2.90    1.67
  -2  -6 -10    3.18    1.37
  -2   6  10    2.54    1.74
   2   6  10    3.86    2.49
   2  -6  10    3.92    1.70
  -2   6 -10    5.05    1.95
  -2   6  11  126.60    9.82
  -2  -6 -11  126.51    7.89
   2   6  11  127.14    9.65
  -2   6  11  123.31    8.62
   2   6  11  132.75    8.57
   2  -6 -11  121.24    9.18
  -2  -6  11  122.39   13.64
   2  -6  11  111.64   12.39
   2  -6  11  143.46   11.37
  -2  -6  11  128.72   11.38
  -2   6 -11  112.44    9.72
  -2  -6  11  128.18    9.08
  -2  -6 -11  122.60    8.04
   2  -6  11  118.66    7.74
   2   6  11  139.89   14.49
  -2   6  11  109.50   13.60
  -2   6  11  121.16    9.15
   2   6  11  114.69    7.88
  -2  -6  11   87.11   12.93
   2  -6  11   97.61   14.12
   2   6  12   20.44    5.67
  -2   6  12   21.91    6.03
  -2  -6 -12   17.09    2.91
   2  -6  12   19.13    4.10
   2   6  12   17.52    3.57
  -2   6  12   22.86    4.01
  -2   6  12   19.38    3.27
   2   6  12   19.20    3.21
   2   6  12   15.20    2.84
  -2   6  12   16.75    3.35
  -2  -6  12   10.75    4.28
   2  -6  12   12.63    4.88
   2  -6  12   18.21    4.87
  -2  -6  12   17.22    5.17
   2  -6 -12   16.58    3.17
  -2  -6 -12   18.38    3.00
   2  -6  12   16.84    2.76
   2   6  12   13.58    2.90
  -2  -6  12   17.19    4.19
  -2  -6  12   20.97    3.50
  -2   6 -12   17.75    3.87
   2   6  13   34.69    4.36
  -2   6 -13   36.45    5.36
  -2   6  13   35.18    5.19
   2   6  13   42.63    4.94
   2  -6 -13   42.14    5.11
  -2  -6  13   42.17    4.99
   2   6  13   48.80    5.03
  -2   6  13   44.62    4.97
   2  -6  13   44.08    6.27
  -2  -6  13   46.32    6.60
   2  -6  13   41.15    7.36
  -2  -6  13   49.23    8.71
   2   6  13   47.89    5.91
  -2  -6 -13   45.38    4.58
  -2   6  13   48.24    5.93
   2   6  13   44.49    8.34
  -2   6  13   43.05    8.44
  -2  -6  13   29.29    7.22
   2  -6  13   34.82    8.25
   2  -6  14   23.44    4.90
  -2  -6  14   22.40    5.23
  -2   6  14   22.64    6.08
  -2   6  14   27.63    4.37
   2   6  14   27.26    6.54
  -2  -6 -14   24.10    3.43
   2   6  14   28.95    4.56
   2   6  14   32.19    4.05
  -2   6  14   26.06    3.71
   2  -6  14   32.05    6.43
  -2  -6  14   30.28    6.84
   2  -6  14   22.33    5.79
  -2  -6  14   19.83    5.51
   2   6  14   22.49    3.40
  -2   6 -14   24.82    4.16
  -2   6  14   20.37    4.07
   2   6  14   22.94    3.55
  -2  -6  14   24.47    3.83
   2  -6 -14   29.48    4.15
   2  -6  15    2.46    1.37
  -2  -6  15    3.91    2.11
  -2   6  15    4.97    2.83
   2   6  15    1.15    1.22
  -2  -6 -15    2.71    1.23
  -2  -6  15    3.01    1.34
  -2   6  15    3.79    1.62
   2   6  15    2.07    1.08
  -2   6  15    3.60    1.33
  -2   6 -15    1.72    1.21
  -2   6  15    1.71    1.08
  -2   6  15    1.90    1.13
  -2  -6  15    2.50    2.19
   2  -6  15    2.43    1.61
  -2   6  15    2.44    1.49
   2   6  15    1.96    1.12
   2  -6 -15    1.67    0.96
   2   6  15    2.14    0.97
   2  -6  15    2.54    1.71
  -2  -6  15    2.02    1.97
   2  -6 -16    0.17    0.49
   2  -6  16    0.43    0.66
  -2  -6  16    0.57    0.85
  -2   6  16    0.67    1.11
   2   6  16    0.16    1.01
  -2  -6 -16    0.66    0.70
  -2  -6  16    0.07    0.15
  -2   6  16    0.12    0.35
   2   6  16   -0.08    0.50
  -2   6  16    1.31    0.67
  -2   6 -16    0.37    0.48
  -2   6  16    0.39    0.58
  -2   6  16    0.66    0.85
   2   6  16    1.06    0.72
  -2   6  16    0.90    0.66
   2   6  16   -0.03    0.44
  -2  -6  16    0.19    1.24
   2  -6  16   -0.08    1.20
   2   6  16    0.49    0.63
   2  -6  16   -0.60    1.36
  -2  -6  16    0.85    0.30
  -2  -6  17    7.04    2.52
   2  -6  17    8.27    2.63
   2   6  17    9.43    2.46
  -2   6  17    7.73    2.17
  -2  -6 -17    7.20    1.98
  -2   6  17    6.26    3.15
   2   6  17   10.32    3.66
  -2   6  17    4.30    1.61
  -2   6 -17    6.42    1.88
   2   6  17    8.93    2.15
  -2   6  17    6.98    1.87
   2  -6 -17    7.32    1.78
   2  -6  17    4.72    2.55
  -2   6  17    8.24    1.90
  -2   6  17    5.62    1.75
   2   6  17    9.05    2.13
   2  -6  17    8.71    3.05
  -2  -6  17    6.95    2.97
  -2  -6  18    0.26    0.47
   2  -6  18    0.15    0.23
   2   6  18   -0.04    0.14
  -2   6  18    1.45    0.80
  -2  -6 -18    0.60    0.53
  -2   6  18    1.28    1.67
  -2   6  18    0.23    0.43
  -2   6 -18    0.32    0.43
   2   6  18    0.56    0.52
  -2   6  18   -0.02    0.14
  -2   6  18    0.39    0.41
   2  -6 -18    1.07    0.75
  -2   6  18    0.06    0.38
  -2   6  18    0.65    0.63
   2   6  18    0.21    0.24
   2  -6  18    0.57    0.97
  -2  -6  18    0.24    1.37
   2  -6  18   -0.41    0.97
  -2   6  19    1.55    0.78
  -2   6  19    0.70    0.56
  -2  -6  19    2.54    1.37
   2  -6  19    1.29    0.83
  -2   6  19    1.15    1.33
  -2  -6 -19    1.56    0.68
  -2   6 -19    1.13    0.65
   2   6  19    2.36    1.20
  -2   6  19    3.13    1.31
  -2  -6  19    2.28    1.69
   2  -6  19    1.46    1.11
   2   6  19    3.52    1.15
  -2   6  19    1.35    0.81
   2   6  19    1.24    0.82
  -2   6  19    1.11    0.66
  -2  -6  20    3.85    1.65
   2  -6  20    4.10    1.47
  -2   6  20    3.47    1.71
  -2  -6 -20    4.24    1.18
   2  -6 -20    1.16    0.72
  -2   6 -20    1.86    0.81
  -2   6  20    0.92    0.47
   2   6  20    2.89    1.01
  -2  -6  20    2.21    1.53
   2  -6  20    4.17    1.78
  -2   6  20    3.80    1.30
   2   6  20    4.16    1.44
  -2   6  20    3.30    1.13
   2   6  20    4.79    1.28
  -2  -6  21   10.70    2.57
   2  -6  21   11.58    2.38
   2  -6  21   10.45    2.93
  -2  -6  21   11.35    3.06
   2   6  21   10.60    2.26
  -2   6  21    9.13    1.96
  -2   6  21   12.99    3.14
  -2  -6 -21    7.91    1.57
   2   6  21   11.30    1.89
   2   6  21   12.65    2.19
  -2   6  21    9.67    1.82
   2   6  22   21.86    2.99
   2  -6  22   20.91    3.82
   2   6  22   18.05    2.20
   2   6  22   21.89    2.74
  -2   6  22   24.00    4.01
  -2   7   0    2.16    0.87
   2  -7   0    0.57    2.02
  -2  -7   0    0.49    0.32
  -2  -7   0    0.60    0.26
   2  -7   0    0.72    0.84
  -2   7   0    0.17    0.70
   2   7   0    1.28    0.72
   2   7   0    0.10    0.34
  -2   7   1   40.28    4.55
  -2   7  -1   40.98    4.46
   2  -7   1   38.12    4.89
  -2  -7  -1   37.64    4.93
   2  -7  -1   39.79    5.03
  -2  -7   1   45.68    5.39
  -2  -7  -1   31.12    8.03
   2  -7   1   27.22    7.30
   2  -7  -1   27.37    7.01
  -2  -7   1   29.97    8.19
  -2   7   1   36.05    4.60
   2   7  -1   40.13    4.91
   2   7   1   40.12    4.85
   2   7  -1   40.51    4.22
   2   7   1   40.38    4.25
  -2   7  -1   38.23    5.28
  -2   7   1   37.25    5.07
  -2   7  -2    0.42    0.72
   2   7   2    0.74    0.70
  -2   7   2    0.34    0.51
   2  -7   2   -0.28    0.41
  -2   7  -2    1.85    0.92
  -2  -7  -2    0.52    0.64
   2  -7   2    1.19    0.90
   2  -7  -2    0.14    0.40
  -2  -7   2    0.58    0.50
   2   7   2    0.20    0.25
  -2   7   2    0.42    0.17
  -2  -7  -2    0.36    1.52
   2  -7  -2   -0.19    1.43
   2  -7   2   -0.73    1.00
  -2  -7   2    0.03    1.37
  -2   7   2    0.32    0.47
   2   7  -2    1.01    0.90
   2   7   2    0.31    0.70
   2   7   3   46.95    4.63
  -2   7  -3   59.69    6.26
  -2   7   3   50.40    5.76
  -2   7   3   50.31    5.44
   2  -7  -3   57.26    6.13
   2  -7   3   56.03    6.07
   2  -7   3   38.12    8.86
  -2  -7  -3   47.79    9.56
   2  -7  -3   35.59    7.78
  -2  -7   3   38.83    9.07
   2   7   3   49.09    5.19
   2   7   3   55.39    4.69
  -2   7   3   57.33    5.44
  -2   7  -3   56.13    5.09
  -2  -7   3   57.61    6.16
   2  -7   3   57.73    5.87
  -2  -7  -3   60.40    6.03
  -2   7   4    3.11    1.22
  -2   7  -4    3.57    1.21
  -2  -7   4    4.42    1.85
   2  -7   4    3.02    1.50
  -2   7   4    3.99    1.43
   2   7   4    3.95    1.34
   2   7   4    4.15    1.45
  -2   7   4    3.73    1.59
   2   7   4    3.97    1.34
   2  -7   4    2.51    2.32
   2  -7  -4    0.57    1.22
  -2  -7   4    3.30    2.79
  -2  -7  -4    2.16    1.51
   2  -7   4    2.98    1.51
  -2  -7   4    3.11    1.47
  -2  -7  -4    4.50    1.57
   2  -7  -4    4.00    1.82
  -2   7  -4    3.87    1.62
  -2   7  -5    7.40    2.30
   2  -7   5    5.03    3.17
  -2  -7  -5    5.71    3.47
   2  -7  -5    4.28    2.88
  -2  -7   5    7.01    4.18
  -2   7  -5    7.91    1.83
   2   7   5    7.93    1.84
  -2   7   5    9.16    2.21
   2   7   5    7.71    1.91
  -2  -7  -5    7.56    2.08
   2  -7   5    9.49    2.28
  -2  -7   5    8.51    2.32
   2  -7  -5    8.87    2.30
  -2   7   5    8.82    2.22
  -2   7   5    7.70    2.27
   2   7   5    7.78    1.81
   2  -7   5    8.90    2.39
  -2  -7   5    9.57    2.64
   2  -7   6    0.76    0.79
  -2  -7  -6    0.83    1.39
  -2  -7   6    1.05    1.43
  -2  -7   6    0.07    0.14
  -2  -7   6    0.26    0.46
   2  -7   6    1.41    1.04
  -2   7   6    0.32    0.25
   2   7   6    0.83    0.55
  -2  -7  -6    0.53    0.64
   2  -7  -6    0.77    0.77
   2  -7   6    0.36    0.59
  -2  -7   6    1.17    0.91
   2   7   6    1.63    0.85
  -2   7   6    0.53    0.62
  -2   7  -6    0.56    0.15
  -2   7   6    2.24    1.33
   2  -7   7    2.25    2.32
  -2  -7   7    0.15    1.37
  -2  -7   7    0.97    1.07
   2  -7   7    2.02    1.60
   2   7   7    1.60    1.07
  -2   7   7    2.94    1.16
   2  -7   7    2.41    1.46
  -2  -7   7    2.38    1.57
  -2   7   7    0.92    0.53
  -2  -7   7    3.10    1.48
   2  -7  -7    2.20    1.27
   2  -7   7    2.30    0.96
  -2  -7  -7    2.55    1.07
  -2   7   7    2.06    1.14
   2   7   7    2.95    1.11
  -2   7  -7    2.06    1.30
  -2   7   7    2.05    0.98
   2   7   7    2.97    1.09
   2  -7   8   -0.50    1.56
  -2  -7   8   -0.20    2.30
  -2  -7   8    1.13    1.48
   2  -7   8    0.17    0.69
  -2   7   8    0.76    0.95
   2   7   8    1.38    0.89
   2  -7   8    0.48    0.60
  -2  -7   8    0.15    0.38
  -2   7   8   -0.02    1.10
   2  -7   8    2.17    1.03
  -2  -7  -8    1.49    0.87
   2  -7  -8    1.13    1.01
  -2  -7   8    0.27    0.13
   2   7   8    0.79    0.58
  -2   7   8    1.02    1.00
  -2   7  -8    1.21    1.07
  -2   7   8    1.52    0.85
   2   7   8    0.79    0.65
   2  -7   9    0.86    1.60
  -2  -7   9    0.70    1.36
  -2  -7  -9    0.81    0.41
  -2  -7   9    1.19    0.89
   2  -7   9    0.19    0.32
   2  -7  -9    0.33    0.19
  -2  -7   9    0.78    0.93
   2  -7   9    0.52    0.39
   2   7   9    0.93    0.98
  -2   7   9    1.42    0.94
   2  -7   9    0.46    0.46
  -2  -7   9    1.19    0.95
  -2   7   9    0.75    1.13
   2   7   9    0.16    0.40
  -2   7   9    0.29    0.36
  -2   7  -9   -0.18    0.64
  -2   7   9    1.21    0.82
   2   7   9    0.47    0.58
   2   7  10    6.51    1.99
  -2   7  10    6.10    1.79
   2   7  10    7.15    1.73
  -2   7  10    7.88    1.89
  -2  -7  10    3.26    2.36
   2  -7  10    5.46    3.01
   2  -7  10    5.48    1.72
  -2  -7 -10    5.92    1.58
   2  -7 -10    5.27    1.59
  -2  -7  10    6.14    2.71
   2  -7  10    5.16    2.34
   2  -7  10    6.83    2.21
  -2  -7  10    6.06    2.19
  -2   7  10    4.23    1.78
  -2   7  10    6.41    1.93
   2   7  10    3.78    1.41
  -2  -7  10    6.48    1.85
  -2   7 -10    5.14    1.99
   2   7  10    6.94    2.00
   2   7  11   15.22    2.84
  -2   7  11   18.69    3.23
  -2   7  11   15.80    2.52
   2   7  11   12.33    2.43
  -2   7  11   11.74    2.53
   2  -7  11    7.96    3.86
  -2  -7  11   13.15    4.47
  -2  -7  11   16.43    2.88
   2  -7 -11   18.38    3.00
  -2  -7 -11   16.61    2.50
   2  -7  11   12.45    2.28
  -2   7  11   11.95    3.73
   2   7  11   11.99    2.43
   2  -7  11   17.03    3.49
  -2  -7  11   17.18    3.67
  -2   7 -11   16.01    3.05
  -2  -7  11   17.89    4.47
   2  -7  11   15.38    3.86
  -2   7 -12   35.70    4.51
   2   7  12   34.17    3.97
  -2   7  12   40.52    4.23
   2  -7 -12   43.47    4.45
  -2  -7  12   35.17    6.83
   2  -7  12   29.87    6.74
   2  -7  12   45.46    5.44
  -2  -7  12   40.16    5.65
   2   7  12   32.13    3.60
  -2   7  12   29.18    3.38
  -2  -7  12   46.00    4.59
   2   7  12   42.66    4.67
  -2   7  12   37.00    6.23
  -2   7  12   45.38    4.88
  -2  -7  12   46.02    6.95
   2  -7  12   39.31    5.91
  -2   7  13    0.05    0.35
   2   7  13    0.62    0.66
  -2   7  13    1.48    0.81
   2   7  13    0.14    0.18
  -2   7  13    0.55    0.37
   2  -7  13    0.87    1.30
  -2  -7  13   -0.72    1.00
  -2   7  13    0.53    0.30
  -2  -7  13    0.22    0.61
   2  -7  13    0.23    0.57
   2  -7 -13   -0.02    0.35
  -2  -7  13    0.25    0.58
   2  -7  13    1.08    1.15
  -2  -7  13    0.66    0.60
  -2   7 -13    0.19    0.37
   2   7  13    0.47    0.60
  -2   7  14   31.46    3.78
  -2   7  14   28.58    5.29
  -2  -7  14   28.19    4.46
   2   7  14   31.01    3.78
  -2   7 -14   20.42    3.16
   2   7  14   24.95    2.97
  -2   7  14   25.31    2.99
  -2  -7  14   20.08    4.74
   2  -7  14   18.60    4.53
   2  -7 -14   28.49    3.17
  -2   7  14   30.47    3.19
  -2  -7  14   24.36    3.20
   2  -7  14   26.71    4.09
   2   7  14   13.44    2.50
  -2  -7  14   30.10    5.41
   2  -7  14   28.08    4.78
   2   7  15    2.85    0.95
  -2   7  15    4.25    1.09
   2   7  15    2.41    1.06
  -2   7  15    3.51    1.23
   2   7  15    3.45    1.23
  -2   7  15    3.50    1.02
  -2  -7  15    2.17    1.25
   2  -7  15    1.81    0.96
   2  -7 -15    2.13    0.91
  -2   7 -15    1.08    0.67
  -2   7  15    3.51    1.81
   2  -7  15    3.27    1.97
  -2  -7  15    4.34    1.57
   2  -7  15    3.31    1.34
  -2   7  16    7.81    2.37
  -2   7  16    8.78    1.84
   2   7  16    9.44    1.94
  -2  -7  16    8.65    2.66
   2  -7  16    8.80    2.53
  -2   7  16   -0.32    0.48
   2   7  16    3.98    1.16
   2   7  16    9.24    1.65
  -2   7  16    7.99    1.56
  -2  -7  16    9.21    2.39
   2  -7  16    8.60    2.18
  -2  -7  17   28.13    4.48
   2  -7  17   26.81    3.50
  -2   7  17   34.55    4.66
   2   7  17   25.96    3.03
  -2   7  17   27.91    3.14
  -2  -7  17   24.78    3.80
  -2   7  17   25.84    2.71
  -2   8   0   20.64    2.73
  -2  -8   0   21.75    5.30
   2  -8   0   11.36    3.51
  -2   8   0   20.32    2.28
  -2  -8   0   25.27    3.14
   2  -8   0   22.52    2.91
  -2   8   1    5.41    1.17
  -2  -8   1    6.46    1.52
   2  -8  -1    6.70    1.58
   2  -8   1    6.76    1.57
  -2  -8  -1    7.57    1.68
   2  -8  -1    3.16    1.72
   2  -8   1    2.36    1.49
  -2  -8   1    4.07    2.72
  -2  -8  -1    4.30    2.33
  -2   8  -1    5.12    1.32
  -2   8   1    6.08    1.49
  -2   8   2    3.04    0.93
  -2   8  -2    3.32    1.06
  -2   8   2    2.58    0.96
   2  -8  -2    3.40    1.05
  -2  -8  -2    3.17    1.13
  -2  -8   2    3.41    1.16
   2  -8   2    3.67    1.13
  -2  -8   2    2.50    1.99
   2  -8   2    2.58    1.11
   2  -8  -2    1.20    1.41
   2   8  -2    0.19    0.45
  -2   8   3    6.75    1.32
  -2   8  -3    5.40    1.39
  -2   8   3    4.97    1.33
   2  -8  -3    6.33    1.60
  -2  -8  -3    6.73    1.57
   2  -8   3    8.21    1.62
  -2  -8   3    7.08    1.60
  -2  -8   3    6.29    2.72
   2  -8   3    4.74    2.65
   2   8  -3    5.27    1.39
  -2   8   4    1.87    0.74
   2  -8  -4    2.51    0.95
   2  -8   4    1.99    0.83
  -2  -8  -4    1.72    0.73
  -2  -8   4    1.13    0.69
  -2   8  -4    0.98    0.54
  -2   8   4    1.74    0.69
  -2  -8   4    1.75    1.83
   2  -8   4    0.54    0.49
   2   8  -4    1.28    0.67
   2   8  -5    2.89    0.99
   2   8   5    0.92    0.49
  -2   8  -5    2.48    0.93
  -2   8   5    3.26    1.05
  -2  -8   5    3.58    2.17
   2  -8   5    2.90    1.71
   2  -8  -5    3.33    1.10
   2  -8   5    3.14    0.99
  -2  -8  -5    3.81    1.12
  -2  -8   5    2.43    1.00
  -2   8   5    3.31    0.94
   2   8  -6    0.66    0.52
   2   8   6    0.32    0.29
  -2   8   6    0.31    0.27
  -2   8  -6    0.57    0.59
  -2   8   6    0.39    0.23
   2  -8  -6    0.65    0.56
   2  -8   6    0.74    0.46
  -2  -8  -6    0.44    0.42
  -2  -8   6    0.14    0.19
  -2  -8   6    0.78    1.31
   2  -8   6    0.48    0.67
  -2   8   7   61.13    4.24
   2  -8   7   54.77    7.55
  -2  -8   7   65.45    8.59
   2  -8  -7   79.07    5.09
  -2  -8   7   78.58    5.15
   2   8  -7   71.08    4.92
  -2   8   7   76.72    4.49
  -2  -8   8   53.66    7.69
  -2   8   8   57.93    4.02
  -2  -8   8   60.20    4.37
   2  -8  -8   59.97    4.28
   2  -8   8   40.71    6.65
  -2   8   8   59.13    3.83
  -2   8   9   82.18    4.62
   2  -8   9   71.95    8.41
   3   0   0   -0.08    0.12
   3   0  -1   -0.03    0.11
   3   0  -1   -0.08    0.01
  -3   0  -1   -0.13    0.16
  -3   0  -2  338.30    5.38
   3   0   2  326.63    5.43
   3   0  -3   -0.06    0.07
   3   0  -3    0.14    0.11
  -3   0  -3   -0.08    0.14
   3   0   3    0.08    0.04
  -3   0   4    1.22    0.38
  -3   0   4    1.27    0.39
  -3   0  -4    1.03    0.29
   3   0   4    0.99    0.31
   3   0  -4    1.31    0.29
  -3   0   5    0.22    0.18
  -3   0   5    0.32    0.22
  -3   0  -5    0.01    0.04
   3   0  -5    0.00    0.09
   3   0   5    0.05    0.04
   3   0  -5    0.05    0.08
   3   0  -6   49.13    2.09
  -3   0   6   48.89    2.39
  -3   0   6   50.37    2.49
   3   0  -6   48.60    1.72
  -3   0  -6   51.58    2.33
   3   0  -6   57.38    2.17
   3   0   6   49.71    2.27
   3   0  -7    0.06    0.05
  -3   0   7    1.37    0.41
  -3   0   7    1.24    0.37
  -3   0  -7   -0.07    0.08
   3   0  -7    0.39    0.18
   3   0  -7   -0.03    0.03
   3   0  -8  236.76    4.81
   3   0  -8  231.14    3.59
  -3   0   8  227.85    5.72
  -3   0   8  228.74    5.88
  -3   0  -8  241.23    5.12
   3   0  -9    0.37    0.24
  -3   0   9    0.96    0.37
  -3   0   9    1.33    0.42
  -3   0  -9    0.18    0.13
   3   0  -9    0.13    0.13
   3   0  -9    0.63    0.17
   3   0 -10  142.99    4.40
   3   0  10  145.95    3.24
  -3   0  10  133.06    4.87
  -3   0  10  132.40    4.72
   3   0 -10  143.38    2.75
   3   0 -10  133.72    2.32
   3   0  11   -0.04    0.17
   3   0  11    0.15    0.07
   3   0  11    0.13    0.13
  -3   0  11   -0.15    0.24
  -3   0  11   -0.04    0.19
   3   0  12 1307.93   16.98
   3   0  12 1277.52   24.29
  -3   0  12 1453.28   17.01
   3   0  12 1449.52   13.19
  -3   0  12 1480.40   17.84
   3   0  12 1435.59   23.36
  -3   0  12 1391.44   23.13
   3   0  12 1264.17   26.74
   3   0  13    0.28    0.19
   3   0  13   -0.07    0.36
  -3   0  13   -0.09    0.40
   3   0  13    0.12    0.04
   3   0  13    0.03    0.48
  -3   0  13   -0.24    0.27
  -3   0  13    0.27    0.43
   3   0  13    0.49    0.57
  -3   0  13   -0.17    0.34
   3   0  13    0.17    0.19
   3   0  13    0.22    0.27
   3   0  14  158.04    8.40
  -3   0  14  150.02    8.85
   3   0  14  165.37    6.85
   3   0  14  166.91    4.51
  -3   0  14  157.36    7.96
  -3   0  14  150.38    8.34
   3   0  14  166.86    7.41
   3   0  14  132.61    9.75
   3   0  14  162.71    8.92
   3   0  14  142.08    9.15
  -3   0  14  159.66    7.48
   3   0  15    0.02    0.08
   3   0  15   -0.16    0.29
  -3   0  15    0.15    0.36
   3   0  15    0.12    0.21
   3   0  15   -0.01    0.41
   3   0  15    0.87    0.97
  -3   0  15    0.31    0.32
  -3   0  15    0.18    0.40
   3   0  15    0.50    0.36
  -3   0  15   -0.20    0.54
   3   0  16  226.25   11.02
   3   0  16  236.02    8.94
  -3   0  16  228.74   10.65
   3   0  16  242.88   11.60
  -3   0  16  224.33   11.91
  -3   0  16  217.68   10.96
   3   0  16  186.54   11.10
  -3   0  16  237.00   10.05
   3   0  16  265.29   13.42
   3   0  16  182.26   12.33
   3   0  16  218.78    9.34
   3   0  17    0.13    0.35
   3   0  17   -0.07    0.39
   3   0  17    0.10    0.11
   3   0  17   -0.02    0.34
   3   0  17    0.07    0.46
   3   0  17   -0.15    0.34
  -3   0  17    0.19    0.25
  -3   0  17    0.39    0.83
   3   0  17    0.01    0.37
  -3   0  17    0.20    0.19
  -3   0  17   -0.06    0.47
   3   0  18   84.75    7.23
   3   0  18   87.39    5.94
  -3   0  18   78.12    7.46
   3   0  18   80.61    5.76
  -3   0  18   80.25    6.39
   3   0  18   71.77    7.45
  -3   0  18   80.73    7.38
   3   0  18   89.93    8.01
   3   0  18   89.32    7.35
  -3   0  18   77.80    6.85
   3   0  18   69.23    8.20
   3   0  19    0.59    0.08
  -3   0  19    0.30    0.49
   3   0  19    1.07    0.84
   3   0  19    0.11    0.67
  -3   0  19    0.21    0.38
  -3   0  19    0.17    0.64
   3   0  19    0.42    0.47
  -3   0  19    0.16    0.37
   3   0  19    0.69    0.76
   3   0  20    3.82    1.71
  -3   0  20    2.70    1.45
   3   0  20    2.33    1.53
  -3   0  20    3.98    1.52
  -3   0  20    2.75    1.48
  -3   0  20    4.51    1.82
   3   0  20    2.23    1.74
   3   0  20    2.81    1.53
   3   0  20    4.58    1.68
   3   0  20    2.49    1.14
   3   0  21    0.46    0.32
   3   0  21    0.32    0.61
  -3   0  21    0.38    0.41
  -3   0  21   -0.64    0.83
   3   0  21    0.52    0.49
   3   0  21   -0.20    0.54
  -3   0  21    0.30    0.66
  -3   0  21    0.38    0.57
   3   0  21    0.01    0.59
  -3   0  22  200.92   12.34
  -3   0  22  201.89   13.37
   3   0  22  206.46   15.48
  -3   0  22  205.26   11.26
   3   0  22  217.16   14.14
  -3   0  22  196.20   11.92
   3   0  22  210.52   13.22
   3   0  22  182.64   11.76
   3   0  23    0.09    0.51
  -3   0  23    1.12    1.00
  -3   0  23   -0.34    0.99
   3   0  23    1.05    0.90
  -3   0  23    0.63    0.60
   3   0  23   -0.17    0.39
   3   0  24    8.32    2.76
  -3   0  24    6.26    2.04
  -3   0  24    5.55    2.20
   3   0  24    7.06    2.82
  -3   0  24    4.33    1.85
   3   0  24    6.48    2.34
   3   0  25    0.54    0.53
  -3   0  25   -0.07    0.66
   3   0  25    0.13    0.24
  -3   0  25   -0.02    0.62
   3   0  25    0.33    0.92
  -3   0  25   -0.73    0.96
   3   0  26   37.48    5.66
  -3   0  26   35.86    4.69
   3   0  26   41.09    5.80
  -3   0  26   29.35    4.76
   3   0  26   39.84    6.33
  -3   0  26   34.74    5.29
  -3   0  27    0.47    0.55
   3   0  27   -0.07    0.58
  -3   0  27    1.03    1.00
   3   0  27    0.33    0.55
  -3   0  27   -0.40    0.46
   3   0  27   -0.01    0.19
   3   0  28    0.77    0.62
   3   0  28    0.45    0.51
   3   0  28    0.26    0.28
   3   0  29    0.13    0.21
   3   0  29    0.05    0.50
   3   0  29    0.25    0.54
   3   0  30   80.68    7.17
  -3   1   0    0.10    0.10
  -3  -1   0    0.22    0.14
   3  -1   0   -0.03    0.05
   3   1   0    0.10    0.10
   3   1   0    0.18    0.03
  -3   1   0    0.08    0.09
  -3   1   0    0.06    0.05
   3  -1   0    0.16    0.12
  -3  -1   1   60.92    2.17
   3   1   1   65.58    2.39
   3   1  -1   66.09    2.30
  -3  -1  -1   64.67    2.34
   3  -1  -1   59.90    2.27
  -3   1   1   63.17    2.22
  -3   1   1   63.23    2.17
  -3   1   1   63.78    2.57
  -3   1  -1   63.82    2.56
   3  -1   1   64.93    2.40
   3  -1  -1   64.55    2.06
   3  -1   1   61.65    2.36
   3   1  -1   69.14    2.97
   3   1   1   68.09    2.88
   3   1   2 1323.54   11.17
   3   1  -2 1338.74   10.27
  -3  -1   2 1307.85    9.91
  -3  -1  -2 1113.00   10.06
   3  -1  -2 1262.91   10.46
  -3   1   2 1370.32   10.78
  -3   1   2 1183.48   11.24
  -3   1   2 1393.95   11.14
   3  -1   2 1476.28   11.61
   3  -1   2 1317.06   11.73
   3  -1  -2 1084.09    7.50
   3   1  -2 1388.29   13.53
   3   1   2 1362.77   12.81
  -3  -1   3  331.97    5.03
   3  -1   3  310.27    6.04
   3   1   3  308.36    5.51
   3   1  -3  343.35    5.06
  -3  -1  -3  325.37    5.53
  -3   1   3  321.18    5.82
  -3   1   3  322.00    5.54
   3  -1  -3  317.67    5.24
   3  -1   3  348.16    5.66
  -3   1   3  321.59    5.68
   3  -1   3  307.92    5.97
   3  -1  -3  303.59    3.34
   3   1   3  366.45    6.74
   3   1  -3  374.31    7.29
   3  -1   4  422.35    7.21
   3   1  -4  453.20    5.80
  -3  -1  -4  432.78    6.53
  -3  -1   4  434.89    5.90
  -3   1   4  438.82    7.09
   3  -1  -4  397.54    5.90
  -3   1   4  417.47    6.67
  -3   1   4  439.84    6.94
   3  -1   4  431.57    6.35
   3  -1   4  408.98    7.29
   3  -1  -4  487.90    3.22
   3   1   4  465.91    7.50
   3   1  -4  490.80    8.45
   3   1  -5    1.46    0.32
  -3   1   5    1.39    0.40
  -3  -1  -5    1.27    0.37
   3  -1   5    1.66    0.38
   3  -1  -5    1.70    0.38
  -3  -1   5    1.41    0.35
   3  -1   5    1.31    0.45
  -3   1   5    1.65    0.46
  -3   1   5    1.77    0.47
   3  -1   5    1.07    0.38
   3   1   5    2.33    0.52
  -3  -1   6   18.85    1.11
   3   1  -6   20.73    1.18
  -3  -1  -6   17.87    1.39
  -3   1   6   19.39    1.60
  -3  -1   6   19.54    1.54
  -3  -1   6   19.09    1.49
   3  -1   6   20.89    1.40
   3  -1  -6   20.39    1.34
  -3   1   6   20.59    1.48
  -3   1   6   21.72    1.73
   3  -1   6   19.22    1.73
   3   1   6   21.84    1.62
   3   1  -7   58.32    1.82
  -3  -1  -7   50.06    2.38
  -3   1   7   54.78    2.95
  -3  -1   7   52.71    2.60
   3   1  -7   52.83    1.72
  -3  -1   7   52.47    2.53
  -3   1   7   53.14    2.44
  -3   1   7   54.13    2.83
   3  -1   7   56.87    2.38
   3  -1  -7   51.52    2.14
   3  -1   7   54.54    3.06
   3   1   7   56.19    2.52
   3   1  -8  195.91    3.02
  -3  -1  -8  172.22    4.47
   3  -1  -8  182.95    4.05
  -3  -1   8  200.78    5.27
  -3   1   8  182.63    5.66
  -3  -1   8  190.87    4.99
  -3   1   8  180.59    4.51
   3   1  -8  190.31    2.93
   3  -1   8  200.51    4.54
  -3   1   8  178.29    5.38
   3  -1   8  176.13    5.86
   3   1   8  184.90    4.38
  -3  -1  -9   12.05    1.22
   3  -1  -9   13.06    1.06
   3   1  -9   14.26    0.69
  -3   1   9   13.37    1.63
   3   1  -9   13.45    0.62
  -3   1   9   13.30    1.55
  -3   1   9   13.33    1.24
  -3  -1   9   12.93    1.35
   3  -1   9   13.28    1.16
  -3  -1   9   13.05    1.40
   3  -1   9    8.19    1.35
   3   1   9   14.01    1.16
  -3  -1 -10 1453.12   14.05
   3  -1 -10 1442.48   11.13
  -3  -1  10 1657.88   16.07
  -3   1  10 1458.65   13.04
   3  -1  10 1596.95   13.07
  -3  -1  10 1691.41   16.61
   3  -1  10 1563.59   19.39
   3   1  10 1555.23   11.55
   3  -1  10 1672.67   13.68
   3   1  11  189.95    8.09
   3   1  11  168.63    8.57
   3   1  11  211.43    8.10
   3  -1  11  213.75    4.95
   3  -1  11  194.71    7.07
   3  -1  11  193.89    4.52
  -3  -1  11  195.12    5.75
  -3  -1  11  195.67    5.90
   3  -1 -11  202.34    4.08
  -3  -1 -11  192.04    5.35
  -3   1  11  180.21    8.79
   3   1  11  172.21    8.26
   3   1  11  168.85    8.97
   3  -1  11  177.96    8.91
  -3   1  12 2315.62   32.79
   3   1  12 2165.00   32.00
   3  -1  12 2442.92   37.74
   3   1  12 2350.08   35.27
   3  -1  12 2072.96   37.08
   3   1  12 2686.21   30.54
   3  -1  12 2422.82   25.98
   3  -1  12 2612.05   15.81
   3   1  12 2029.35   39.84
   3  -1  12 2187.22   27.76
   3   1  12 2318.01   30.22
  -3   1  12 2439.16   30.28
  -3  -1 -12 2409.90   19.42
   3  -1 -12 2537.03   14.16
  -3   1  12 2222.85   35.46
  -3   1  12 2333.09   27.90
   3  -1  12 2111.34   33.66
   3   1  12 2225.83   31.98
   3  -1  12 2394.87   15.81
  -3  -1  12 2544.60   22.53
  -3  -1  12 2450.90   21.33
   3  -1  12 2124.07   32.14
  -3  -1  13  466.89   10.18
  -3  -1  13  444.98    9.48
   3  -1  13  435.80    6.70
   3  -1  13  382.33   14.00
   3   1  13  446.11   13.52
  -3   1  13  417.81   15.79
  -3  -1  13  432.77   13.82
  -3   1  13  450.10   15.26
  -3  -1  13  424.69   13.14
   3   1  13  435.84   14.90
   3  -1  13  391.26   13.87
  -3  -1  13  383.74   12.26
  -3  -1  13  406.72   15.43
  -3   1  13  428.58   17.73
   3   1  13  463.88   19.49
  -3   1  13  380.50   11.87
   3  -1  13  376.14   14.59
   3   1  13  358.93   13.22
   3  -1  13  435.64   11.57
   3   1  13  387.64   11.35
   3   1  13  465.87   13.57
   3  -1  13  413.09   16.00
   3   1  13  355.24   14.39
   3  -1  13  366.64   16.12
  -3   1  13  381.86   12.72
  -3  -1 -13  441.93    8.49
   3  -1  13  447.09   15.43
   3   1  13  395.98   17.12
   3  -1  14   15.61    3.52
  -3   1  14   25.21    3.33
   3   1  14   17.78    3.38
  -3   1  14   22.20    2.85
   3  -1  14   23.88    3.64
  -3  -1  14   21.48    3.72
  -3   1  14   19.52    3.95
   3   1  14   23.19    4.41
   3   1  14   21.60    2.34
   3  -1  14   25.83    2.87
   3  -1  14   22.93    3.35
   3   1  14   19.26    3.43
   3   1  14   23.97    2.80
  -3   1  14   22.74    3.41
  -3  -1  14   24.13    3.15
   3  -1  14   22.96    3.48
   3   1  14   21.11    3.16
   3   1  14   17.95    3.28
  -3   1  14   26.33    3.20
   3  -1  14   21.99    3.81
   3   1  14   17.63    4.08
  -3  -1 -14   22.19    2.06
   3  -1  14   12.84    3.80
   3   1  14   17.92    3.67
  -3  -1  14   22.37    3.16
  -3   1  14   21.58    3.72
   3  -1  15   -0.45    0.74
   3   1  15   -0.15    0.30
   3  -1  15    0.60    0.56
   3   1  15    0.34    0.57
   3   1  15    0.59    0.41
   3  -1  15    0.75    0.38
  -3   1  15    0.11    0.17
   3   1  15    0.28    0.29
   3  -1  15    0.03    0.30
  -3  -1  15   -0.09    0.58
   3   1  15   -0.37    0.28
  -3   1  15    0.52    0.78
   3  -1  15    0.26    0.96
   3   1  15    0.04    0.18
   3  -1  15    0.67    0.83
  -3  -1  15    0.51    0.79
  -3   1  15    0.04    0.41
   3   1  15   -0.27    0.35
   3  -1  15   -0.62    0.82
  -3   1  15    0.23    0.19
   3   1  15    0.18    0.27
  -3   1  15   -0.03    0.23
  -3   1  15    0.26    0.27
   3   1  15    0.01    0.60
   3  -1  16   32.14    4.43
  -3  -1  16   27.78    4.53
   3   1  16   41.32    6.30
  -3   1  16   24.91    5.05
   3   1  16   29.98    2.94
   3  -1  16   29.77    3.45
   3   1  16   29.99    4.24
  -3   1  16   33.04    3.95
   3  -1  16   23.86    4.29
   3   1  16   26.68    4.15
   3  -1  16   22.94    4.00
  -3   1  16   30.76    4.42
  -3  -1  16   31.32    4.00
  -3   1  16   30.93    4.05
  -3   1  16   11.89    3.44
   3   1  16    3.51    4.49
   3  -1  16   33.27    4.83
   3  -1  16   31.14    4.29
   3   1  16   25.50    3.61
   3   1  16   31.82    4.76
   3  -1  16   26.82    5.02
  -3  -1  16   27.76    3.91
  -3   1  16   29.79    4.53
   3   1  16   20.11    4.99
   3   1  16   29.34    3.28
  -3  -1  17   16.44    3.06
   3  -1  17   15.68    3.21
  -3  -1  17   16.87    3.39
  -3   1  17   18.61    4.14
  -3   1  17   16.12    2.80
   3   1  17   16.71    2.50
   3  -1  17   12.01    3.30
   3   1  17   16.93    3.20
   3   1  17   16.34    2.36
   3  -1  17   18.16    2.71
  -3   1  17   15.79    3.43
   3   1  17    1.83    3.93
   3  -1  17   18.93    3.70
   3  -1  17   18.67    3.43
   3   1  17    8.52    2.31
  -3  -1  17   15.74    2.95
  -3   1  17   18.78    3.58
   3  -1  17   13.22    3.84
  -3   1  17   17.62    3.11
   3   1  17   16.26    3.46
   3  -1  17   13.02    3.22
   3   1  17   16.36    3.16
  -3   1  17    4.91    2.84
  -3  -1  18   21.85    3.63
   3  -1  18   22.96    3.97
  -3  -1  18   21.25    3.97
  -3   1  18   17.16    4.04
  -3   1  18   19.88    3.30
   3   1  18   21.76    2.79
   3   1  18   22.77    3.71
   3  -1  18   15.78    3.75
   3   1  18   20.21    2.68
  -3   1  18    9.92    3.50
   3  -1  18   23.87    4.42
   3  -1  18   24.57    4.23
   3   1  18   22.44    3.57
   3  -1  18   17.05    3.86
  -3   1  18   20.62    3.69
   3   1  18   19.25    3.82
   3   1  18    3.86    3.31
   3   1  18   16.20    3.89
   3  -1  18   19.31    4.46
  -3  -1  18   18.30    3.36
  -3   1  18   16.28    3.52
  -3   1  18   19.62    3.83
   3   1  19    6.50    2.09
   3  -1  19    7.22    2.66
  -3   1  19    6.28    2.02
   3   1  19    6.96    2.16
   3   1  19    4.00    1.88
  -3   1  19    5.81    2.13
   3  -1  19    4.14    2.26
  -3   1  19    5.67    2.12
  -3  -1  19    6.97    2.21
  -3  -1  19    7.92    2.30
   3  -1  19    3.69    1.85
   3   1  19    8.08    2.20
   3  -1  19    7.34    2.19
  -3   1  19    1.41    1.68
   3   1  19    1.12    1.40
   3  -1  19    7.31    2.50
  -3   1  19    7.27    2.41
   3   1  20  125.31   10.05
  -3   1  20  149.12    9.57
   3  -1  20  131.00   10.57
  -3   1  20  125.56   10.36
  -3  -1  20  124.03    9.17
   3  -1  20  126.27   11.02
   3   1  20  133.11    9.49
  -3  -1  20  123.84    9.27
  -3   1  20  130.92   11.06
   3  -1  20  145.77    9.96
  -3   1  20  142.07   10.13
   3   1  20  144.55   10.04
   3   1  20  130.18   11.35
   3  -1  20  126.84   11.58
   3  -1  20  132.14   10.51
   3  -1  21    9.52    3.34
   3   1  21   11.50    3.70
  -3   1  21   13.51    3.34
   3   1  21   11.69    2.92
  -3  -1  21    8.53    2.65
  -3   1  21   12.16    3.48
  -3   1  21   13.93    3.55
   3   1  21   13.94    3.08
   3  -1  21    8.08    3.07
  -3  -1  21   12.60    2.94
   3   1  21   11.31    3.31
   3  -1  21   10.85    3.26
  -3   1  21   12.19    2.83
   3   1  21   14.44    3.38
   3   1  22   38.93    6.45
   3  -1  22   18.76    4.36
   3   1  22   21.41    3.91
  -3   1  22   19.08    4.58
  -3  -1  22   16.01    3.48
  -3  -1  22   16.75    3.34
  -3   1  22   17.91    3.39
   3  -1  22   16.84    4.09
   3   1  22   21.78    3.76
  -3   1  22   19.12    3.77
   3  -1  22   15.80    4.61
   3   1  22   42.39    7.30
   3   1  23  163.23   10.99
   3  -1  23  161.81   12.57
  -3  -1  23  139.30   10.17
  -3   1  23  152.27   12.60
  -3   1  23  156.24   10.99
  -3   1  23  155.74   10.08
   3   1  23  154.04   12.10
   3  -1  23  161.82   11.78
   3   1  23  173.23   10.73
   3  -1  23  148.91   12.79
   3   1  23  152.05   13.54
   3   1  24   27.22    6.01
   3   1  24   35.36    4.73
   3  -1  24   29.63    5.83
  -3   1  24   28.77    5.45
   3   1  24   33.98    5.07
   3  -1  24   41.59    6.35
   3  -1  24   31.84    5.20
  -3   1  24   29.79    4.60
   3   1  24   28.38    5.40
  -3   1  24   27.14    4.85
   3  -1  25   87.42    8.38
  -3   1  25   86.51    7.38
   3   1  25   86.21    8.82
   3  -1  25   84.34    9.09
   3   1  25   91.22    8.15
  -3   1  25   81.18    9.33
  -3   1  25   76.88    7.63
   3   1  25   84.64    7.13
   3   1  25   88.05    9.87
   3  -1  25   79.89    9.15
   3   1  26    1.86    1.35
  -3   1  26    2.49    1.72
   3  -1  26    0.55    0.80
   3  -1  26    0.87    1.12
  -3   1  26    0.32    0.68
   3   1  26    1.12    1.25
   3   1  26    0.27    0.95
  -3   1  26    0.52    0.30
   3  -1  26    1.12    1.47
   3   1  27   -0.36    0.72
  -3   1  27    1.73    1.46
   3  -1  27    0.20    0.65
   3   1  27    0.50    0.42
   3  -1  27    0.61    0.87
  -3   1  27    0.51    0.61
  -3   1  27    1.04    0.78
   3   1  27    0.65    0.51
   3  -1  27    0.28    0.63
  -3   1  28    9.84    2.91
   3  -1  28    9.49    2.71
   3   1  28    9.42    2.41
  -3   1  28    7.42    2.11
   3   1  28   12.28    3.20
  -3   1  28    8.16    2.38
   3   1  28    9.44    2.52
   3   1  29    5.05    1.84
  -3   1  29    4.48    1.81
  -3   1  29    3.10    1.36
   3  -1  29    5.18    2.03
  -3   1  29    5.08    1.50
   3   1  29    5.66    1.77
   3   1  29    5.20    2.04
   3   1  30   13.80    2.74
   3  -1  30   10.75    2.68
   3   1  30   16.43    2.73
   3   1  30   14.42    3.00
   3   1  31   96.43    6.22
   3   1  31   79.48    6.46
  -3  -2   0    0.99    0.33
   3  -2   0    1.22    0.35
  -3   2   0    0.14    0.11
  -3   2   0    0.09    0.06
   3  -2   0    0.19    0.18
  -3  -2  -1 5240.23   24.04
  -3  -2   1 3367.94   18.83
  -3   2  -1 3875.28   16.83
  -3   2   1 4264.30   20.70
   3  -2  -1 5184.84   25.33
   3  -2   1 3730.57   21.39
  -3   2  -1 3699.76   15.74
  -3   2   1 4108.49   19.39
   3  -2   1 5021.86   26.14
   3  -2  -1 4333.58   21.62
  -3  -2  -2  447.19    7.05
  -3  -2   2  430.05    6.51
  -3   2   2  462.80    7.19
  -3   2   2  457.84    6.87
   3  -2  -2  434.70    7.27
  -3   2  -2  471.12    4.88
   3  -2   2  434.26    7.19
  -3   2  -2  488.94    5.21
   3  -2   2  422.29    7.93
  -3  -2   3  205.00    4.48
  -3   2  -3  226.89    2.99
  -3   2   3  214.29    5.15
  -3   2  -3  218.09    2.79
   3  -2   3  207.58    4.97
   3  -2  -3  202.74    5.02
  -3   2   3  213.92    4.95
   3  -2   3  211.04    5.93
  -3  -2  -4 1759.52   14.84
  -3  -2   4 1606.35   12.48
   3  -2   4 1639.99   13.99
   3  -2  -4 1699.95   14.96
   3  -2   4 1769.53   18.04
  -3  -2  -5  215.09    5.28
  -3  -2   5  211.74    4.44
   3  -2  -5  203.08    5.14
   3   2  -5  209.94    4.72
   3  -2   5  211.76    5.06
   3  -2   5  207.42    6.52
  -3  -2  -6  148.33    4.49
  -3  -2   6  151.71    3.70
   3  -2  -6  153.94    4.43
   3   2  -6  156.95    3.89
   3  -2   6  157.47    4.39
   3  -2   6  148.35    5.73
   3  -2   6  145.14    5.05
   3  -2  -7  284.03    6.09
  -3  -2  -7  294.41    6.50
  -3  -2   7  278.34    4.76
   3   2  -7  288.74    5.09
  -3  -2   7  291.12    6.19
   3  -2   7  296.63    6.02
  -3  -2   7  294.40    6.07
   3  -2   7  285.88    8.30
   3  -2   7  289.50    7.17
  -3  -2  -8   57.43    2.95
   3  -2  -8   60.01    2.79
  -3  -2   8   66.11    2.32
  -3  -2   8   62.60    2.85
   3  -2   8   63.51    2.76
  -3  -2   8   62.45    2.91
   3  -2   8   65.02    4.08
   3  -2   8   65.94    3.49
  -3  -2   9  310.11    4.57
  -3  -2  -9  287.16    6.71
   3  -2  -9  284.14    6.11
   3  -2   9  261.03   12.28
  -3   2   9  261.90   13.14
  -3  -2   9  288.95   12.27
  -3   2   9  273.19   13.71
   3   2   9  263.75   15.36
   3  -2   9  323.47    7.86
   3  -2   9  279.96    8.80
   3   2   9  303.33   11.47
  -3   2   9  259.22    9.37
  -3   2   9  290.34   10.53
  -3  -2   9  293.25   10.23
  -3   2   9  292.97   10.58
  -3  -2   9  302.83    6.48
   3  -2   9  289.31    6.01
  -3  -2   9  308.15    6.71
   3   2   9  299.63    9.38
   3   2  10   25.56    2.89
   3   2  10   26.20    3.29
  -3   2  10   20.99    2.68
   3   2  10   19.66    2.99
   3  -2  10   24.96    3.91
  -3  -2  10   27.17    2.04
   3  -2  10   24.62    1.73
  -3  -2  10   26.95    1.98
   3  -2  10   24.12    4.06
   3  -2  10   20.76    3.82
  -3  -2  10   25.31    3.10
  -3   2  10   19.88    3.68
  -3  -2  10   23.33    3.56
   3  -2  10   23.71    3.52
   3   2  10   18.17    4.05
  -3   2  10   21.84    4.03
   3   2  10   22.18    3.17
   3   2  10   26.16    3.07
   3   2  10   26.34    2.86
   3  -2  10   24.59    2.13
   3  -2  10   24.20    2.66
  -3   2  10   20.30    3.72
  -3  -2 -10   24.20    1.99
   3  -2 -10   25.31    1.84
  -3   2  10   24.72    3.39
  -3   2  10   21.23    2.91
   3   2  10   24.39    3.24
   3  -2  11  679.77   19.64
   3   2  11  608.22   15.97
   3   2  11  530.96   15.07
   3   2  11  655.29   18.08
   3  -2  11  679.28   11.03
   3  -2  11  653.94   14.26
   3  -2 -11  640.92   10.51
   3   2  11  611.96   17.53
  -3   2  11  659.90   16.66
  -3   2  11  685.39   15.62
   3   2  11  741.00   16.07
   3  -2  11  629.04   21.27
   3  -2  11  667.71   20.37
   3  -2  11  631.58   21.40
  -3   2  11  579.53   20.27
   3  -2  11  588.39   20.03
  -3   2  11  586.23   20.14
   3  -2  11  663.59   16.97
  -3  -2  11  637.19   19.13
  -3   2  11  619.43   22.30
   3   2  11  562.26   23.70
   3   2  11  648.49   17.79
  -3  -2  11  654.93   22.65
  -3   2  11  631.42   18.24
   3  -2  11  707.56    9.35
  -3  -2  11  666.78   10.33
  -3  -2  11  658.80   10.50
  -3  -2  11  662.88   16.39
  -3  -2 -11  638.92   10.53
   3  -2 -11  691.30    9.89
  -3   2  11  665.68   15.70
   3  -2  11  646.18   19.22
  -3   2  12   25.30    3.06
   3   2  12   22.87    3.17
   3   2  12   21.21    2.98
   3   2  12   25.39    3.61
   3  -2  12   17.75    2.43
   3  -2  12   24.61    2.08
   3  -2 -12   24.35    2.03
  -3   2  12   24.14    3.22
   3  -2  12   21.37    3.68
   3   2  12   23.43    2.94
  -3   2  12   25.59    2.94
   3   2  12   21.85    3.40
   3  -2  12   19.94    4.13
   3  -2  12   25.40    4.00
  -3  -2  12   24.50    2.13
   3  -2  12   24.24    1.68
  -3  -2  12   24.09    2.04
   3  -2  12   24.21    4.22
  -3   2  12   20.52    3.77
   3  -2  12   21.07    3.71
  -3   2  12   22.84    3.96
   3  -2  12   21.75    2.96
  -3  -2  12   22.40    3.63
   3   2  12   19.80    4.73
  -3   2  12   23.25    4.60
  -3  -2  12   19.20    2.62
   3   2  12   22.53    3.42
  -3   2  12   21.59    2.66
  -3  -2 -12   22.10    1.98
   3  -2 -12   23.71    1.79
  -3  -2  12   21.10    3.04
  -3   2  12   23.98    3.60
  -3  -2  12   24.48    4.44
   3  -2  12   26.35    3.92
  -3   2  13   13.39    2.41
   3   2  13   12.04    2.16
  -3  -2  13    8.37    2.06
   3  -2  13   12.42    2.95
   3   2  13   13.18    2.51
  -3   2  13   17.23    2.57
  -3   2  13   15.94    2.80
   3   2  13   13.15    2.77
   3  -2  13   13.86    2.30
  -3   2  13   13.67    2.17
   3  -2  13   10.09    3.13
   3  -2  13   15.10    3.18
   3   2  13   15.79    2.42
   3  -2  13   13.76    3.23
   3   2  13   12.02    2.58
   3  -2  13   13.92    3.09
  -3   2  13   12.72    3.29
   3  -2  13   19.00    2.71
  -3  -2  13   16.30    3.12
  -3   2  13   14.10    3.69
   3   2  13    9.61    3.67
   3   2  13   14.28    2.74
  -3  -2  13   12.31    2.44
   3  -2  13   14.76    3.32
   3  -2 -13   13.86    1.39
  -3  -2 -13   14.10    1.65
  -3   2  13   13.39    2.74
  -3   2  13   13.64    3.00
  -3  -2  13   14.32    1.72
  -3  -2  13   13.33    1.58
  -3  -2  13   13.63    3.30
  -3   2  14  290.98   12.36
  -3   2  14  316.28   11.02
   3   2  14  338.83   12.24
   3  -2  14  263.96   10.12
  -3   2  14  273.62   13.46
  -3  -2  14  293.51   16.14
   3   2  14  264.58   12.66
  -3  -2  14  216.33   10.07
   3   2  14  262.31   12.90
   3  -2  14  231.41   14.93
   3  -2  14  312.47   14.94
   3  -2  14  285.57   15.52
   3   2  14  262.15   12.56
   3  -2  14  300.29   14.77
  -3   2  14  278.45   15.06
   3  -2  14  237.87   10.81
  -3  -2  14  274.97   13.92
   3   2  14  241.46   17.32
  -3   2  14  261.76   16.35
   3  -2  14  290.75   13.82
   3   2  14  272.49   10.55
  -3   2  14  281.66    9.73
  -3  -2 -14  279.27    7.35
  -3   2  14  243.77   12.94
  -3   2  14  294.17   11.58
   3  -2  14  250.16   13.84
   3   2  14  266.09   11.81
  -3   2  15   19.23    3.61
   3  -2  15   17.10    3.52
  -3   2  15   13.99    3.49
   3  -2  15   19.03    3.63
  -3  -2  15   17.46    3.56
  -3   2  15   17.27    4.30
   3   2  15   18.53    4.64
  -3   2  15   17.42    3.50
   3   2  15   15.44    3.16
   3   2  15   18.54    2.69
   3   2  15   17.78    3.45
   3  -2  15   17.40    4.02
   3   2  15   20.64    3.22
   3   2  15   16.39    3.00
  -3   2  15   20.07    2.71
  -3   2  15   20.89    3.39
   3  -2  15   13.91    3.49
   3   2  15   17.46    3.21
  -3   2  15   20.77    3.18
  -3  -2 -15   18.11    1.96
  -3  -2  15   18.01    4.15
   3  -2  15   18.37    2.86
   3  -2  15   12.10    3.75
   3  -2  15   19.79    3.77
   3   2  16   45.77    5.24
  -3   2  16   55.73    4.83
   3  -2  16   46.76    6.32
  -3   2  16   41.66    6.27
  -3   2  16   50.46    6.40
  -3  -2  16   52.29    7.01
   3   2  16   47.59    5.63
   3  -2  16   35.04    5.65
  -3  -2  16   48.87    6.23
   3   2  16   53.94    7.91
  -3   2  16   45.72    7.30
  -3   2  16   54.81    5.19
   3   2  16   52.83    4.55
   3   2  16   44.03    3.57
   3  -2  16   47.30    4.66
   3  -2  16   49.05    6.61
   3   2  16   45.51    5.56
  -3   2  16   57.54    4.80
  -3   2  16   52.91    5.92
  -3   2  16   56.96    5.69
   3  -2  16   45.04    5.97
  -3   2  16   57.58    5.37
   3   2  16   47.32    5.30
   3  -2  16   50.87    6.08
   3  -2  16   53.78    6.07
   3  -2  16   43.30    6.64
   3   2  16   49.17    5.94
   3  -2  17    2.98    2.19
  -3  -2  17    7.10    2.04
   3  -2  17    4.51    2.13
  -3   2  17    2.80    2.08
   3  -2  17    6.33    1.78
  -3  -2  17    8.44    2.47
  -3   2  17    6.61    2.64
   3   2  17    9.35    3.49
   3  -2  17    5.87    2.23
   3   2  17    4.49    1.85
  -3   2  17    6.09    1.78
  -3   2  17    4.62    1.90
   3   2  17    6.95    1.65
  -3   2  17    5.80    2.56
  -3   2  17    6.25    1.91
  -3   2  17    5.97    1.59
   3   2  17    5.12    1.95
   3  -2  17    4.47    2.15
   3   2  17    5.82    1.97
  -3   2  17    7.23    2.18
   3   2  17    4.52    1.76
  -3  -2  17    6.43    2.41
  -3   2  17    8.25    1.84
   3   2  17    3.56    2.03
   3  -2  17    6.45    2.18
  -3  -2  18    0.36    0.79
   3   2  18    2.13    1.28
  -3   2  18   -0.11    0.29
  -3  -2  18    0.26    0.64
  -3   2  18    0.90    1.14
   3   2  18    1.29    1.24
   3  -2  18    2.89    1.57
  -3   2  18    0.60    0.69
   3   2  18    0.60    0.82
   3   2  18   -0.11    0.32
   3  -2  18   -0.05    0.30
   3   2  18    0.13    0.63
   3   2  18   -0.20    0.33
  -3   2  18    0.97    0.65
   3  -2  18    3.20    1.87
   3  -2  18   -0.07    0.54
  -3  -2  18    0.58    0.73
   3   2  18    0.50    0.59
  -3   2  18    0.50    0.65
   3  -2  18   -0.13    0.42
  -3   2  18    0.43    1.12
  -3   2  18    0.07    2.35
   3  -2  19    4.32    1.77
  -3  -2  19    3.32    1.68
   3   2  19    3.78    2.55
  -3   2  19    1.76    1.59
  -3  -2  19    3.45    1.41
   3  -2  19    2.99    2.34
  -3   2  19    3.95    1.47
   3   2  19    3.19    1.67
  -3   2  19    2.13    1.47
  -3  -2  19    3.94    1.95
   3  -2  19    3.99    2.30
   3  -2  19    2.68    1.87
  -3   2  19    2.60    1.23
   3   2  19    3.97    1.60
  -3   2  19    2.19    1.35
   3   2  19    2.48    2.03
   3  -2  19    2.83    1.42
   3   2  19    3.49    1.59
  -3   2  19    3.82    1.62
  -3   2  19    3.66    1.73
   3   2  19    2.95    1.76
  -3   2  20   52.49    6.53
  -3   2  20   57.02    5.74
   3   2  20   58.41    6.64
  -3  -2  20   50.40    6.77
  -3   2  20   47.41    7.25
   3  -2  20   52.94    6.09
  -3   2  20   48.73    7.89
   3  -2  20   51.29    8.03
   3   2  20   60.82    6.47
   3  -2  20   49.40    6.66
   3  -2  20   59.62    6.94
   3   2  20   47.68    6.32
  -3   2  20   51.34    5.93
   3   2  20   53.40    6.42
  -3  -2  20   55.35    5.91
   3   2  20   52.38    7.22
   3  -2  20   50.52    7.29
  -3   2  21  459.18   19.97
   3   2  21  460.28   23.09
   3  -2  21  635.44   26.78
   3   2  21  681.15   21.93
   3  -2  21  739.06   24.75
   3   2  21  642.75   23.60
  -3   2  21  731.48   22.62
  -3   2  21  730.12   24.48
  -3  -2  21  657.35   24.48
  -3  -2  21  638.12   20.15
  -3   2  21  670.94   26.96
   3  -2  21  693.23   26.79
   3   2  21  633.94   25.84
   3   2  21  691.04   23.18
  -3   2  21  626.72   28.95
  -3   2  22   98.34    8.94
  -3   2  22   71.11    6.13
   3   2  22   52.14    8.00
  -3  -2  22   88.06    8.69
  -3   2  22   96.10   10.82
  -3   2  22   92.99   10.14
  -3   2  22   99.46    8.27
   3   2  22   96.05    9.13
   3  -2  22   94.13   10.43
   3   2  22   94.27    8.18
   3   2  22   99.28    8.65
   3   2  22   92.58    9.78
   3  -2  23   29.73    5.66
   3   2  23   32.79    4.89
  -3   2  23   11.73    2.75
   3   2  23   31.98    5.81
  -3   2  23   31.62    5.80
  -3   2  23   31.59    5.01
   3   2  23   27.97    4.92
   3   2  23   35.75    4.92
  -3   2  23   33.38    4.79
   3   2  24   81.06    9.27
   3   2  24   86.95    7.59
  -3   2  24   75.56    9.01
  -3   2  24   75.49    7.85
   3  -2  24   76.42    9.20
   3   2  24   80.64    7.41
  -3   2  24   73.96    7.08
   3   2  24   84.09    8.55
   3   2  25   16.12    3.09
   3  -2  25   17.54    4.28
  -3   2  25   17.32    3.76
   3   2  25   14.74    3.92
  -3   2  25   14.19    3.88
   3   2  25   13.57    3.45
  -3   2  25   14.97    3.17
   3   2  25   17.61    3.19
   3   2  26   17.36    3.21
   3  -2  26   15.69    3.82
   3   2  26   18.76    4.19
  -3   2  26   17.12    3.62
   3   2  26   15.83    2.95
  -3   2  26   16.99    3.26
   3   2  26   18.39    3.71
  -3  -2 -26   12.51    2.33
  -3   2  26   17.71    4.08
   3   2  27    0.42    0.44
  -3   2  27   -0.42    0.77
  -3   2  27    0.19    1.03
   3  -2  27    0.15    0.77
   3   2  27    0.35    0.46
  -3  -2 -27    0.86    0.68
   3   2  27    0.63    0.46
  -3   2  27    0.63    0.60
   3   2  28   16.91    3.60
  -3   2  28   13.13    2.96
  -3   2  28   12.85    3.23
   3   2  28   16.88    3.15
  -3   2  28   14.05    2.78
   3   2  28   15.86    3.01
   3  -2  28   12.94    3.10
  -3   2  29    0.64    0.85
   3   2  29    0.10    0.13
   3   2  29    0.15    0.48
   3  -2  29    0.03    0.35
  -3   2  29    0.16    0.30
   3   2  29    0.03    0.12
  -3   2  29    0.12    1.05
   3   2  30    1.62    0.95
   3   2  30    1.35    1.06
   3   2  30    1.85    1.01
   3  -3   0    0.10    0.14
  -3  -3   0    0.09    0.05
  -3  -3   0    0.56    0.76
   3  -3   0    0.29    0.37
  -3  -3   0    0.00    0.23
  -3  -3   1  348.47   19.53
  -3  -3  -1  364.50   19.83
  -3  -3  -1  517.84    8.82
  -3  -3   1  511.60    8.55
   3  -3   1  528.31    9.37
   3  -3  -1  512.94    9.35
   3  -3  -1  481.48   12.05
  -3  -3   1  548.39   10.64
  -3  -3  -1  575.38   10.84
   3  -3  -1  535.69   11.46
   3  -3   1  515.12   11.30
   3  -3   2  253.95   13.76
   3  -3   2  277.62   12.26
   3  -3  -2  277.66    9.13
  -3  -3   2  199.88   14.56
  -3  -3  -2  205.22   15.02
   3  -3   2  275.24    6.78
  -3  -3  -2  276.67    6.52
  -3  -3   2  272.96    6.17
   3  -3  -2  294.84    7.05
  -3  -3   2  271.35   14.80
   3  -3   2  289.48   11.41
  -3  -3   2  298.07    7.96
  -3  -3  -2  291.65    7.64
   3  -3  -2  300.01    8.58
   3  -3   2  292.37    8.61
   3  -3   3 1084.56   24.41
   3  -3   3 1173.55   27.72
  -3  -3   3  813.21   29.74
  -3  -3  -3  734.96   29.17
  -3  -3  -3 1182.16   13.78
  -3  -3   3 1141.00   12.35
   3  -3   3 1201.96   14.11
   3  -3  -3 1076.00   13.63
  -3  -3   3 1145.14   15.62
  -3  -3  -3 1136.61   14.94
   3  -3  -3 1110.97   16.38
   3  -3   3 1129.34   16.98
  -3   3   3 1062.31   21.93
  -3  -3   3 1081.28   19.72
  -3   3   3  904.95   24.36
   3  -3  -3 1047.99   18.05
   3  -3   3  819.58   26.75
   3  -3   3 1132.86   23.03
  -3  -3   3 1137.18   31.04
   3  -3   3  974.74   27.47
   3  -3   4   40.26    4.28
  -3  -3   4   38.59    4.41
  -3   3   4   34.53    4.84
   3   3   4   30.98    5.46
  -3  -3   4   25.92    5.22
  -3  -3  -4   30.88    5.87
  -3  -3  -4   38.44    3.41
   3  -3   4   38.79    5.10
  -3  -3   4   34.05    5.45
   3  -3  -4   38.83    3.07
   3  -3   4   38.98    3.12
  -3  -3  -4   36.36    2.45
  -3  -3   4   37.64    2.22
   3  -3  -4   36.96    2.51
   3  -3   4   38.07    2.49
   3  -3   4   25.19    5.24
   3  -3  -4   37.56    3.39
  -3   3   4   33.14    4.72
   3  -3   4   29.79    4.02
  -3  -3   4   34.76    3.59
   3  -3   4   25.95    4.34
  -3   3   4   34.62    4.00
   3  -3   5  302.35   11.98
  -3  -3   5  311.66   12.79
  -3   3   5  313.87   15.17
   3   3   5  275.61   16.13
   3   3   5  303.00   10.97
   3  -3   5  265.85   15.14
   3  -3   5  324.63    9.24
   3  -3  -5  299.28    8.49
  -3   3   5  298.19   11.71
   3  -3   5  280.29   14.86
  -3  -3   5  296.75   10.56
   3  -3  -5  305.84    9.92
  -3   3   5  252.71   13.18
  -3  -3   5  291.62   15.78
   3  -3   5  301.10   13.16
  -3  -3  -5  234.72   16.57
  -3  -3   5  218.51   15.71
   3  -3   5  306.87   14.54
   3   3   5  308.35    9.75
   3   3   5  282.47   11.34
  -3  -3  -5  301.04    7.11
  -3  -3   5  313.30    6.45
   3  -3   5  321.14    7.23
   3  -3  -5  300.34    7.21
  -3  -3  -6  182.59   14.84
   3  -3   6  226.64   12.71
  -3  -3   6  144.85   13.14
   3  -3   6  190.89   12.45
   3  -3  -6  220.62    8.40
  -3   3   6  195.70   11.75
   3  -3   6  170.22   12.56
   3  -3   6  229.89   10.53
  -3  -3   6  223.02   11.05
  -3   3   6  233.31   13.53
   3   3   6  190.57   13.84
   3   3   6  226.17    9.94
   3  -3   6  238.23    7.94
   3  -3  -6  225.39    7.46
   3   3   6  232.30    8.92
  -3   3   6  213.41    9.83
  -3  -3   6  214.52   13.65
   3   3   6  218.68   10.01
  -3  -3  -6  215.08    6.18
  -3  -3   6  222.77    5.39
   3  -3   6  217.88    5.97
   3  -3  -6  235.90    6.43
  -3  -3   6  218.79    9.41
   3   3   6  210.89    8.25
  -3   3   6  206.37    8.98
   3  -3   6  201.25   10.97
  -3   3   7    1.59    0.64
  -3   3   7    0.31    0.23
  -3  -3   7    0.05    0.10
   3   3   7    0.61    0.61
  -3   3   7    1.62    0.82
   3  -3   7    0.35    0.70
  -3  -3   7    0.05    0.75
  -3  -3  -7    1.68    1.73
   3  -3   7    0.53    1.05
  -3   3   7   -0.06    0.31
   3  -3   7    0.44    0.90
  -3  -3   7    0.86    0.61
   3  -3  -7    0.55    0.33
   3  -3   7    0.37    0.57
  -3  -3   7    0.66    0.11
   3   3   7    0.90    1.22
  -3   3   7    0.65    1.01
   3  -3  -7    0.52    0.33
   3  -3   7    0.57    0.37
   3   3   7   -0.14    0.37
  -3  -3  -7    0.77    0.40
   3  -3  -7    0.81    0.39
  -3  -3   7    0.77    0.31
   3  -3   7    0.50    0.31
  -3  -3   7    1.17    0.44
  -3  -3   7    0.87    0.35
  -3   3   7    0.19    0.52
  -3   3   7    0.68    0.66
   3   3   7    0.10    0.18
   3   3   7    0.39    0.41
   3  -3   7    0.74    0.85
  -3  -3  -8   84.63   10.83
   3  -3   8   96.57    8.41
  -3  -3   8   71.43    8.95
   3  -3   8   88.12    8.83
  -3   3   8   90.80    6.19
   3  -3   8   90.57    8.99
  -3  -3   8  102.07    6.57
   3  -3   8   96.86    7.12
   3   3   8   96.71    5.78
  -3  -3   8   99.71    7.76
  -3   3   8  102.36    9.56
   3   3   8   95.58    9.86
   3   3   8   95.32    6.67
  -3   3   8  103.29    6.13
  -3  -3  -8  105.58    4.53
  -3  -3   8   99.19    3.46
   3  -3   8  101.90    4.07
   3  -3  -8   96.03    4.19
   3  -3  -8   99.28    5.07
   3  -3   8   96.80    5.04
   3   3   8   91.47    6.68
  -3  -3   8   95.53    9.29
  -3   3   8   83.97    6.82
  -3   3   8  101.02    6.39
   3  -3  -8   94.70    5.65
  -3   3   8   85.11    7.79
  -3  -3   8  101.46    3.72
  -3  -3   8  100.81    3.81
   3   3   8  102.28    6.21
  -3   3   8   93.90    6.61
   3  -3   8   87.13    7.49
   3   3   9   17.40    2.75
   3  -3   9   19.00    3.80
  -3  -3   9   13.10    4.02
   3  -3   9   15.93    3.64
  -3  -3   9   20.24    1.68
  -3  -3   9   20.96    1.76
   3  -3   9   17.47    3.77
  -3  -3   9   19.88    2.93
   3   3   9   19.39    2.64
   3  -3   9   20.61    3.26
  -3  -3   9   19.40    3.55
  -3   3   9   17.82    3.94
   3   3   9   20.78    3.31
   3   3   9   19.13    4.45
   3   3   9   20.74    2.75
  -3   3   9   18.49    2.81
   3   3   9   19.24    2.53
   3  -3  -9   21.05    2.32
   3  -3   9   18.88    2.22
   3  -3   9   15.97    2.39
  -3  -3   9   20.52    4.33
  -3  -3  -9   18.58    1.94
   3  -3   9   18.57    1.74
   3  -3  -9   19.87    1.96
  -3   3   9   18.36    3.24
  -3   3   9   18.56    2.63
  -3   3   9   15.86    3.45
   3   3   9   19.67    3.11
   3  -3  -9   19.30    2.52
  -3   3   9   18.24    2.79
   3  -3   9   16.31    3.24
  -3   3  10  512.26   15.40
   3   3  10  435.02   14.86
   3   3  10  462.67   15.31
   3   3  10  458.97   13.61
  -3   3  10  449.90   14.41
   3  -3  10  490.28   19.89
  -3  -3  10  319.14   19.36
   3  -3  10  404.50   19.41
  -3   3  10  515.62   19.46
   3  -3 -10  445.09   12.30
   3  -3  10  477.99   20.26
  -3  -3  10  501.52   15.33
   3  -3  10  434.40   15.74
  -3  -3  10  459.69   17.61
  -3   3  10  438.91   21.93
   3   3  10  417.64   22.79
   3   3  10  455.17   15.74
   3  -3 -10  498.75   11.27
   3  -3  10  480.17   11.47
  -3  -3 -10  448.16    9.80
   3  -3  10  463.20    8.60
   3  -3 -10  466.78    9.53
  -3   3  10  478.84   14.03
   3   3  10  438.90   13.65
  -3   3  10  436.12   13.43
   3   3  10  449.84   13.19
  -3   3  10  440.32   16.68
  -3  -3  10  454.51   21.18
  -3  -3  10  451.80    8.18
  -3  -3  10  448.62    8.36
   3  -3  10  431.69   17.15
  -3   3  11    4.91    1.53
   3   3  11    2.13    1.24
   3  -3  11    4.78    2.19
  -3  -3  11    1.48    1.18
   3  -3  11    2.92    1.79
   3  -3  11    4.11    0.78
  -3  -3 -11    3.60    0.88
   3  -3 -11    5.06    0.98
   3  -3  11    5.30    2.04
  -3   3  11    3.15    1.18
   3  -3 -11    5.29    1.32
   3  -3  11    4.04    1.61
  -3  -3  11    5.18    1.93
  -3   3  11    3.75    2.21
   3   3  11    3.18    1.82
   3  -3  11    3.68    0.97
   3  -3 -11    3.83    0.93
   3   3  11    3.94    1.28
  -3  -3  11    3.71    1.99
   3   3  11    6.11    1.81
   3   3  11    4.54    1.55
  -3   3  11    3.32    1.49
   3  -3  11    3.72    1.69
  -3  -3  11    5.21    1.59
  -3   3  11    3.61    1.71
   3   3  11    4.29    1.65
  -3   3  11    4.80    1.37
   3   3  11    3.07    1.33
  -3   3  11    5.47    1.50
   3   3  11    3.45    1.21
  -3   3  12   83.63    6.28
   3   3  12   92.44    6.21
  -3  -3  12   72.34    8.79
  -3   3  12   71.11    7.31
   3   3  12   73.89    6.70
   3  -3  12   84.03    8.93
  -3  -3  12   72.13    6.01
   3  -3  12   64.19    6.37
  -3  -3  12   80.61    7.69
  -3   3  12   68.65    9.16
   3   3  12   67.79    9.53
   3  -3  12   73.39    4.34
  -3  -3  12   57.85    7.97
   3  -3  12   74.34    8.44
   3   3  12   80.39    6.78
   3  -3 -12   81.53    3.99
  -3  -3 -12   76.02    4.18
  -3   3  12   81.00    7.72
  -3   3  12   75.65    5.93
   3   3  12   75.07    6.11
   3  -3  12   80.25    8.46
   3   3  12   64.78    5.80
   3   3  12   74.76    5.66
   3  -3 -12   75.40    5.06
  -3   3  12   74.30    5.65
   3  -3  12   75.13    7.27
  -3   3  12   73.05    6.19
   3   3  12   67.46    6.33
  -3   3  13   62.10    5.47
   3   3  13   66.59    5.43
  -3  -3  13   63.88    8.27
  -3   3  13   64.44    7.03
   3   3  13   63.58    6.44
   3  -3  13   60.87    7.70
  -3  -3  13   61.25    5.71
   3  -3  13   46.99    5.42
  -3  -3  13   64.75    7.18
   3   3  13   51.05    9.15
  -3   3  13   57.98    8.53
   3  -3  13   62.06    7.49
   3  -3  13   64.06    7.88
   3   3  13   65.00    6.42
  -3   3  13   74.77    7.41
   3   3  13   55.96    5.46
  -3   3  13   61.31    5.48
   3  -3  13   62.50    6.70
   3  -3 -13   67.46    3.60
  -3  -3 -13   62.85    3.92
  -3   3  13   65.01    5.29
   3  -3 -13   63.20    4.58
   3   3  13   63.07    5.38
   3   3  13   54.92    5.93
  -3   3  13   62.37    5.89
   3   3  13   58.97    5.52
   3   3  14   81.88    7.49
  -3   3  14   93.49    6.80
   3   3  14   98.56    6.80
   3   3  14   55.32    6.68
   3  -3  14   91.74    9.37
   3  -3  14   82.92    9.34
  -3   3  14   98.74    9.00
   3  -3  14   88.57    9.34
  -3  -3  14   86.44    6.85
   3  -3  14   52.94    6.29
  -3  -3  14   91.14    8.49
  -3   3  14   79.20   10.06
   3   3  14   68.95   10.73
  -3  -3 -14   86.77    4.76
   3   3  14   81.99    7.92
   3  -3  14   91.79    8.26
   3   3  14   81.56    6.41
  -3   3  14   80.25    8.40
  -3  -3  14   90.31   10.25
  -3   3  14   96.40    6.55
  -3   3  14   83.65    6.69
   3   3  14   79.10    6.65
  -3   3  14   87.47    7.26
   3  -3  15   12.70    3.56
   3   3  15   15.14    3.05
   3  -3  15   10.90    3.92
  -3   3  15   13.60    3.46
   3   3  15   11.04    2.34
  -3   3  15   15.97    2.57
  -3  -3  15   14.14    3.54
  -3   3  15   12.26    4.17
   3   3  15    8.41    3.95
   3   3  15   12.92    2.82
   3   3  15   18.67    3.01
   3   3  15   13.64    3.18
  -3   3  15   13.70    3.52
   3  -3  15   15.04    3.97
  -3   3  15   15.97    3.18
   3   3  15   11.58    2.91
   3  -3  15   13.92    3.20
  -3  -3  15   13.48    2.77
   3  -3  15    7.70    2.19
   3  -3  15   17.47    3.76
  -3   3  15   18.32    2.95
  -3  -3  15   12.61    3.86
  -3   3  15   13.58    2.75
  -3  -3  16   43.87    7.41
   3   3  16   46.47    5.91
  -3   3  16   49.28    4.61
   3  -3  16   35.01    5.99
  -3  -3  16   51.11    6.80
   3  -3  16   50.38    6.27
  -3   3  16   47.42    5.30
  -3   3  16   35.29    7.27
   3   3  16   46.61    8.48
   3  -3  16   45.14    6.66
   3   3  16   42.69    4.45
   3  -3  16   45.87    6.99
  -3   3  16   55.32    5.07
   3   3  16   46.49    5.21
  -3   3  16   52.59    5.83
   3   3  16   43.26    5.55
   3  -3  16   39.49    7.26
  -3   3  16   40.10    6.41
   3   3  16   38.39    5.16
  -3   3  16   46.79    5.16
   3   3  16   46.52    5.64
   3   3  17    1.74    1.06
  -3   3  17    4.06    1.74
   3  -3  17    0.60    1.46
  -3  -3  17    1.06    0.93
   3   3  17    1.32    0.90
  -3   3  17    1.92    1.02
   3  -3  17    1.24    1.16
  -3  -3  17    2.44    1.43
  -3   3  17    3.43    2.95
   3   3  17    2.31    1.92
  -3   3  17    1.85    0.95
   3   3  17    2.09    1.13
   3   3  17    1.56    0.76
   3  -3  17    0.43    0.52
  -3   3  17    2.10    0.91
  -3   3  17    1.74    1.20
   3   3  17    2.52    1.40
   3   3  17    1.23    0.97
  -3   3  17    1.75    1.14
  -3   3  17    2.56    1.61
   3  -3  17    1.73    1.30
   3  -3  17    1.01    1.03
  -3  -3  18   18.15    4.43
   3   3  18   18.97    3.85
  -3   3  18   17.56    3.36
   3  -3  18   18.57    3.63
  -3  -3  18   18.68    4.13
  -3   3  18   16.34    4.83
   3   3  18   16.52    5.03
   3  -3  18   17.87    4.34
  -3   3  18   12.62    3.39
   3   3  18   21.69    3.92
   3   3  18   17.69    3.61
   3   3  18   16.21    2.71
   3   3  18   17.76    3.59
  -3   3  18   24.90    3.50
  -3   3  18   18.69    2.85
  -3   3  18   16.80    4.36
   3  -3  18   19.17    4.21
   3  -3  18   21.83    4.02
  -3   3  18   18.61    3.41
  -3  -3  18   21.41    3.43
   3  -3  18   11.33    4.33
  -3   3  18   18.06    3.65
   3   3  18   18.76    3.99
  -3  -3  19    0.66    0.86
  -3   3  19    0.52    0.49
   3   3  19    0.93    0.88
  -3  -3  19    0.74    1.26
  -3   3  19    0.11    0.90
   3   3  19    0.39    0.77
   3  -3  19    0.41    0.73
   3  -3  19    0.52    0.77
  -3   3  19    1.73    0.83
   3   3  19    1.08    0.97
  -3   3  19    0.45    0.64
  -3   3  19    1.76    0.93
   3   3  19    0.31    0.44
   3   3  19    0.55    0.64
   3  -3  19    0.06    0.70
   3   3  19    0.16    0.66
  -3   3  19   -0.01    0.39
  -3   3  19    0.75    0.77
  -3   3  19    1.25    0.95
  -3  -3  19    0.29    0.57
   3  -3  19    0.20    1.12
   3   3  20    0.28    0.13
  -3   3  20    0.17    0.39
  -3   3  20    0.70    1.05
  -3   3  20    0.39    0.13
   3   3  20   -0.12    0.11
  -3  -3  20    0.46    0.65
   3  -3  20   -0.25    0.95
   3   3  20    0.25    0.85
  -3   3  20   -0.18    0.46
   3   3  20    0.23    0.88
  -3   3  20   -0.38    1.06
  -3   3  20    0.54    1.19
   3   3  20    1.84    1.57
  -3   3  20    0.58    0.63
  -3  -3  20    0.68    1.01
   3  -3  20    0.83    0.83
  -3  -3  20    0.98    0.99
   3   3  20    0.50    0.61
   3   3  21  796.64   25.27
  -3   3  21  760.88   22.92
   3   3  21  717.89   24.31
   3   3  21  826.90   24.13
   3  -3  21  739.43   29.83
  -3   3  21  755.72   19.46
  -3   3  21  894.93   21.35
   3   3  21  752.52   25.25
   3   3  21  724.10   26.88
  -3   3  21  705.45   32.57
  -3  -3  21  786.99   29.95
   3  -3 -21  764.33   21.69
  -3  -3  21  792.82   27.67
  -3   3  21  760.33   30.35
  -3   3  21  781.58   21.65
  -3   3  21  736.02   24.37
  -3   3  22   25.58    3.79
   3   3  22   27.96    4.59
  -3   3  22   25.17    5.31
   3  -3  22   23.19    5.48
   3   3  22   21.86    4.54
  -3   3  22   30.40    4.77
   3   3  22   22.08    4.20
   3   3  22   23.86    4.43
  -3   3  22   31.85    4.63
  -3   3  22   28.93    3.90
  -3   3  22   25.42    6.03
   3   3  22   30.02    4.43
  -3  -3  22   25.92    4.75
  -3  -3  22   24.10    5.04
  -3   3  23  200.47   10.67
  -3   3  23  248.82   12.71
   3   3  23  209.28   12.92
  -3   3  23  221.92   16.73
  -3   3  23  254.53   13.96
   3   3  23  211.51   14.31
  -3   3  23  206.85   15.46
   3   3  23  251.05   12.78
   3  -3  23  217.71   15.87
   3   3  23  228.13   12.95
  -3  -3  23  221.73   13.86
  -3   3  24   20.22    3.81
   3   3  24   21.64    4.47
  -3   3  24   21.00    4.74
   3   3  24   18.94    3.61
   3   3  24   21.66    3.68
  -3   3  24   17.06    4.19
  -3   3  24    5.49    2.05
   3   3  24   21.12    3.96
  -3   3  24   17.44    3.29
   3  -3  24   17.49    4.63
   3   3  25   -0.41    0.63
  -3   3  25    0.03    0.96
  -3  -3 -25   -0.01    0.26
   3   3  25    0.73    0.73
   3   3  25    0.04    0.57
   3   3  25    0.86    0.70
   3  -3  25    0.60    0.66
  -3   3  26   10.32    2.45
   3   3  26    9.54    2.60
   3   3  26   10.67    2.31
  -3   3  26    9.96    2.96
  -3  -3 -26    7.49    1.82
   3   3  26   12.18    3.15
  -3   3  26    6.84    2.26
   3   3  26   10.15    2.51
   3  -3  26    8.32    2.68
  -3   3  27   24.96    3.67
   3   3  27   26.08    3.84
   3   3  27   27.25    3.36
   3  -3  27   21.75    4.11
   3   3  27   26.08    3.63
  -3   3  27   27.20    4.48
  -3  -3 -27   19.86    2.87
   3  -3  27   30.24    4.95
  -3   3  27   22.37    3.92
   3   3  27   30.03    4.57
   3  -3  28    0.88    0.73
   3   3  28    1.98    1.28
  -3   3  28    0.52    0.50
  -3  -3 -28    0.44    0.37
   3   3  28    1.50    0.93
  -3   3  28    1.21    0.88
   3   3  28    1.50    0.93
   3  -3  28    1.12    1.21
   3   3  29    1.72    1.01
  -3   3  29    1.63    0.95
   3   3  29    1.61    0.78
  -3   3  29    1.50    0.93
   3   3  29    3.35    1.27
   3  -4   0    0.30    0.44
   3  -4   0    0.20    0.71
  -3  -4   0    0.91    1.09
   3   4   0    1.83    1.67
  -3   4   0    0.40    1.22
  -3  -4   0    1.12    0.81
  -3  -4   0   -0.47    0.76
   3  -4   0    0.67    0.97
   3  -4   0   -0.30    0.95
   3   4   0    1.22    0.45
   3  -4   0    0.96    0.90
  -3  -4   0    0.21    0.62
  -3  -4   0    0.32    0.42
  -3  -4   0    0.20    0.23
   3   4   0    0.09    0.49
   3  -4   0    0.10    0.14
  -3  -4   0    0.04    0.14
   3  -4   0    0.11    0.22
  -3  -4   1 3459.74   44.77
  -3  -4  -1 3342.65   43.01
   3   4   1 3931.32   61.47
  -3   4  -1 3104.77   50.92
  -3   4   1 3159.31   53.20
  -3   4   1 3574.19   46.60
  -3  -4  -1 3432.44   35.26
  -3  -4   1 3366.65   34.18
  -3  -4  -1 3732.28   62.53
  -3  -4   1 3587.57   62.40
   3   4   1 3405.26   37.14
   3  -4   1 3669.46   58.91
   3  -4  -1 3427.85   56.40
   3  -4  -1 3598.23   44.74
   3  -4   1 3441.26   42.59
  -3  -4   1 2591.99   62.48
  -3  -4  -1 2525.61   61.41
   3  -4   1 3300.53   56.54
   3  -4  -1 3319.09   56.75
  -3  -4  -1 3268.86   39.23
  -3  -4   1 3649.07   41.77
   3  -4  -1 3659.02   28.80
  -3  -4  -1 3451.55   26.88
  -3  -4   1 3503.15   26.41
   3  -4   1 3514.31   28.01
   3  -4   1 3403.92   45.75
   3  -4  -1 3551.45   45.45
   3   4   1 3336.77   33.97
   3  -4  -1 3462.64   37.08
   3  -4   1 3490.23   36.79
  -3  -4  -1 3570.59   31.84
   3  -4  -1 3616.00   35.38
   3  -4   1 3602.21   35.25
  -3  -4   1 3525.57   31.95
   3  -4   2 4056.84   50.18
   3  -4  -2 4272.14   49.61
  -3  -4   2 4193.33   50.53
  -3   4   2 3743.43   59.26
   3   4   2 4573.37   67.90
   3   4   2 4122.12   42.31
  -3  -4  -2 4178.10   66.38
  -3  -4   2 3897.08   65.82
   3  -4  -2 4211.56   49.00
   3  -4   2 4105.13   45.88
  -3  -4   2 4371.00   38.78
  -3  -4  -2 4039.96   38.53
   3   4   2 4161.42   41.26
  -3   4   2 4027.86   49.15
   3  -4   2 4603.30   66.76
   3  -4  -2 4101.22   61.69
  -3  -4   2 4562.99   36.60
  -3  -4  -2 4298.48   34.67
   3  -4  -2 4387.27   38.89
   3  -4   2 4147.76   37.99
  -3   4   2 5272.44   61.34
   3  -4   2 4332.12   55.13
  -3  -4  -2 4163.43   44.06
  -3  -4   2 4138.61   44.54
   3  -4  -2 4135.84   40.81
   3   4   2 4137.88   38.46
   3  -4   2 4064.37   39.80
  -3  -4  -2 4200.01   29.99
   3  -4  -2 4227.34   31.17
  -3  -4   2 4426.59   29.36
   3  -4   2 4475.62   31.56
   3  -4  -2 4041.25   63.14
  -3  -4   2 3156.76   69.29
   3  -4   2 4115.43   63.80
  -3  -4  -2 2862.36   65.39
  -3  -4   3 1338.32   25.68
   3  -4  -3 1515.41   29.21
   3  -4   3 1309.11   28.65
  -3  -4   3 1383.53   29.32
  -3   4   3 1330.25   36.21
   3   4   3 1526.57   40.26
   3   4   3 1439.49   25.77
  -3  -4   3 1425.08   39.96
   3  -4   3 1375.77   26.22
   3  -4  -3 1400.31   28.43
  -3  -4  -3 1275.41   24.46
  -3  -4  -3 1326.98   22.58
  -3  -4   3 1476.73   23.02
   3   4   3 1314.18   23.45
  -3   4   3 1476.54   29.75
   3  -4  -3 1463.11   36.61
   3  -4   3 1402.78   37.38
  -3  -4   3 1423.83   20.50
  -3  -4  -3 1463.44   20.24
   3  -4  -3 1362.86   21.60
   3  -4   3 1350.47   21.72
  -3   4   3 1787.13   35.76
   3  -4   3 1415.93   32.10
  -3   4   3 1354.30   22.86
   3  -4  -3 1318.54   23.23
   3   4   3 1331.99   22.22
   3  -4   3 1451.12   23.59
  -3  -4  -3 1414.31   17.58
  -3  -4   3 1426.59   16.62
   3  -4   3 1417.08   17.68
   3  -4  -3 1500.11   18.81
  -3  -4   3 1030.45   39.53
   3  -4  -3 1359.74   37.00
   3  -4   3 1345.34   36.96
  -3  -4  -3  958.41   37.82
  -3   4   4  459.25   13.67
   3  -4   4  453.13   21.38
   3  -4  -4  485.38   17.07
   3  -4   4  439.94   14.55
  -3  -4  -4  472.53   14.70
  -3  -4   4  434.36   14.85
   3  -4  -4  456.93   15.78
   3  -4   4  433.62   16.59
  -3  -4   4  433.62   16.81
   3   4   4  405.85   21.33
  -3   4   4  434.09   21.46
   3   4   4  473.78   15.05
   3   4   4  442.23   13.62
  -3   4   4  458.78   16.45
  -3  -4   4  452.41   22.57
  -3  -4  -4  441.70   13.11
  -3  -4   4  436.55   12.13
  -3  -4   4  307.65   21.81
   3  -4  -4  427.40   20.88
   3  -4   4  416.36   20.31
  -3  -4  -4  325.44   22.26
   3  -4   4  431.54   17.88
  -3  -4  -4  445.33   10.01
  -3  -4   4  441.55    9.17
   3  -4   4  468.22   10.14
   3  -4  -4  440.13   10.25
   3   4   4  400.71   15.31
   3  -4  -4  438.23   13.41
   3   4   4  448.70   13.19
   3  -4   4  468.15   13.25
  -3  -4   4  482.12   11.99
   3  -4  -4  453.93   12.41
   3  -4   4  442.60   12.47
  -3   4   4  562.87   20.52
  -3  -4   5   41.92    8.06
  -3  -4  -5   39.64    7.84
   3  -4   5   57.59    7.70
  -3  -4  -5   63.26    5.34
   3  -4   5   59.87    5.34
  -3   4   5   69.11    5.32
   3  -4  -5   43.84    5.14
  -3  -4   5   63.44    5.65
   3  -4   5   56.53    6.16
  -3  -4   5   60.94    6.34
   3   4   5   44.02    7.41
  -3   4   5   59.20    7.96
   3   4   5   55.30    5.45
   3  -4   5   57.08    7.69
   3  -4  -5   58.45    7.50
  -3  -4  -5   59.83    5.07
   3   4   5   53.49    5.53
  -3   4   5   65.64    5.01
  -3   4   5   71.19    7.46
  -3  -4   5   57.62    8.05
   3  -4   5   58.15    6.50
  -3  -4  -5   62.70    3.87
  -3  -4   5   57.71    3.31
   3  -4   5   58.75    3.57
   3  -4  -5   67.81    4.10
  -3   4   5   63.92    5.23
   3  -4   5   66.22    4.93
   3   4   5   62.27    5.00
   3  -4  -5   62.69    5.08
   3   4   5   66.66    5.21
  -3   4   5   65.81    6.25
   3  -4  -5   61.06    4.56
   3  -4   5   68.90    4.94
   3   4   6  151.90    8.21
  -3   4   6  146.33    9.15
   3  -4   6  138.03   11.97
   3  -4  -6  123.32   11.26
  -3  -4   6  106.37   12.73
  -3  -4  -6  119.63   14.05
  -3   4   6  186.76   12.16
   3  -4   6  145.14   12.26
   3  -4   6  123.84   12.07
  -3  -4   6  142.29    8.60
   3  -4   6  138.49    9.73
  -3  -4   6  142.48    9.95
  -3   4   6  135.34   12.26
   3   4   6  137.82   12.96
   3   4   6  155.17    9.24
  -3  -4  -6  147.99    7.87
   3  -4  -6  143.16    7.01
   3  -4   6  145.67    7.26
  -3  -4   6  143.77   13.07
  -3   4   6  151.52    7.81
  -3  -4  -6  149.10    5.96
  -3  -4   6  139.34    5.03
   3  -4   6  150.58    5.71
   3  -4  -6  159.47    6.37
  -3   4   6  147.83    8.17
   3   4   6  140.93    7.67
   3  -4   6  144.10    7.22
   3  -4  -6  145.32    7.74
   3  -4   6  144.03    8.16
   3  -4  -6  152.52    9.68
  -3  -4  -6  147.01    8.09
   3   4   6  141.25    8.83
   3  -4   6  126.92   10.13
  -3   4   7   20.38    2.98
   3  -4   7   17.07    4.29
  -3  -4  -7   10.80    4.26
  -3  -4   7   10.89    3.88
   3  -4   7   16.64    4.07
  -3   4   7   22.32    4.09
   3  -4   7   14.23    4.19
   3   4   7   18.61    2.76
   3  -4   7   19.02    2.52
   3  -4  -7   18.80    2.76
   3  -4   7   15.70    3.18
  -3  -4   7   16.46    3.42
   3   4   7   13.64    4.17
  -3   4   7   14.87    4.33
  -3  -4  -7   18.21    2.85
   3   4   7   18.16    3.12
   3  -4  -7   18.08    2.42
   3  -4   7   16.97    2.48
  -3   4   7   18.86    2.73
   3  -4   7   14.79    3.41
  -3  -4  -7   17.40    2.13
   3  -4   7   21.50    2.13
   3  -4  -7   24.21    2.42
   3   4   7   16.58    2.79
  -3   4   7   16.60    3.24
   3  -4   7   16.80    2.82
  -3  -4  -7   17.89    2.82
   3  -4  -7   19.77    3.50
  -3  -4   7   18.93    3.18
   3   4   7   18.75    3.30
  -3  -4   7   17.73    4.61
   3  -4   8   43.29    6.95
   3  -4   8   39.70    6.81
  -3  -4   8   45.74    4.91
   3  -4   8   39.74    5.33
  -3  -4   8   51.71    6.25
   3  -4   8   42.31    5.80
  -3   4   8   42.67    7.39
   3   4   8   33.67    7.18
   3   4   8   42.09    5.08
   3  -4   8   43.44    6.88
   3  -4  -8   44.34    3.88
   3  -4   8   42.25    3.91
  -3   4   8   54.22    6.75
  -3   4   8   38.76    5.28
  -3   4   8   46.27    4.49
  -3  -4   8   41.05    7.16
   3   4   8   42.55    4.56
  -3   4   8   47.25    5.27
  -3  -4  -8   43.75    3.34
   3  -4   8   44.86    3.08
   3  -4  -8   48.81    3.47
  -3   4   8   50.28    4.90
   3  -4   8   44.06    4.38
   3  -4  -8   47.08    5.58
  -3  -4  -8   42.71    4.36
   3   4   8   43.34    4.43
   3  -4  -8   48.45    4.53
   3  -4   8   45.12    3.96
   3   4   8   45.04    5.04
  -3  -4  -8   39.99    8.04
  -3  -4   8   29.37    6.79
  -3   4   9  288.81   13.16
   3   4   9  295.65   11.90
   3  -4   9  309.33   18.85
  -3  -4  -9  262.54   21.28
  -3  -4   9  210.11   18.27
  -3   4   9  354.29   18.15
   3  -4   9  308.07   18.64
   3  -4   9  309.90   18.64
  -3  -4   9  310.47   13.12
   3  -4   9  312.54   11.69
   3  -4   9  222.79   14.01
  -3  -4   9  306.47   16.10
  -3   4   9  289.55   19.58
   3   4   9  268.41   20.05
   3   4   9  303.02   13.80
   3  -4  -9  311.74   10.22
   3  -4   9  331.62   10.97
  -3  -4   9  305.89   19.64
  -3   4   9  319.02   12.09
  -3   4   9  280.72   14.77
   3  -4  -9  304.40    8.82
  -3  -4  -9  300.43    9.04
   3  -4   9  310.11    8.15
  -3   4   9  339.06   13.26
   3   4   9  308.83   11.83
   3  -4  -9  332.93   11.90
   3  -4   9  314.51   10.44
  -3   4   9  297.64   12.39
  -3  -4  -9  302.16   11.51
   3  -4  -9  323.43   14.77
   3   4   9  314.21   13.52
   3  -4   9  279.08   15.34
  -3   4  10    0.47    0.59
   3  -4  10    3.83    1.95
  -3  -4  10   -0.15    1.15
   3  -4  10    0.02    0.39
   3   4  10    0.11    0.56
   3  -4  10    0.47    1.07
   3  -4 -10   -0.01    0.30
  -3   4  10    0.27    0.63
   3  -4  10    0.01    0.17
  -3  -4  10    0.12    1.09
  -3   4  10    0.25    1.36
   3   4  10   -0.08    0.55
   3  -4  10    0.56    0.46
   3   4  10    0.38    0.54
  -3   4  10   -0.21    0.63
   3   4  10    0.37    0.52
  -3   4  10    0.07    0.41
   3   4  10    0.12    0.33
   3  -4 -10    0.55    0.43
   3  -4  10    0.07    0.50
  -3  -4  10    0.16    0.35
   3  -4 -10   -0.10    0.62
  -3   4  10    0.03    0.30
  -3  -4  10    0.32    0.30
   3  -4  11   70.34    9.15
  -3  -4  11   46.77    8.52
   3  -4  11   61.65    8.33
   3  -4  11   54.82    8.73
  -3  -4  11   68.52    6.28
   3  -4 -11   70.06    5.47
   3   4  11   64.24    5.63
  -3   4  11   72.11    6.16
  -3  -4  11   68.95    7.60
  -3   4  11   65.53    9.89
   3   4  11   60.42    9.49
  -3   4  11   70.09    5.90
   3   4  11   60.08    6.53
   3   4  11   64.04    6.25
   3  -4  11   55.69    6.82
  -3   4  11   59.66    7.11
   3  -4 -11   66.30    6.80
  -3   4  11   66.94    6.13
  -3   4  11   69.03    6.22
   3   4  11   71.11    5.79
  -3  -4  11   60.71    8.99
   3  -4  12   36.82    6.48
   3  -4 -12   35.42    4.98
   3  -4  12   16.12    5.91
  -3  -4  12   35.21    4.55
   3  -4  12   32.03    5.18
  -3  -4  12   28.66    5.00
  -3   4  12   32.41    6.72
   3   4  12   28.23    6.78
  -3   4  12   36.28    4.30
   3   4  12   31.15    3.96
   3   4  12   29.82    4.31
   3   4  12   33.99    4.60
  -3   4  12   33.93    4.47
   3  -4  12   35.55    6.56
  -3   4  12   32.75    4.54
   3   4  12   33.27    4.07
   3   4  12   33.46    4.93
  -3  -4  12   40.51    7.52
  -3   4  12   31.40    5.47
  -3   4  12   34.02    4.33
   3   4  12   35.10    4.17
   3  -4 -12   35.54    3.83
   3   4  12   33.95    4.42
  -3  -4  12   24.63    6.03
  -3  -4  13   14.75    4.47
   3  -4  13   23.70    5.11
   3   4  13   23.35    3.73
   3  -4  13   12.82    5.18
  -3  -4  13   21.62    3.71
   3  -4 -13   21.95    4.02
   3  -4  13   23.90    4.33
  -3  -4  13   25.99    5.02
  -3   4  13   16.36    5.02
   3   4  13   14.65    5.78
  -3   4  13   28.91    4.00
   3   4  13   18.61    3.42
   3   4  13   21.36    4.00
  -3   4  13   26.46    4.17
   3   4  13   19.57    3.24
  -3   4  13   19.58    3.58
   3   4  13   25.58    3.56
  -3  -4  13   23.49    5.92
   3  -4  13   18.97    5.10
  -3   4  13   25.15    3.70
   3   4  13   24.77    3.55
   3  -4 -13   23.43    3.15
  -3   4  13   18.16    4.16
   3   4  13   19.19    3.36
   3  -4  13   21.95    4.17
   3  -4  14    3.92    2.26
   3  -4  14    2.70    1.64
   3   4  14    1.13    1.09
   3  -4  14    1.20    1.60
   3  -4 -14    3.74    1.59
   3  -4  14    1.59    1.59
  -3  -4  14    2.72    1.49
  -3   4  14    0.72    1.08
   3   4  14    3.13    2.46
   3   4  14    2.29    1.18
   3   4  14    2.16    1.04
  -3   4  14    1.38    0.92
   3   4  14    2.93    1.55
   3   4  14    2.56    1.25
  -3   4  14    2.07    1.22
   3   4  14    2.03    1.27
  -3   4  14    2.69    1.45
   3  -4  14    2.81    1.57
  -3  -4  14    3.14    1.43
  -3  -4  14    3.84    2.19
  -3   4  14    2.27    1.54
   3  -4 -14    3.10    1.11
  -3  -4  14    1.43    1.57
  -3   4  14    2.16    1.22
   3   4  14    3.00    1.22
  -3   4  15    6.96    2.76
   3   4  15    6.40    2.02
   3  -4  15    5.49    3.67
   3  -4 -15    6.69    2.19
   3  -4  15    7.87    2.74
  -3  -4  15    8.54    3.11
  -3   4  15    7.75    3.52
   3   4  15    7.64    3.62
   3   4  15   10.81    2.54
  -3   4  15    8.91    2.12
   3  -4  15    6.76    2.63
   3   4  15    8.71    2.44
  -3   4  15    7.64    2.39
   3   4  15    8.11    2.50
  -3   4  15    7.97    2.51
  -3  -4  15    7.70    2.14
   3  -4  15    6.92    2.29
  -3   4  15    7.13    2.07
   3   4  15    8.41    2.20
   3  -4  15    7.92    3.23
  -3   4  15    7.67    2.19
  -3  -4  15    6.48    3.14
  -3   4  16   23.51    3.84
   3   4  16   19.26    3.30
   3  -4  16   14.62    5.22
   3  -4 -16   23.44    4.09
   3  -4  16   22.09    4.19
  -3  -4  16   19.80    4.42
   3   4  16   22.17    6.25
  -3   4  16   18.10    5.77
  -3   4  16   26.06    4.27
   3   4  16   24.72    3.93
  -3   4  16   21.70    3.74
   3   4  16   27.89    3.92
   3   4  16   26.60    4.15
   3  -4  16   23.22    4.90
   3   4  16   19.05    3.74
   3  -4  16   18.96    3.96
  -3  -4  16   18.20    3.43
  -3  -4  16   23.78    5.94
  -3   4  16   21.26    3.27
  -3   4  16   21.03    3.98
   3   4  16   21.96    4.25
  -3   4  16   19.52    4.90
   3  -4  16   21.52    5.39
   3  -4  17    1.58    1.73
   3   4  17    0.99    1.03
   3  -4  17   -0.40    1.09
   3  -4 -17    1.25    0.98
   3  -4  17    0.61    0.61
  -3  -4  17    1.13    1.09
   3   4  17    0.45    0.87
  -3   4  17    1.02    1.61
   3   4  17    0.77    1.01
  -3   4  17    1.31    0.94
  -3   4  17    0.64    0.76
   3   4  17    0.93    1.03
  -3   4  17    0.51    0.68
   3   4  17    0.78    0.68
   3  -4  17    0.69    1.70
  -3   4  17    0.89    0.57
   3   4  17    1.29    0.63
   3  -4  17    0.48    0.49
  -3  -4  17    0.98    0.88
  -3   4  17    0.82    0.69
   3   4  17    0.70    0.70
  -3   4  17    0.34    0.45
  -3  -4  18   53.50    8.66
   3   4  18   56.94    7.02
  -3   4  18   57.47    5.18
   3  -4  18   60.03    6.83
  -3  -4  18   55.73    7.50
   3   4  18   60.43   10.07
  -3   4  18   42.93    8.88
  -3   4  18   59.71    6.56
   3  -4  18   54.23    7.51
   3   4  18   59.59    6.38
  -3   4  18   50.87    5.44
  -3   4  18   47.94    7.59
   3   4  18   51.47    6.62
   3  -4 -18   53.69    6.01
  -3   4  18   59.52    5.54
   3   4  18   56.47    5.77
   3   4  18   52.41    4.84
  -3   4  18   50.81    6.24
   3  -4  18   52.86    6.18
   3   4  18   51.42    5.98
  -3   4  18   52.97    5.93
   3  -4  18   52.64    7.93
   3  -4  18   45.42    8.24
   3  -4  19  147.56   13.87
  -3   4  19  150.51    8.11
   3  -4  19  147.59   10.56
  -3  -4  19  135.68   11.81
  -3   4  19  142.20   15.63
  -3   4  19  146.68    9.78
   3   4  19  177.13   16.72
  -3   4  19  139.81    8.53
   3   4  19  160.77   10.53
   3   4  19  147.57   11.19
   3  -4  19  130.71   12.65
   3   4  19  134.06   10.89
  -3   4  19  128.03   12.55
   3   4  19  168.74    9.96
  -3   4  19  151.39    8.79
  -3  -4  19  149.62   14.19
   3  -4 -19  157.12   10.06
  -3   4  19  148.47   10.78
  -3  -4  19  132.83    8.59
   3  -4  19  159.09   10.31
  -3   4  19  144.62    9.82
   3   4  19  139.94   10.04
  -3   4  20  427.22   26.55
  -3   4  20  445.05   17.01
   3   4  20  543.21   28.83
   3   4  20  495.28   18.17
   3  -4  20  443.33   23.72
   3   4  20  433.31   18.97
   3  -4 -20  446.37   16.53
   3   4  20  433.90   19.29
  -3   4  20  446.88   14.70
  -3   4  20  402.42   22.18
  -3   4  20  465.24   13.69
   3  -4  20  477.49   18.54
  -3  -4  20  452.79   21.31
  -3  -4  20  438.61   23.51
  -3   4  20  451.64   17.29
   3   4  20  441.59   17.49
   3   4  20  540.68   17.91
  -3   4  20  463.53   15.07
  -3   4  20  447.50   18.70
   3   4  21  109.88    9.11
  -3  -4  21  118.11   11.74
   3   4  21  111.29    9.65
  -3   4  21  122.87    7.45
   3   4  21  144.71    9.51
  -3   4  21  115.93    8.30
  -3   4  21  114.34    9.29
   3  -4 -21  102.32    7.45
  -3   4  21  109.51   13.01
  -3   4  21  109.33   11.15
   3  -4  21  116.69    8.84
  -3  -4  21  112.92   10.29
   3  -4  21  108.85   11.58
   3   4  21   96.15    7.71
  -3   4  21  100.24    6.87
   3   4  21  116.90    9.00
  -3   4  21  108.74    8.41
   3  -4  22  148.59    9.97
  -3  -4  22  160.36   11.95
   3   4  22  165.07   11.72
  -3   4  22  173.69    8.75
   3   4  22  177.17   10.46
   3   4  22  164.03   11.01
  -3   4  22  162.41    9.36
  -3  -4  22  164.93   13.15
   3  -4  22  151.92   13.19
   3   4  22  174.80   10.10
  -3   4  22  140.33   14.31
  -3   4  22  146.44   12.62
  -3   4  22  158.66    9.82
   3   4  22  153.17   10.09
  -3   4  22  154.71   10.57
  -3  -4 -22  166.72    9.02
  -3   4  23   70.87    6.02
   3   4  23   73.47    7.08
  -3  -4 -23   73.95    5.79
  -3   4  23   76.11    7.07
  -3  -4  23   74.76    7.86
  -3   4  23   67.27    8.94
   3   4  23   73.21    7.54
   3  -4  23   68.91    8.51
   3   4  23   78.04    6.49
  -3   4  23   83.51    6.79
   3   4  23   73.78    6.87
  -3   4  23   75.79    8.73
  -3   4  23   66.96    5.46
   3   4  23   66.23    6.54
  -3  -4  23   73.26    8.35
  -3  -4  24    0.08    0.52
  -3   4  24    0.39    0.62
   3   4  24    1.53    1.07
  -3  -4 -24    0.17    0.45
  -3   4  24    0.77    0.98
   3   4  24    0.95    1.08
  -3   4  24    0.73    0.77
   3  -4  24    2.57    1.83
  -3  -4  24    0.69    0.99
   3  -4  24    0.25    0.63
   3   4  24    0.61    0.48
  -3   4  24    1.60    1.30
   3   4  24    0.59    0.89
  -3   4  24    0.95    0.68
  -3   4  25    0.90    0.60
   3  -4  25    0.95    0.87
   3   4  25    0.59    0.81
  -3  -4 -25    0.54    0.56
  -3   4  25    0.54    0.57
   3   4  25    0.30    0.39
  -3   4  25    0.24    0.32
  -3   4  25    1.10    1.02
   3   4  25    1.03    0.68
   3  -4  25    1.44    1.54
  -3   4  25    0.97    0.80
   3   4  25    0.48    0.81
   3  -4  26   62.29    6.84
   3   4  26   50.08    5.03
  -3   4  26   53.60    4.78
   3   4  26   58.81    5.01
  -3  -4 -26   51.08    3.99
   3   4  26   53.68    4.59
  -3   4  26   53.87    5.41
   3   4  26   52.10    5.58
  -3   4  27    3.18    1.07
   3   4  27    4.14    1.16
  -3   4  27    3.76    1.31
  -3  -4 -27    3.38    1.02
  -3  -5   0    0.82    2.28
   3  -5   0    0.53    1.12
   3  -5   0    0.92    0.59
  -3  -5   0    1.91    1.05
   3   5   0    0.14    0.51
  -3  -5   0    0.70    1.24
  -3   5   0    0.71    0.85
   3  -5   0    0.21    0.13
  -3  -5   0    0.14    0.58
  -3  -5   0   -0.39    0.67
   3   5   0   -0.19    0.40
   3  -5   1    1.32    0.81
   3  -5   1    0.35    0.28
  -3  -5   1    0.80    0.84
   3  -5  -1    1.04    1.08
  -3  -5  -1    0.47    0.53
  -3   5  -1    0.94    0.82
  -3   5   1    2.12    1.51
  -3  -5   1    0.80    2.06
   3  -5   1    2.53    2.21
   3  -5  -1    0.04    0.90
   3  -5  -1    1.31    0.77
   3  -5   1    0.99    0.64
  -3  -5   1    0.61    0.80
  -3  -5  -1    1.27    1.64
   3   5   1    1.46    0.80
  -3  -5   1    1.14    1.03
   3   5   1    0.51    0.32
   3   5  -1    0.81    0.63
  -3  -5   1    1.32    0.69
  -3  -5  -1    0.33    0.17
  -3   5   2   54.53    8.35
   3   5   2   69.26    9.38
   3  -5   2   62.40    5.56
   3  -5  -2   67.17    5.92
   3   5   2   63.01    5.17
  -3  -5  -2   66.49    5.31
   3  -5   2   57.64    8.96
   3  -5   2   62.69    6.24
   3  -5  -2   60.70    6.44
   3   5   2   69.79    5.90
  -3   5   2   66.33    6.92
   3  -5  -2   60.43    9.21
   3  -5   2   64.82    9.72
  -3  -5   2   63.85    9.14
  -3  -5   2   63.08    6.78
  -3  -5   2   39.30    9.26
  -3  -5  -2   44.89    9.47
  -3  -5   2   64.40    6.34
  -3  -5  -2   63.85    6.17
  -3   5  -2   71.84    7.33
  -3  -5   3   31.48    4.90
   3   5   3   35.46    6.70
  -3   5   3   27.15    5.82
   3   5   3   30.76    4.21
   3   5   3   32.25    3.78
   3  -5  -3   30.50    3.89
   3  -5   3   31.70    3.90
  -3  -5  -3   33.61    3.78
   3  -5   3   32.84    5.72
  -3  -5   3   28.14    6.28
   3  -5   3   31.10    6.36
   3   5   3   31.73    4.65
  -3   5  -3   33.04    5.01
  -3   5   3   31.34    4.77
   3   5   3   28.30    3.82
  -3  -5  -3   33.35    4.36
  -3  -5   3   34.07    4.54
  -3   5   3   28.68    3.80
   3  -5   3   29.17    6.40
  -3  -5   3   20.54    6.30
  -3  -5  -3   15.87    5.48
   3  -5  -3   26.27    6.10
  -3   5   3   30.41    3.60
   3  -5  -3   32.84    4.74
   3  -5   3   30.19    4.27
  -3  -5   4  106.74    9.29
  -3   5   4   92.25   11.17
   3   5   4  111.54   12.45
   3   5   4  106.78    7.89
   3   5   4  103.02    6.88
   3  -5   4   99.43    6.91
   3  -5  -4  105.02    7.32
  -3  -5  -4   97.97    6.88
   3  -5   4  104.64   10.52
  -3  -5   4  112.51   12.63
   3  -5   4  101.22   11.15
   3   5   4  108.38    8.40
  -3   5  -4   99.23    8.94
   3  -5   4   99.95    7.76
   3  -5  -4  109.02    8.89
  -3  -5  -4  106.34    7.83
  -3  -5   4  107.90    8.19
  -3   5   4  104.10    6.63
  -3   5   4  105.45    7.03
   3   5   4  108.31    7.39
  -3   5   4  101.65    8.54
   3  -5   4   91.20   11.58
   3  -5  -4   84.99   11.21
  -3  -5  -4   71.20   11.85
  -3  -5   4   74.39   12.27
  -3   5   5   36.05    7.08
   3   5   5   44.05    5.09
   3   5   5   47.35    7.95
  -3  -5   5   39.93    6.02
  -3  -5  -5   37.03    4.23
  -3   5   5   38.75    4.40
  -3  -5  -5   40.17    4.77
  -3  -5   5   41.79    5.14
  -3  -5   5   25.06    7.17
  -3  -5  -5   26.89    7.47
   3  -5   5   39.29    7.47
   3  -5  -5   28.94    6.61
  -3   5   5   35.07    4.01
   3  -5   5   38.40    6.90
   3  -5  -5   29.30    4.60
   3  -5   5   37.31    4.68
   3  -5   5   40.56    6.69
  -3  -5   5   33.23    6.94
   3   5   5   36.42    4.91
   3  -5   5   39.45    4.25
   3   5   5   37.33    4.18
   3  -5  -5   40.04    4.53
   3   5   5   36.57    4.41
  -3   5   5   38.04    5.17
   3  -5   6   34.46    3.96
   3  -5  -6   33.95    4.19
   3   5   6   31.79    3.93
  -3  -5  -6   30.51    4.12
  -3  -5   6   34.96    4.91
  -3   5   6   26.04    3.71
   3   5   6   37.73    7.27
   3   5   6   31.88    4.49
  -3   5   6   25.39    6.06
  -3  -5  -6   29.75    3.83
   3  -5   6   34.54    6.59
  -3  -5   6   22.72    6.71
  -3  -5  -6   25.22    7.15
   3  -5   6   33.41    7.11
   3  -5  -6   26.65    6.05
  -3  -5   6   30.86    5.31
   3  -5  -6   36.46    5.14
   3  -5   6   33.29    4.39
   3   5   6   37.67    4.96
   3  -5   6   38.58    6.64
  -3  -5   6   31.74    6.74
  -3   5   6   28.31    4.07
   3   5   6   30.48    3.96
  -3   5   6   29.84    4.49
  -3  -5   7    1.09    1.08
  -3   5   7    1.07    1.70
   3   5   7    1.76    2.29
  -3  -5  -7    1.69    0.88
  -3  -5   7    1.08    0.88
   3  -5  -7    1.96    1.48
   3  -5   7    1.21    0.91
  -3  -5  -7    1.53    0.75
   3   5   7    1.17    1.02
  -3   5   7    1.25    0.95
  -3  -5   7    0.40    0.50
   3  -5   7    0.45    0.57
  -3  -5  -7    1.12    2.34
  -3   5   7    1.61    1.08
   3   5   7    0.88    0.70
   3   5   7    0.89    0.82
  -3   5   7    1.01    0.85
   3  -5  -7    1.92    0.94
   3  -5   7    2.35    1.95
  -3  -5   7    0.10    0.82
   3   5   7    1.04    0.44
   3  -5   7    0.61    0.32
  -3   5   7    1.42    1.06
  -3  -5   8    8.86    2.86
  -3   5   8    5.70    2.98
   3   5   8   12.76    4.42
  -3  -5  -8    9.67    2.19
  -3  -5   8    8.78    2.42
   3  -5  -8    9.37    2.68
  -3  -5  -8    7.77    1.99
   3  -5   8    9.56    2.23
   3   5   8   11.06    2.70
  -3   5   8    8.36    2.31
  -3  -5  -8    6.47    3.89
  -3  -5   8    4.70    3.08
   3  -5   8    8.05    3.74
  -3   5   8   10.67    2.60
   3   5   8   10.57    2.35
  -3   5   8    8.52    2.36
   3  -5  -8    8.29    2.07
   3  -5   8    7.02    2.84
  -3  -5   8    7.19    3.44
   3   5   8    7.61    2.31
   3  -5   8    9.24    3.51
   3   5   8    8.21    2.07
  -3   5   8    8.80    2.19
  -3  -5   9   -0.33    0.30
  -3   5   9    0.48    1.04
   3   5   9    0.15    0.71
  -3  -5  -9    0.08    0.44
   3   5   9   -0.01    0.51
  -3   5   9    0.60    0.72
   3   5   9    0.67    0.81
  -3   5   9    0.73    0.67
   3  -5  -9    0.47    0.53
  -3  -5  -9    0.86    1.65
  -3  -5   9    0.26    1.84
   3  -5   9    0.37    0.78
   3  -5   9    0.88    0.96
  -3   5   9    0.52    0.78
   3   5   9    0.73    0.78
   3   5   9    0.73    0.58
  -3  -5   9   -0.11    0.34
   3  -5   9    0.40    0.38
  -3  -5  -9   -0.07    0.24
   3  -5  -9    0.54    0.86
  -3  -5   9   -0.82    1.69
  -3   5   9   -0.17    0.30
   3   5  10   14.04    2.96
  -3   5  10   11.20    2.67
   3  -5 -10   11.14    2.38
   3  -5  10   10.11    2.23
   3  -5 -10   13.57    3.18
  -3  -5  10   12.81    2.95
  -3  -5 -10    9.95    2.18
   3  -5  10    4.13    3.19
  -3  -5  10   10.39    3.06
  -3   5  10    9.35    4.00
   3   5  10   13.95    4.37
  -3  -5 -10   11.41    2.47
   3   5  10   11.56    2.97
   3  -5  10   11.66    3.77
   3   5  10    9.82    2.37
  -3   5  10   10.43    2.33
  -3   5  10   14.67    2.90
  -3  -5  10   10.33    3.83
   3   5  10    9.36    2.30
  -3   5  10    9.02    2.50
  -3  -5  10   10.31    4.25
   3  -5  10    7.25    3.41
  -3   5  11   50.37    5.51
   3   5  11   53.79    5.50
   3  -5 -11   54.59    5.14
  -3  -5  11   54.57    6.03
   3  -5  11   47.29    4.68
  -3  -5  11   52.50    7.12
   3  -5  11   48.61    7.43
   3   5  11   56.40    9.60
  -3   5  11   51.31    9.30
  -3  -5 -11   49.26    5.25
   3   5  11   51.89    6.30
   3  -5  11   53.42    8.07
   3   5  11   50.72    5.58
  -3   5  11   51.40    5.25
  -3   5  11   50.60    5.55
   3  -5 -11   51.76    6.32
  -3   5  11   49.90    6.12
   3   5  11   48.23    5.12
  -3  -5  11   48.13    8.90
  -3   5  11   31.46    6.48
  -3  -5  11   33.05    7.73
   3  -5  11   48.11    9.02
   3  -5 -12   31.07    3.80
   3   5  12   31.12    4.17
  -3   5  12   28.37    4.15
  -3  -5  12   30.74    4.58
   3  -5  12   28.07    5.65
  -3  -5  12   37.78    6.09
  -3   5  12   30.68    7.32
   3   5  12   34.14    7.35
  -3  -5 -12   32.64    4.34
   3  -5 -12   34.99    5.13
   3   5  12   30.46    4.89
   3   5  12   25.38    4.19
   3  -5  12   30.62    6.17
   3   5  12   31.06    4.39
  -3   5  12   36.13    4.46
  -3   5  12   16.69    5.28
  -3  -5  12   17.61    5.93
   3  -5  12   31.33    7.24
  -3   5  12   33.82    4.87
   3   5  12   34.35    4.37
  -3   5  12   33.15    4.60
  -3  -5  12   34.59    7.47
   3   5  13  163.53    9.68
   3  -5 -13  158.27    8.44
  -3   5  13  144.57    9.23
  -3  -5  13  145.14    9.90
   3  -5  13  146.15   12.00
  -3  -5  13  158.03   13.08
  -3   5  13  138.20   15.87
   3   5  13  160.93   16.58
  -3  -5 -13  150.98    9.36
   3  -5  13  143.27   13.26
   3   5  13  144.24   10.77
   3   5  13  130.88    9.06
   3   5  13  143.96    9.56
   3  -5 -13  149.82   10.73
  -3   5  13  147.08    9.82
  -3   5  13  100.23   11.81
  -3  -5  13  104.22   13.51
   3  -5  13  143.16   15.09
  -3   5  13  148.73    9.27
  -3   5  13  127.27    9.17
   3   5  13  140.61    8.78
  -3  -5  13  146.77   15.51
   3  -5 -14   49.05    6.09
  -3   5  14   51.18    5.37
  -3  -5  14   47.12    5.58
   3  -5  14   52.23    6.85
  -3  -5  14   51.46    7.69
  -3   5  14   48.15    5.75
  -3   5  14   53.35    6.35
   3   5  14   50.76    9.59
  -3   5  14   45.71    9.45
  -3  -5 -14   49.65    5.39
   3   5  14   48.44    6.31
   3   5  14   41.95    5.23
  -3   5  14   51.09    5.51
  -3   5  14   45.82    5.64
   3   5  14   53.03    5.44
  -3  -5  14   56.22    9.43
   3  -5  14   47.04    7.33
  -3   5  14   34.39    6.87
   3   5  14   32.40    4.94
   3  -5  14   46.33    8.79
  -3  -5  14   29.42    6.82
  -3   5  15    5.97    1.86
   3   5  15    6.74    1.94
  -3  -5  15    7.05    3.33
   3   5  15    8.80    2.70
  -3   5  15    7.73    2.38
  -3  -5 -15    7.85    2.23
   3  -5 -15    7.72    2.45
   3  -5  15    5.71    2.18
  -3  -5  15    7.44    2.92
  -3   5  15    8.60    4.43
   3   5  15    9.94    4.48
  -3   5  15    7.79    2.25
   3   5  15    5.79    1.77
  -3   5  15    5.96    1.89
  -3  -5  15    8.94    2.43
  -3   5  15    4.34    2.35
  -3   5  15    5.95    1.70
   3  -5  15    6.02    2.85
  -3  -5  15    5.07    2.77
   3  -5  15    6.00    2.53
  -3  -5  16   33.53    4.59
  -3  -5  16   44.70    6.73
   3  -5  16   41.86    5.92
  -3   5  16   30.35    6.25
   3   5  16   31.88    4.00
  -3   5  16   39.74    8.36
   3   5  16   39.17    8.34
  -3   5  16   37.62    5.29
  -3  -5 -16   36.36    4.61
   3   5  16   40.46    5.75
   3  -5  16   34.11    6.92
  -3   5  16   34.29    4.86
   3  -5  16   35.42    5.91
   3   5  16   41.28    5.29
   3  -5 -16   37.80    5.09
  -3  -5  16   36.15    7.34
  -3   5  16   35.47    4.60
  -3   5  16   39.56    4.72
   3   5  16   40.66    4.63
  -3   5  16   38.46    4.41
   3  -5 -17   20.20    3.57
   3  -5  17   23.14    4.28
  -3  -5  17   22.42    4.64
  -3   5  17   21.94    6.21
   3   5  17   28.16    6.52
  -3  -5 -17   23.55    3.57
  -3   5  17   19.47    3.76
   3   5  17   20.56    4.01
   3   5  17   19.43    3.01
   3  -5  17   17.86    5.03
   3   5  17   22.42    3.39
  -3   5  17   21.31    3.34
   3   5  17   24.14    4.07
   3  -5  17   18.16    3.98
  -3   5  17   21.20    3.09
  -3   5  17   17.92    3.66
  -3   5  17   16.50    4.38
  -3   5  17   21.52    3.65
  -3  -5  17   18.93    5.16
   3  -5  17   24.63    5.78
   3  -5  18   82.42    7.86
  -3  -5  18   78.87    8.86
  -3   5  18   75.23   11.20
  -3   5  18   84.33    7.36
   3   5  18   89.66   12.41
  -3  -5 -18   81.05    6.55
  -3   5  18   83.32    6.04
   3   5  18   75.28    7.83
   3   5  18   69.37    5.21
   3  -5  18   66.27    9.28
   3  -5 -18   81.08    6.77
  -3   5  18   78.39    6.76
  -3   5  18   51.72    5.13
   3  -5  18   84.60    8.37
   3   5  18   84.30    7.21
   3   5  18   89.15    6.74
  -3   5  18   72.28    5.94
  -3   5  18   66.53    8.75
  -3   5  18   78.98    7.33
   3  -5  18   97.24   11.45
  -3  -5  18   74.86   10.08
  -3   5  19  110.04   12.94
  -3   5  19  116.13    8.45
  -3  -5 -19  104.71    7.37
   3  -5  19  116.74    9.12
  -3  -5  19  108.10   10.16
   3   5  19  104.78    8.88
   3  -5  19   85.82   10.33
  -3   5  19  107.92    8.34
  -3   5  19  110.05    6.61
   3   5  19  121.49    8.31
  -3   5  19   75.23    5.77
  -3   5  19  104.35    7.58
   3  -5  19  113.27   11.99
  -3  -5  19  104.08   11.54
   3  -5 -19  112.33    7.64
  -3   5  19   96.17    9.95
   3   5  19  125.90    8.05
  -3   5  19  108.71    7.04
  -3  -5  20  160.05   11.96
   3  -5  20  168.78   10.71
  -3   5  20  158.92   14.89
  -3   5  20  169.31    9.75
  -3  -5 -20  169.46    8.94
   3   5  20  168.67   10.71
   3  -5  20  186.66   14.88
  -3  -5  20  167.01   13.79
  -3   5  20  161.16    9.85
  -3   5  20  166.91    9.27
   3  -5 -20  160.01    8.43
   3   5  20  208.06   10.26
  -3   5  20  177.09    8.56
  -3   5  20  147.01   11.77
   3   5  20  186.34    9.99
  -3   5  21    0.52    0.61
   3   5  21    0.79    0.55
  -3  -5  21    0.96    1.05
   3  -5  21    1.02    0.90
  -3   5  21    1.36    0.81
   3   5  21    1.83    1.16
  -3   5  21    1.79    1.06
  -3   5  21    1.63    1.87
  -3   5  21    2.00    0.91
   3   5  21    1.59    0.93
  -3  -5 -21    1.22    0.68
  -3   5  21    1.09    0.79
  -3  -5  21    2.03    1.53
   3  -5  21    1.03    0.95
  -3  -5  22  115.19   10.11
   3  -5  22  118.19   10.66
   3   5  22  106.01    7.93
  -3   5  22  109.95    6.97
  -3  -5 -22  128.04    6.83
  -3  -5  22  116.68    9.28
   3  -5  22  123.66    7.89
  -3   5  22  116.06   11.09
   3   5  22  125.19    7.48
  -3   5  22  112.04    6.23
   3   5  22  133.28    8.06
  -3   5  22  120.48    7.87
  -3   5  22  115.90    7.08
  -3  -5  23   76.40    7.53
   3  -5  23   91.24    8.84
  -3   5  23   74.34    5.33
   3   5  23   83.70    6.61
  -3  -5 -23   85.06    5.23
  -3   5  23   60.64    4.35
   3   5  23   75.90    5.80
  -3   5  23   76.98    8.28
   3   5  23   80.22    5.62
  -3   5  23   73.54    5.86
  -3   5  23   78.37    5.57
  -3  -5  23   87.87    7.39
  -3   5  24  100.60    8.55
  -3  -5 -24   93.65    5.08
   3   5  24   91.58    5.62
  -3   5  24   98.06    5.85
   3  -5  24  108.06    8.90
   3   5  24  104.02    6.59
  -3   5  24   94.84    6.28
   3   5  25  131.92    6.21
   3  -6   0   -0.48    0.85
  -3  -6   0    0.43    0.68
   3   6   0    0.22    0.48
  -3  -6   0    1.69    2.57
   3  -6   0    0.52    1.42
  -3   6   0    4.79    1.80
   3  -6   0    0.69    1.00
   3  -6  -1  236.17   20.89
  -3  -6   1  214.25   21.72
  -3  -6  -1  199.23   21.38
   3  -6   1  238.52   21.20
  -3  -6  -1  302.11   14.39
  -3  -6   1  276.07   13.89
   3  -6   1  288.89   14.44
   3  -6  -1  262.54   13.84
   3   6   1  273.03   10.68
   3   6   1  280.66   12.19
  -3   6  -1  297.98   15.76
  -3   6   1  285.53   15.24
   3  -6   1  273.45   14.71
   3  -6  -1  217.79   13.93
   3   6   1  278.04   14.41
   3   6   2  865.41   21.25
  -3   6  -2  926.38   27.91
  -3   6   2  915.54   27.24
  -3  -6   2  697.53   40.21
   3  -6   2  790.71   39.45
   3  -6  -2  738.68   36.70
  -3  -6  -2  673.67   38.75
  -3  -6  -2  962.29   25.61
  -3  -6   2  969.37   26.24
   3  -6   2  876.91   24.67
   3  -6  -2  870.71   25.76
   3   6   2  882.51   19.81
  -3  -6   2  924.17   37.03
   3  -6   2  916.95   27.22
   3  -6  -2  849.09   24.45
  -3  -6   2  916.39   27.55
   3   6   2  872.02   25.29
  -3  -6  -3  830.35   19.09
  -3  -6   3  830.82   26.59
   3  -6   3  837.10   26.61
   3   6   3  755.86   19.82
  -3   6  -3  858.62   27.08
  -3   6   3  808.68   25.69
   3  -6   3  676.45   36.36
   3  -6  -3  647.19   34.15
  -3  -6  -3  703.87   39.26
  -3  -6  -3  837.61   23.59
  -3  -6   3  811.73   24.21
   3  -6   3  802.97   23.36
   3  -6  -3  833.82   25.35
   3   6   3  843.79   19.89
  -3   6   3  826.66   23.57
  -3  -6   3  842.77   35.60
   3   6   3  807.84   23.93
  -3   6   3  717.12   31.62
  -3  -6  -4 1170.60   23.09
  -3  -6   4 1190.10   42.92
   3  -6   4 1156.62   31.21
  -3  -6   4 1176.94   32.70
  -3   6   4 1067.44   39.77
  -3  -6  -4 1052.03   47.30
  -3  -6   4  824.72   43.71
   3  -6   4  988.12   44.19
   3  -6  -4  834.09   38.45
  -3   6  -4 1229.52   32.80
   3   6   4 1116.43   24.28
  -3   6   4 1164.23   30.44
   3   6   4 1138.61   23.45
  -3   6   4 1125.23   27.25
   3  -6   4 1125.66   27.17
   3  -6  -4 1196.21   30.82
  -3  -6  -4 1099.66   26.69
  -3  -6   4 1150.92   28.71
   3   6   4 1116.08   27.87
  -3  -6  -5  319.95   12.16
   3   6   5  318.34   14.37
   3  -6  -5  297.57   15.24
  -3  -6   5  323.69   22.60
   3  -6   5  302.93   18.65
  -3   6   5  316.24   14.54
   3   6   5  334.65   12.87
   3   6   5  297.53   12.55
  -3   6  -5  326.61   16.74
  -3   6   5  325.72   15.96
   3  -6   5  350.27   17.51
  -3  -6   5  318.87   17.16
  -3   6   5  297.66   21.19
   3   6   5  299.48   14.29
   3  -6   5  324.68   14.39
  -3  -6  -5  334.75   14.51
  -3  -6   5  339.22   15.70
  -3  -6  -5  318.69   25.75
  -3  -6   5  229.78   23.02
   3  -6   5  277.65   23.42
   3  -6  -5  245.23   20.36
  -3   6   6   13.36    4.48
  -3  -6  -6   13.28    2.56
  -3   6   6   12.62    2.97
   3   6   6   15.50    3.20
  -3  -6  -6   12.38    5.60
   3  -6  -6    8.92    3.77
   3  -6   6   12.04    4.95
  -3  -6   6    5.63    3.83
   3  -6   6   14.70    4.19
  -3  -6   6   13.87    4.47
  -3  -6   6   13.70    3.68
  -3  -6  -6   14.03    2.95
  -3  -6   6   14.12    3.19
   3  -6   6   14.82    3.08
   3  -6  -6   14.46    3.31
   3   6   6   14.09    2.64
  -3   6   6   15.27    3.28
  -3   6  -6   14.64    3.43
   3  -6   6   14.52    3.73
   3   6   6   13.61    2.67
   3   6   6   13.07    3.02
  -3   6   7    0.60    1.55
  -3  -6  -7    2.49    1.02
  -3   6   7    2.56    1.42
   3   6   7    0.85    0.69
  -3  -6  -7    2.10    2.34
  -3  -6   7    1.75    1.24
   3  -6   7    0.66    0.40
   3  -6   7    1.20    1.19
  -3  -6   7    1.80    2.20
  -3   6  -7    2.59    1.58
  -3   6   7    2.54    1.36
   3   6   7    1.78    0.94
   3  -6   7    1.71    1.41
   3   6   7    2.01    0.93
  -3  -6   7    2.25    1.32
   3  -6  -7    3.28    1.57
  -3  -6  -7    1.42    0.86
  -3  -6   7    2.82    1.35
   3  -6   7    1.45    0.83
   3   6   7    3.99    1.61
  -3   6   8   56.68    9.58
  -3  -6  -8   55.89    5.22
   3   6   8   57.88    6.40
   3  -6  -8   54.36    6.47
  -3   6   8   50.73    6.02
   3   6   8   50.37    5.07
  -3  -6   8   58.97    9.59
   3  -6   8   59.90    8.63
  -3  -6  -8   47.57    9.79
  -3  -6   8   42.74    9.48
   3  -6   8   52.14   10.10
  -3  -6   8   58.54    6.51
  -3  -6  -8   56.22    5.54
   3  -6   8   51.85    5.37
   3   6   8   59.24    5.99
  -3   6   8   62.37    6.39
   3   6   8   58.67    5.45
  -3   6  -8   60.39    7.01
   3  -6   8   62.53    7.27
  -3  -6   8   53.47    7.31
   3   6   9    3.66    1.65
  -3  -6  -9    1.16    0.94
   3  -6   9    0.27    0.95
  -3  -6   9    0.92    1.59
  -3   6   9    0.69    0.85
   3   6   9    0.29    0.40
   3  -6   9    0.79    1.21
  -3  -6   9   -0.66    0.52
   3   6   9    0.42    0.72
   3  -6  -9    0.80    0.50
  -3  -6  -9    0.79    0.74
   3  -6   9    1.15    0.87
  -3  -6   9    1.74    1.14
   3  -6   9    0.54    1.06
  -3   6   9   -0.37    1.07
  -3  -6   9   -0.01    0.56
   3   6   9    1.49    0.81
  -3   6   9    0.63    0.72
  -3   6  -9   -0.35    0.47
  -3  -6  10   72.68   10.70
   3  -6  10   89.38   10.51
   3   6  10   79.81    7.65
  -3  -6 -10   76.62    6.21
   3  -6  10   92.76    8.93
  -3  -6  10   81.56    8.97
  -3   6  10   62.94   10.27
   3   6  10   75.69   12.00
  -3  -6  10   83.06    7.50
   3  -6  10   75.40    6.01
  -3  -6 -10   72.27    6.02
  -3   6  10   74.63    6.80
   3   6  10   81.27    6.48
   3  -6  10   73.25   11.78
   3  -6 -10   80.43    7.65
  -3  -6  10   63.02   11.02
   3   6  10   79.02    6.73
  -3   6 -10   81.22    7.94
  -3   6  10   73.02    7.13
   3   6  10   80.51    6.35
   3   6  11  117.23    7.76
  -3   6  11  116.37    8.18
  -3  -6  11  117.85    8.83
   3  -6  11  129.77   10.65
  -3  -6  11  117.27   10.83
  -3   6  11   99.89   12.92
  -3   6  11  118.37    9.41
  -3  -6 -11  110.02    7.42
   3   6  11  105.21    8.78
   3   6  11  114.84    7.87
   3  -6  11  103.10   11.57
  -3  -6  11  122.53   13.71
   3  -6 -11  120.06    9.16
  -3   6  11  112.53    7.83
  -3   6  11  112.83    7.30
   3   6  11   99.40    7.98
  -3   6 -11  110.85    9.39
  -3  -6  11   86.52   12.54
   3  -6  11   95.53   13.42
  -3   6  11  112.54    8.53
   3   6  11  105.62    7.18
   3  -6 -12    3.40    1.40
   3  -6  12    2.07    1.40
  -3  -6  12    4.05    1.90
  -3   6  12    3.93    2.32
  -3  -6 -12    3.08    1.27
   3   6  12    3.73    1.72
  -3   6  12    2.68    1.28
  -3   6  12    4.23    1.58
  -3   6  12    2.08    1.11
   3   6  12    3.10    1.16
   3  -6  12    4.14    2.28
  -3  -6  12    3.44    2.49
   3  -6  12    5.92    3.28
  -3  -6  12    3.55    2.04
  -3   6 -12    1.57    1.12
  -3   6  12    3.05    1.16
   3   6  12    3.87    1.44
  -3  -6  12    4.13    1.60
  -3   6  12    3.41    1.36
  -3   6  13  146.56   15.17
  -3   6  13  159.48   10.64
  -3  -6 -13  153.15    8.70
  -3   6  13  134.34    7.86
   3   6  13  156.11   10.57
  -3  -6  13  110.07   13.54
   3  -6  13  127.81   14.92
   3  -6 -13  149.68    9.75
   3  -6  13  155.06   13.84
  -3  -6  13  146.92   15.07
  -3   6  13  147.16    8.81
  -3  -6  13  146.58    9.48
   3  -6  13  160.63   11.63
  -3  -6  13  148.64   12.29
  -3   6  13  145.00    8.92
   3   6  13  137.05    8.07
  -3   6  13  134.52    8.51
   3   6  13  130.26    8.63
  -3   6 -13  143.42   10.28
   3  -6  14   32.04    5.21
  -3  -6  14   39.02    6.14
  -3   6  14   34.08    3.93
  -3   6  14   38.18    5.08
  -3   6  14   30.84    7.12
  -3  -6 -14   36.37    4.10
   3   6  14   34.44    4.88
  -3   6  14   36.90    4.52
   3   6  14   35.80    4.18
  -3  -6  14   24.72    5.95
   3  -6  14   28.50    7.20
   3  -6  14   40.70    6.94
  -3  -6  14   35.25    6.84
   3  -6 -14   35.67    4.66
  -3   6 -14   34.28    4.85
   3   6  14   28.37    3.78
  -3  -6  14   34.99    4.45
  -3   6  14   35.81    4.18
  -3   6  14   31.03    4.07
   3   6  15    5.95    1.61
   3  -6  15    8.34    3.17
  -3  -6  15    8.86    3.46
  -3   6  15    9.03    2.41
   3   6  15   10.48    2.53
  -3  -6 -15    9.61    2.09
   3  -6  15    8.58    2.77
  -3  -6  15    8.39    2.93
  -3   6  15    6.89    3.23
  -3  -6  15    8.32    3.58
   3  -6  15    8.86    3.73
  -3   6 -15    8.57    2.47
  -3   6  15    5.42    1.90
  -3   6  15    6.79    1.87
   3   6  15    7.62    1.95
  -3   6  15    5.71    2.09
   3  -6 -15    8.96    2.09
   3   6  15    8.66    2.37
  -3   6  15    8.64    2.02
  -3  -6  15    9.15    2.28
  -3   6  16    0.49    0.11
  -3  -6  16    0.77    0.91
   3  -6  16   -0.52    0.71
  -3   6  16   -1.08    1.53
  -3  -6 -16   -0.03    0.28
   3   6  16    0.62    0.77
  -3   6  16    0.49    0.67
  -3   6  16    0.67    0.62
   3   6  16    1.18    0.83
  -3   6 -16    0.39    0.53
   3  -6  16   -0.44    1.00
   3   6  16    0.73    0.84
   3  -6 -16    0.58    0.61
  -3   6  16    0.65    0.54
   3  -6  16    1.01    1.26
  -3  -6  16    2.18    2.14
  -3   6  16    0.24    0.27
   3   6  16    0.08    0.17
  -3  -6  17   19.59    4.24
   3  -6  17   21.38    3.69
  -3   6  17   16.98    5.17
  -3  -6 -17   19.54    2.84
   3   6  17   19.34    3.77
  -3   6  17   21.54    3.40
   3   6  17   22.10    3.43
  -3   6  17    2.73    1.02
   3  -6  17   16.22    4.47
   3  -6 -17   20.69    2.96
   3   6  17   22.94    3.07
  -3   6 -17   19.56    3.24
  -3   6  17   20.93    3.04
  -3   6  17   14.58    3.08
  -3   6  17   16.26    2.98
   3  -6  17   21.47    4.69
  -3  -6  17   22.81    5.13
  -3   6  17   21.12    2.85
  -3  -6  18   29.74    5.00
  -3   6  18   33.97    4.00
  -3   6  18   28.52    6.28
   3   6  18   28.26    4.16
  -3   6 -18   22.55    3.37
  -3   6  18   30.76    3.40
   3   6  18   33.88    3.57
   3  -6  18   36.66    5.87
  -3  -6  18   35.68    5.98
  -3   6  18   30.04    3.37
  -3   6  18   29.88    3.69
   3  -6  18   19.89    4.51
  -3   6  18   30.71    3.17
   3  -6  18   31.77    4.40
  -3  -6 -18   28.46    3.32
   3  -6 -18   32.75    3.52
   3   6  18   34.80    3.87
  -3   6  19   71.96    5.70
   3   6  19   65.93    6.17
  -3  -6 -19   68.85    4.95
  -3  -6  19   79.12    8.54
   3  -6  19   78.16    8.21
   3   6  19   84.54    5.54
  -3   6  19   67.85    4.75
   3  -6 -19   71.69    4.74
  -3   6  19   65.47    8.35
  -3   6  19   70.72    4.86
  -3  -6  19   66.53    6.93
   3  -6  19   81.90    6.57
  -3   6  19   69.86    5.29
   3   6  19   71.23    5.27
  -3  -6  20   60.77    6.28
   3  -6  20   63.33    5.55
  -3  -6 -20   56.32    4.20
  -3   6  20   58.19    7.46
  -3  -6  20   63.77    7.31
   3  -6  20   64.92    7.19
   3   6  20   63.02    4.65
  -3   6  20   58.06    4.79
   3   6  20   45.76    5.46
  -3   6  20   57.49    4.06
   3   6  20   73.51    5.09
   3   6  21    0.65    0.50
  -3   6  21    0.67    0.88
  -3  -6 -21    0.22    0.38
  -3  -6  21    0.21    0.61
   3  -6  21    1.30    1.14
   3   6  21    0.49    0.65
  -3   6  21    1.17    0.72
   3   6  21    1.11    0.57
  -3  -6  21    0.79    0.67
  -3   7   0   -0.16    0.15
   3  -7   0    0.02    0.65
  -3  -7   0    0.61    1.26
   3   7   0   -0.44    0.59
  -3   7   0   -0.14    0.06
  -3  -7   0   -0.45    0.50
   3  -7   0    0.11    0.36
  -3   7   1    7.98    2.06
  -3   7  -1    7.15    1.92
   3   7   1    8.40    2.32
   3   7  -1    7.40    2.19
  -3   7  -1    7.39    2.39
  -3   7   1    8.97    2.60
  -3  -7   1    7.11    2.14
   3  -7  -1    7.98    2.19
   3  -7   1    6.74    2.01
  -3  -7  -1   11.25    2.51
   3  -7   1    4.91    2.66
   3  -7  -1    6.32    3.19
  -3  -7   1    2.98    3.25
  -3  -7  -1    7.51    4.38
   3  -7   1    6.67    1.98
  -3   7   2   20.45    3.28
  -3   7  -2   23.10    3.37
   3   7  -2   18.67    3.52
   3   7   2   20.01    3.43
  -3   7   2   16.42    3.33
  -3   7   2   18.47    3.53
  -3  -7   2   20.29    3.57
   3  -7  -2   20.52    3.50
   3  -7   2   22.24    3.56
  -3  -7  -2   21.16    3.47
  -3   7  -2   18.66    3.62
   3  -7  -2   12.78    4.56
   3  -7   2   12.77    5.02
  -3  -7  -2   15.92    5.74
  -3  -7   2   13.75    5.54
   3  -7   2   19.12    3.42
  -3   7   3    1.10    0.64
  -3   7  -3    1.12    0.85
   3   7   3    0.47    0.43
   3   7  -3    1.16    1.16
  -3   7   3    0.52    0.60
  -3   7   3    0.95    0.74
   3  -7  -3    1.00    0.69
  -3  -7   3    1.37    0.93
  -3  -7  -3    0.51    0.58
   3  -7   3    0.61    0.54
  -3   7  -3    1.43    1.03
   3  -7  -3   -0.27    0.38
   3  -7   3    0.05    0.62
  -3  -7  -3    1.22    1.70
  -3  -7   3    0.72    1.72
   3  -7   3    0.93    0.45
   3  -7   4   -0.05    0.83
  -3  -7  -4   -0.60    1.40
   3  -7  -4    0.92    1.62
  -3  -7   4    0.48    1.13
  -3   7  -4   -0.19    0.38
  -3   7   4    0.01    0.35
   3  -7   4    0.21    0.89
  -3   7  -4   -0.15    0.51
   3   7  -4   -0.55    0.83
   3   7   4    0.14    0.41
  -3   7   4    1.24    1.02
   3  -7   4    0.01    0.37
   3  -7  -4    0.43    0.37
  -3  -7  -4   -0.31    0.09
  -3  -7   4   -0.30    0.53
  -3   7   4    0.17    0.62
  -3   7   5    5.45    1.74
  -3   7  -5    5.16    1.74
   3   7   5    2.57    1.00
  -3   7   5    2.80    1.47
   3  -7   5    4.81    1.89
   3   7   5    6.01    1.75
  -3   7   5    6.39    1.77
  -3  -7   5    5.12    2.02
  -3   7  -5    4.63    1.45
   3  -7   5    5.07    1.60
  -3  -7   5    5.69    1.81
   3  -7  -5    4.32    1.67
  -3  -7  -5    4.88    1.58
  -3  -7  -5    2.63    2.09
  -3  -7   5    5.03    3.25
   3  -7   5    4.03    2.71
  -3  -7   6   58.81    6.79
   3  -7   6   75.59    7.12
   3  -7  -6   69.50    6.57
  -3   7   6   62.89    5.75
  -3   7  -6   62.31    5.03
   3   7   6   65.00    5.64
  -3   7   6   65.15    6.21
  -3   7   6   48.91    5.69
   3   7   6   48.76    4.32
  -3   7  -6   63.46    6.54
  -3  -7   6   44.74    5.14
   3  -7   6   63.12    5.53
  -3  -7  -6   66.22    5.70
   3  -7   6   52.30    9.94
  -3  -7   6   47.22    9.72
  -3   7   7    2.90    1.27
   3   7   7    2.24    0.85
  -3   7   7    3.39    1.41
  -3   7  -7    3.17    1.59
   3  -7   7    1.65    1.16
   3   7   7    2.93    1.03
   3  -7   7    1.11    1.93
  -3  -7   7    3.08    2.76
  -3   7   7    2.75    1.13
  -3  -7   7    3.07    1.55
  -3   7   7    1.81    1.50
   3  -7  -7    2.27    1.29
   3  -7   7    2.91    1.17
  -3  -7   7    2.42    1.09
  -3  -7  -7    2.41    0.96
   3   7   8   13.68    2.19
  -3   7   8   13.53    2.77
  -3  -7   8   14.63    3.36
   3   7   8   11.02    2.61
  -3  -7   8   12.03    4.46
   3  -7   8   11.80    4.70
  -3   7   8   14.27    2.53
  -3   7   8   14.94    2.86
   3  -7  -8   15.88    3.12
  -3  -7  -8   13.41    2.44
   3  -7   8   13.36    2.45
  -3  -7   8   16.02    3.01
   3  -7   8   17.68    3.43
  -3   7   8   13.25    3.90
  -3   7  -8   14.31    3.08
  -3   7   9    1.58    0.80
   3   7   9    1.43    0.87
  -3  -7   9    0.29    0.73
   3  -7   9    0.28    0.36
  -3   7   9    1.47    1.05
   3   7   9    1.87    1.11
   3  -7  -9    0.57    0.55
   3  -7   9    1.25    0.70
  -3  -7  -9    1.24    0.87
   3   7   9    0.81    0.43
  -3   7   9    1.69    1.00
  -3   7  -9    1.11    0.86
  -3   7   9    1.26    1.27
   3  -7   9    0.94    1.43
  -3  -7   9    0.68    0.93
  -3  -7   9    1.27    0.78
  -3   7  10   32.60    5.93
  -3   7  10   44.95    4.86
   3   7  10   38.58    4.30
   3  -7  10   31.25    7.05
  -3  -7  10   29.98    6.78
  -3  -7  10   33.17    5.02
   3   7  10   33.10    4.08
  -3   7  10   41.86    4.31
   3  -7 -10   43.39    4.75
  -3   7  10   37.71    4.22
   3   7  10   38.11    3.71
  -3   7 -10   36.61    4.66
   3  -7  10   42.97    5.23
  -3  -7  10   48.89    7.46
   3  -7  10   38.48    5.75
  -3  -7  10   38.46    4.45
   3   7  11   14.82    2.60
  -3   7  11   17.51    2.95
  -3   7  11   12.87    2.27
   3   7  11   11.34    1.92
  -3   7  11   14.60    2.37
   3  -7  11   11.55    4.06
  -3  -7  11   12.64    4.26
  -3  -7  11   13.57    3.90
   3  -7  11   11.36    3.04
   3  -7 -11   14.56    2.66
  -3  -7  11   15.31    2.65
   3   7  11   10.86    2.22
  -3  -7  11   13.41    3.15
   3  -7  11   13.86    3.05
  -3   7 -11   13.27    2.82
  -3   7  11   12.43    3.55
  -3   7  12  349.77   18.75
  -3   7  12  403.56   13.95
  -3  -7  12  315.64   20.11
   3  -7  12  290.94   20.15
   3   7  12  378.64   13.20
   3   7  12  320.23   11.22
   3  -7 -12  381.07   13.04
  -3  -7  12  378.70   12.97
  -3   7 -12  353.04   13.27
  -3   7  12  372.58   12.07
   3   7  12  344.25   10.65
  -3  -7  12  380.90   17.00
   3  -7  12  407.30   15.82
  -3   7  12  394.12   12.08
  -3  -7  12  402.83   20.45
   3  -7  12  352.75   16.88
  -3   7  13    2.20    1.58
   3   7  13    2.26    0.94
  -3   7  13    2.35    0.86
   3   7  13    1.78    0.83
  -3   7  13    5.14    1.53
  -3  -7  13    1.65    1.18
   3  -7  13    3.25    2.25
  -3   7  13    3.09    1.06
   3   7  13    2.94    0.96
  -3  -7  13    3.00    1.11
  -3  -7 -13    0.12    0.27
  -3  -7  13    4.34    2.10
   3  -7  13    3.51    1.78
   3  -7 -13    2.86    1.06
   3   7  13    1.29    0.73
  -3   7 -13    2.24    1.16
  -3  -7  13    2.49    1.26
   3  -7  13    4.06    1.54
   3   7  14   41.83    4.11
  -3  -7  14   39.47    5.06
   3  -7  14   43.21    4.79
   3   7  14   34.89    3.30
  -3   7  14   37.39    3.50
  -3   7 -14   28.00    3.80
   3   7  14   13.98    2.45
  -3  -7  14   -0.59    0.76
   3  -7  14   29.32    6.02
  -3  -7  14   46.94    6.48
   3  -7  14   38.88    5.28
   3  -7 -14   40.36    3.77
  -3   7  14   40.94    5.95
  -3   7  14   44.54    4.34
  -3   7  14   41.64    3.57
   3   7  14   24.75    2.61
   3  -7  15    9.11    2.86
  -3  -7  15   13.36    2.85
   3  -7  15   15.28    2.78
   3  -7 -15   14.23    2.06
   3  -7  15   13.64    3.01
  -3   7  15   11.26    3.16
  -3   7 -15    8.84    2.01
   3   7  15    6.27    1.52
  -3   7  15   -0.33    0.40
  -3   7  15   15.35    2.49
   3   7  15   15.06    2.41
  -3   7  15   14.64    2.01
   3   7  15   14.08    2.00
  -3   7  15   16.89    2.14
  -3   7  16    0.65    0.89
  -3  -7  16   -0.29    0.49
   3  -7  16    0.80    0.62
  -3   7  16    0.45    0.32
  -3   7  16    0.34    0.47
  -3   7  16    0.50    0.37
   3   7  16    0.15    0.07
   3  -8   0   -1.04    1.33
   3  -8   0    0.38    0.44
  -3  -8   0    0.23    0.28
  -3   8   0    0.03    0.32
  -3   8   0    0.03    0.24
   3  -8   1    0.27    0.71
  -3   8   1    0.14    0.07
  -3   8  -1    0.67    0.56
   3   8  -1    0.46    0.31
  -3   8   1    0.80    0.52
   3  -8  -1    0.33    0.21
  -3  -8  -1    0.73    0.60
   3  -8   1    0.93    0.56
  -3  -8   1    0.85    0.61
   3   8  -2  115.46    6.32
  -3   8   2  120.49    5.72
  -3  -8  -2  133.59    6.67
  -3  -8   2  133.27    6.98
   3  -8   2  124.17    6.30
   3  -8  -2  130.70    6.73
   3   8   2   78.13    5.64
  -3   8  -2  111.09    6.25
  -3   8   2  108.85    6.11
   3  -8   2   78.16    8.82
   3   8  -3  128.70    6.68
  -3   8   3  125.12    5.82
  -3  -8  -3  127.21    6.33
  -3  -8   3  139.90    7.08
   3  -8  -3  133.90    6.82
   3  -8   3  125.21    6.25
   3   8   3   72.55    5.18
  -3   8  -3  131.80    6.84
  -3   8   3  111.06    6.08
   3  -8   3   82.70    9.21
  -3  -8   3  136.19   12.62
   3   8  -4  132.63    6.81
  -3   8   4  131.97    5.95
  -3  -8  -4  132.93    6.31
  -3  -8   4  141.39    7.08
   3  -8  -4  138.22    6.82
   3  -8   4  129.41    6.15
   3   8   4   89.45    5.66
  -3   8  -4  125.82    6.53
  -3   8   4  117.53    6.21
   3  -8   4   88.73    9.54
  -3  -8   4  136.54   12.64
   3   8  -5  144.23    7.05
  -3  -8   5  168.12    7.59
   3  -8  -5  157.79    7.19
   3   8   5  106.03    6.07
  -3   8   5  154.15    6.43
  -3  -8   5  156.73   13.17
   3  -8   5  100.74   10.19
  -3   8  -5  144.37    6.84
  -3   8   5  131.93    6.40
  -3   8   6    4.13    1.11
  -3   8  -6    3.58    1.00
  -3  -8   6    3.19    2.06
   3  -8   6    1.49    0.71
  -3  -8   6    3.26    1.11
   3   8  -6    3.81    1.14
   3   8   6    2.52    0.88
   3  -8  -6    4.39    1.20
  -3   8   6    3.64    0.92
  -3   8   7  196.33    7.28
  -3   8   7  241.08    7.75
  -3  -8   7  248.97    8.87
   3  -8  -7  232.13    8.37
   3  -8   7  169.34   12.71
   3   8   7  166.48    7.04
  -3   8   8  191.20    6.96
   4   0   0 2449.16   16.04
   4   0   1    0.37    0.22
   4   0  -1    0.21    0.18
   4   0  -2 2441.73   15.95
   4   0  -3    0.23    0.15
  -4   0  -3    0.16    0.04
  -4   0   4   28.49    1.90
   4   0  -4   24.68    1.52
  -4   0   4   27.90    1.83
  -4   0  -4   26.18    1.78
   4   0  -4   25.93    1.77
  -4   0   5    0.08    0.10
  -4   0   5   -0.12    0.18
   4   0  -5    0.36    0.16
   4   0  -5   -0.17    0.21
  -4   0  -5    0.07    0.14
  -4   0   6  254.70    6.16
  -4   0   6  249.01    5.95
   4   0  -6  262.44    4.85
  -4   0  -6  264.40    5.86
   4   0  -6  272.74    5.66
  -4   0   7    1.71    0.51
  -4   0   7    1.73    0.53
   4   0  -7    0.08    0.13
  -4   0  -7    0.08    0.12
   4   0  -7    0.07    0.12
   4   0  -7    1.30    0.34
   4   0  -8   94.86    2.77
  -4   0   8  105.77    4.06
  -4   0   8  102.38    4.11
   4   0  -8  104.19    3.30
  -4   0   9    0.07    0.12
  -4   0   9   -0.09    0.22
   4   0   9    0.05    0.08
   4   0  -9    0.04    0.11
   4   0  -9    0.27    0.02
  -4   0  10 9054.13   61.31
   4   0  10 9375.61   75.80
   4   0  10 6393.53   30.40
  -4   0  10 6561.46   35.88
  -4   0  10 6889.43   37.60
  -4   0  10 9222.71   55.88
   4   0  10 9800.52   69.70
   4   0  11   -0.20    0.59
  -4   0  11    0.10    0.06
   4   0  11    0.08    0.13
   4   0  11    0.01    0.43
  -4   0  11    0.52    0.61
  -4   0  11   -0.08    0.29
  -4   0  11    0.36    0.18
  -4   0  11    0.23    0.26
   4   0  11    0.09    0.09
   4   0  11   -0.10    0.26
   4   0  11    0.31    0.71
   4   0  11    0.23    0.23
   4   0 -11    0.58    0.15
   4   0  12 2185.91   32.82
   4   0  12 2242.27   27.83
   4   0  12 2096.18   23.24
   4   0  12 1716.21   36.52
  -4   0  12 2072.94   31.86
   4   0  12 1798.76   33.36
   4   0  12 2080.66   29.46
  -4   0  12 2258.14   30.65
  -4   0  12 2018.95   28.99
  -4   0  12 2285.65   23.40
   4   0  12 2323.40   18.76
  -4   0  12 2256.97   22.38
  -4   0  13    0.47    0.62
   4   0  13   -0.21    0.46
   4   0  13    0.13    0.12
  -4   0  13    0.83    0.74
   4   0  13   -0.37    0.68
   4   0  13   -0.03    0.12
   4   0  13    0.05    0.47
  -4   0  13    0.35    0.24
  -4   0  13   -0.02    0.06
   4   0  13   -0.34    0.22
  -4   0  13   -0.37    0.33
  -4   0  13    0.27    0.45
  -4   0  13    0.01    0.09
   4   0  13    0.09    0.25
   4   0  14  128.81    8.34
  -4   0  14  130.58    7.24
   4   0  14  120.85    6.11
  -4   0  14  123.39    7.87
   4   0  14   86.99    8.76
  -4   0  14  123.61    9.47
  -4   0  14  122.08    8.46
   4   0  14  132.92    4.51
   4   0  14  126.04    6.99
   4   0  14  130.40    7.97
   4   0  14   81.84    7.61
  -4   0  14  126.03    6.67
   4   0  15   -0.35    0.43
   4   0  15   -0.02    0.26
  -4   0  15    0.19    0.55
   4   0  15    0.09    0.48
   4   0  15   -0.14    0.28
  -4   0  15   -0.47    0.48
  -4   0  15   -0.13    0.22
  -4   0  15    0.07    0.69
   4   0  15    0.10    0.43
   4   0  15   -0.09    0.21
  -4   0  15    0.05    0.34
   4   0  16   32.34    4.46
  -4   0  16   25.69    3.83
   4   0  16   25.76    5.05
   4   0  16   27.72    3.98
   4   0  16   28.31    3.30
   4   0  16   25.28    4.42
  -4   0  16   31.49    3.52
   4   0  16   31.41    4.77
  -4   0  16   29.58    4.38
  -4   0  16   35.02    3.98
  -4   0  16   26.39    4.47
   4   0  16   25.88    3.45
   4   0  17    0.35    0.14
   4   0  17    0.59    0.76
  -4   0  17    0.63    1.06
   4   0  17   -0.26    0.32
   4   0  17    0.31    0.19
  -4   0  17    0.94    0.63
  -4   0  17    0.61    0.45
   4   0  17    0.65    0.82
  -4   0  17   -0.01    0.36
   4   0  17   -0.03    0.51
   4   0  17    0.40    0.22
  -4   0  18  205.80   11.25
  -4   0  18  214.52   12.64
   4   0  18  263.69   14.73
   4   0  18  224.71   10.24
   4   0  18  204.26   14.67
  -4   0  18  207.00   10.48
   4   0  18  209.02   13.31
   4   0  18  220.61   12.33
  -4   0  18  222.10   12.57
   4   0  18  242.89   12.84
   4   0  19    0.49    0.79
  -4   0  19   -0.01    0.55
   4   0  19   -0.01    0.35
   4   0  19   -0.30    0.66
   4   0  19    0.46    0.75
  -4   0  19    0.79    0.96
   4   0  19    0.15    0.29
  -4   0  19   -0.16    0.06
  -4   0  19    0.54    0.76
  -4   0  20   19.52    4.12
   4   0  20   19.98    3.97
   4   0  20   29.15    4.70
   4   0  20   26.58    4.71
   4   0  20   25.36    4.26
  -4   0  20   23.59    4.37
   4   0  20   20.49    4.46
  -4   0  20   18.92    3.46
  -4   0  20   18.05    3.76
   4   0  20   21.65    5.12
   4   0  21   -0.20    0.30
  -4   0  21    0.17    0.21
  -4   0  21    0.86    1.09
  -4   0  21    0.15    0.50
   4   0  21    0.82    0.54
   4   0  21    0.18    0.69
   4   0  21   -0.56    0.59
   4   0  21   -0.05    0.49
  -4   0  21    0.35    0.30
   4   0  21    0.05    0.26
   4   0  22   55.03    7.12
  -4   0  22   51.23    5.51
   4   0  22   49.85    6.95
  -4   0  22   50.95    6.63
  -4   0  22   48.46    5.90
   4   0  22   55.38    6.26
   4   0  22   51.55    6.32
  -4   0  22   53.48    6.46
   4   0  22   54.48    6.77
   4   0  22   50.94    7.92
   4   0  23   -0.08    0.97
   4   0  23    0.10    0.64
   4   0  23    0.03    0.19
  -4   0  23    0.20    0.53
  -4   0  23   -0.43    0.48
   4   0  23    0.50    0.76
  -4   0  23   -0.15    0.43
   4   0  23    0.01    0.62
   4   0  23    0.11    0.74
  -4   0  23    0.89    0.85
   4   0  24  125.12   10.49
   4   0  24  120.77   11.64
  -4   0  24  104.78    9.23
   4   0  24  126.54   10.63
  -4   0  24  119.35    8.11
  -4   0  24  119.22   10.01
  -4   0  24  111.14    8.55
   4   0  25    0.42    1.11
  -4   0  25    0.19    0.55
   4   0  25   -0.44    0.56
  -4   0  25   -0.30    0.61
  -4   0  25    0.05    0.38
   4   0  25   -0.40    0.86
   4   0  26   62.67    8.01
  -4   0  26   56.86    6.55
   4   0  26   67.20    7.30
   4   0  26   63.78    7.07
   4   0  27   -0.61    0.89
   4   0  27    0.81    0.50
   4   0  27    0.39    0.79
  -4   0  27    0.05    0.67
   4   0  28   27.27    4.64
   4   0  28   32.11    4.40
   4   0  28   26.89    4.40
  -4   0  28   19.91    3.65
   4   0  29   -0.08    0.80
   4   0  30    0.72    0.58
  -4   1   0  356.20    5.82
  -4   1   0  354.71    5.96
   4  -1   0  345.00    6.23
  -4  -1   0  337.80    6.27
   4  -1   1  213.40    4.93
   4  -1  -1  223.22    4.99
  -4   1   1  222.44    4.81
  -4   1   1  222.92    4.93
  -4  -1  -1  230.77    5.26
  -4  -1   1  231.26    5.14
   4  -1  -2  240.00    5.15
  -4   1   2  248.20    5.25
  -4   1   2  249.78    5.38
   4  -1   2  256.41    5.43
  -4  -1   2  259.80    5.40
   4  -1  -3   62.64    2.62
  -4   1   3   67.93    2.82
   4  -1   3   69.79    2.82
  -4   1   3   71.46    2.97
  -4  -1   3   70.80    2.81
  -4  -1  -3   66.20    2.86
   4  -1  -4  223.12    4.93
  -4   1   4  236.29    5.52
   4  -1   4  228.61    5.22
  -4   1   4  242.40    5.72
   4  -1   4  226.59    6.00
  -4  -1   4  239.09    5.03
  -4  -1  -4  217.78    5.34
  -4   1   5  109.68    3.90
   4  -1  -5  112.67    3.52
   4  -1   5  120.23    3.80
  -4   1   5  111.12    4.03
   4  -1   5  107.29    4.31
   4  -1  -5  103.31    1.72
  -4  -1   5  107.43    3.26
   4   1  -5  125.03    3.59
  -4  -1  -5  107.88    3.82
  -4   1   6    1.55    0.51
  -4   1   6    1.44    0.50
  -4  -1   6    1.86    0.54
  -4  -1   6    1.76    0.55
   4  -1   6    1.26    0.54
  -4  -1  -6    1.24    0.49
   4   1  -6    1.29    0.32
   4  -1   6    1.93    0.47
   4  -1  -6    1.40    0.36
   4   1  -6    1.96    0.42
  -4   1   7    5.25    0.89
  -4   1   7    4.89    0.89
  -4  -1   7    5.18    0.88
   4   1  -7    5.55    0.69
   4  -1   7    5.10    0.81
   4  -1  -7    6.76    0.85
  -4  -1   7    5.76    0.94
   4  -1   7    5.93    1.06
   4   1  -7    5.76    0.71
  -4  -1  -7    8.21    1.10
  -4   1   8   93.92    4.28
   4  -1  -8   95.14    3.25
  -4  -1   8   91.83    3.88
  -4   1   8   94.54    4.17
  -4  -1   8   93.28    3.81
   4   1  -8   93.49    2.68
   4  -1   8  101.10    3.62
   4  -1   8   92.23    4.36
   4   1  -8  102.06    2.96
  -4  -1  -8   96.43    3.90
  -4   1   9    6.06    1.15
   4   1  -9    7.08    0.66
   4  -1  -9    7.81    0.93
  -4  -1   9    6.49    1.04
   4  -1   9    7.76    0.98
  -4   1   9    6.15    1.10
  -4  -1   9    6.00    1.04
  -4  -1  -9    6.14    1.03
   4  -1   9    6.59    1.22
   4   1  10  483.29   13.11
   4  -1  10  488.44   14.97
  -4   1  10  454.59   15.82
  -4   1  10  507.58   10.92
   4   1 -10  484.69    4.78
  -4  -1  10  541.66    9.87
   4  -1  10  509.68    8.30
  -4   1  10  492.03   10.25
  -4  -1  10  527.18    9.98
  -4  -1  10  479.46   16.92
   4  -1  10  446.10   15.55
   4   1  10  429.79   14.09
   4  -1  10  460.43   12.73
   4   1  10  428.73   12.11
   4  -1  10  524.02   11.83
  -4  -1  10  468.68   12.18
   4   1  10  446.34   14.44
  -4   1  10  430.38   14.00
   4   1  10  413.17   14.48
  -4   1  10  511.69   13.38
   4  -1  10  484.14   16.88
  -4   1  10  481.27   13.99
   4  -1 -10  482.79    7.30
  -4  -1 -10  491.94    9.24
   4  -1  10  418.95   16.95
   4   1  10  422.86   15.44
  -4   1  10  504.56   12.50
   4   1  11    6.81    1.69
   4  -1  11    5.69    1.65
  -4   1  11    4.72    1.84
   4  -1  11    6.44    0.94
  -4   1  11    7.33    1.35
  -4  -1  11    6.42    1.12
  -4   1  11    7.21    1.28
  -4  -1  11    6.42    1.15
   4  -1  11    4.60    1.69
   4   1  11    6.34    1.75
  -4  -1  11    5.90    2.02
  -4   1  11    6.75    2.18
  -4   1  11    5.00    1.93
   4   1  11    3.79    1.71
  -4   1  11    7.18    1.81
   4  -1  11    7.26    1.42
   4  -1  11    6.63    2.08
  -4  -1  11    5.29    1.43
   4   1  11    6.91    1.53
   4  -1  11    4.66    1.39
  -4   1  11    9.73    1.80
  -4   1  11    5.09    1.59
   4  -1 -11    7.61    0.88
  -4  -1 -11    6.73    1.10
   4   1  11    5.76    1.73
   4  -1  11    6.01    1.97
   4   1  11    4.40    1.68
  -4   1  11    9.00    1.99
   4  -1  11    4.27    1.90
  -4   1  12    4.31    1.62
  -4  -1  12    3.69    0.86
  -4  -1  12    3.98    0.91
  -4  -1  12    2.58    0.92
  -4   1  12    3.17    1.24
   4   1  12    3.19    1.01
   4  -1  12    2.51    1.19
   4  -1  12    3.67    0.70
   4  -1  12    3.49    0.98
  -4  -1  12    3.06    1.65
  -4   1  12    3.38    1.49
   4  -1  12    3.10    1.51
   4   1  12    3.14    1.28
   4   1  12    2.85    0.93
   4  -1  12    3.23    1.17
  -4  -1  12    2.32    1.01
  -4   1  12    3.48    1.08
   4   1  12    2.82    1.40
  -4   1  12    4.07    1.30
   4  -1  12    2.01    1.64
   4   1  12    1.41    1.28
   4  -1 -12    3.52    0.59
   4  -1  12    3.55    0.74
  -4  -1 -12    3.11    0.82
   4   1  12    2.93    1.34
   4  -1  12    2.19    1.47
  -4   1  12    3.69    1.87
   4   1  13   -0.09    0.23
  -4   1  13    0.09    0.12
   4   1  13    0.03    0.28
   4  -1  13    0.15    0.29
   4  -1  13    0.17    0.31
   4  -1  13   -0.10    0.40
   4   1  13    0.24    0.10
   4  -1  13    0.49    0.86
  -4   1  13    0.06    0.25
  -4  -1  13   -0.08    0.13
  -4  -1  13   -0.04    0.17
  -4  -1  13    0.18    0.27
   4  -1  13    0.39    0.46
  -4  -1  13   -0.03    0.51
  -4   1  13    0.05    0.43
  -4  -1  13    0.12    0.20
  -4   1  13    0.20    0.60
  -4  -1  13   -0.12    0.36
   4  -1  13    0.01    0.06
   4   1  13   -0.06    0.09
   4   1  13   -0.16    0.17
  -4   1  13    0.21    0.14
   4  -1  13    1.33    1.11
  -4  -1 -13    0.31    0.31
   4  -1  13    0.07    0.11
  -4   1  13   -0.22    0.50
   4   1  13    0.11    0.11
   4  -1  13    1.01    0.77
   4  -1  14   78.19    7.56
  -4   1  14   73.30    7.40
   4  -1  14   74.54    6.68
   4   1  14   84.10    6.19
  -4  -1  14   84.73    6.62
  -4   1  14   82.16    7.48
  -4  -1  14   88.01    4.89
  -4  -1  14   83.45    4.54
  -4  -1  14   78.61    7.50
  -4   1  14   83.16    8.07
  -4  -1  14   69.98    5.80
   4  -1  14   74.80    7.16
   4   1  14   80.20    7.08
  -4   1  14   83.11    6.88
  -4  -1  14   84.45    6.24
   4   1  14   44.27    6.92
   4  -1  14   82.56    5.49
   4   1  14   79.41    5.57
  -4   1  14   80.89    6.33
  -4  -1 -14   81.73    4.12
   4  -1  14   82.44    7.22
   4  -1  14   60.14    7.68
   4   1  14   52.56    7.12
   4  -1  14   65.77    6.99
   4   1  14   56.14    6.46
  -4   1  14   81.01    5.86
   4  -1  15    9.63    2.48
   4   1  15    6.75    1.98
  -4  -1  15    8.73    2.16
  -4   1  15    8.57    2.48
  -4  -1  15   10.26    1.64
  -4  -1  15    9.58    1.64
   4  -1  15   10.91    2.63
  -4  -1  15    7.68    2.52
  -4   1  15    6.92    2.56
  -4   1  15   10.75    2.06
   4   1  15    9.06    1.98
   4  -1  15    9.26    2.71
   4  -1  15    5.68    2.40
   4   1  15    9.00    2.36
   4   1  15    8.71    1.64
   4  -1  15    9.74    1.95
   4   1  15    2.02    2.28
  -4  -1  15   12.64    2.55
  -4   1  15    9.71    2.51
  -4   1  15    8.53    2.57
   4   1  15    5.87    2.55
  -4   1  15    9.64    2.16
   4  -1  15    5.63    2.91
   4   1  15    5.23    1.99
   4  -1  15    3.52    2.23
   4  -1  16   52.37    5.98
   4   1  16   45.67    5.14
  -4  -1  16   47.66    5.34
  -4   1  16   49.43    6.23
  -4   1  16   46.74    5.32
  -4  -1  16   47.72    6.28
  -4   1  16   52.23    6.80
  -4   1  16   50.34    5.93
  -4  -1  16   50.32    5.31
   4   1  16   52.13    5.75
   4  -1  16   32.36    5.85
  -4   1  16   41.60    5.39
   4   1  16   47.29    4.51
   4   1  16   44.95    3.79
   4  -1  16   53.75    4.77
   4  -1  16   49.50    6.37
   4   1  16   43.77    6.35
   4  -1  16   32.28    6.46
   4  -1  16   49.58    5.86
   4  -1  16   50.54    6.14
   4  -1  16   37.11    6.09
  -4   1  16   48.00    5.05
   4   1  16   42.98    5.63
  -4   1  17    2.56    1.64
  -4  -1  17    4.54    1.97
  -4   1  17    1.96    1.04
   4   1  17    3.43    1.93
   4  -1  17    2.33    1.70
   4   1  17    4.54    1.22
   4  -1  17    2.59    1.63
   4   1  17    4.34    1.69
   4   1  17    4.61    1.34
   4   1  17    2.61    1.71
  -4   1  17    3.80    1.71
   4  -1  17    2.30    2.23
  -4  -1  17    3.70    1.49
  -4   1  17    5.74    2.19
   4  -1  17    5.46    2.24
   4   1  17   -0.55    0.44
  -4  -1  17    3.32    1.26
  -4   1  17    3.35    1.45
   4  -1  17    5.76    2.00
   4   1  17    3.78    1.42
   4  -1  17    3.22    1.57
  -4  -1  18    6.06    2.82
  -4   1  18    5.79    2.69
   4   1  18    6.81    2.75
  -4   1  18    7.87    2.30
   4  -1  18    3.58    2.27
  -4  -1  18    7.62    2.20
  -4   1  18    7.57    2.51
   4  -1  18    8.93    2.54
   4   1  18    6.52    2.11
   4  -1  18    6.13    2.60
   4   1  18    7.03    2.60
  -4   1  18    7.55    2.07
   4   1  18    8.51    2.36
  -4   1  18    7.43    2.57
  -4  -1  18    7.21    2.23
   4   1  18    9.28    1.92
   4  -1  18    7.57    2.48
   4  -1  18    7.13    2.29
   4   1  19   78.01    7.46
   4  -1  19   68.14    9.13
   4   1  19   69.33    9.02
   4   1  19   88.78    6.17
  -4  -1  19   72.66    8.13
  -4  -1  19   79.68    7.55
  -4   1  19   79.47    8.36
   4  -1  19   80.67    8.58
   4  -1  19   86.56    7.99
  -4   1  19   77.23    6.83
   4  -1  19   75.48    8.47
   4   1  19   68.04    7.93
  -4   1  19   74.45    8.16
  -4  -1  19   71.79    7.19
   4  -1  19   49.07    6.50
   4   1  19   81.77    7.39
  -4   1  19   74.34    7.27
   4   1  20    1.00    1.01
  -4   1  20    0.86    0.81
  -4   1  20    0.48    0.87
  -4  -1  20    0.98    1.18
   4   1  20    0.57    0.42
   4   1  20    0.53    0.27
   4  -1  20    1.55    1.07
   4   1  20    0.48    1.77
  -4   1  20    0.45    0.34
   4  -1  20    0.05    0.54
   4   1  20    0.98    1.12
  -4  -1  20    0.54    0.75
  -4   1  20    0.23    0.36
   4  -1  20    0.14    1.14
   4   1  20    0.46    0.83
   4  -1  20    0.36    0.95
   4  -1  20    0.01    0.29
  -4  -1  21    0.87    0.90
   4  -1  21   -0.30    0.75
   4   1  21    2.17    1.54
  -4  -1  21    0.20    0.21
  -4   1  21   -0.05    0.64
   4  -1  21   -0.48    0.58
   4   1  21    1.15    1.09
   4  -1  21    0.41    0.41
  -4   1  21    0.67    0.78
   4   1  21    0.42    0.81
   4  -1  21    0.34    0.50
   4   1  21    0.67    1.06
   4  -1  21    0.48    0.34
  -4   1  21   -0.02    0.39
   4   1  21    0.63    0.98
  -4   1  21    0.19    0.22
  -4  -1  22    2.74    1.34
  -4   1  22    2.02    1.70
   4  -1  22    0.92    1.31
   4   1  22    4.47    1.80
   4  -1  22    3.62    2.05
   4   1  22    3.62    1.85
   4  -1  22    2.53    1.80
  -4   1  22    4.15    1.56
   4   1  22    3.02    1.84
  -4   1  22    3.86    1.68
   4   1  22    3.82    1.57
  -4  -1  22    3.33    1.29
  -4   1  22    5.03    2.12
   4  -1  22    3.91    1.85
   4  -1  22    2.75    1.86
   4   1  22    3.54    1.79
   4   1  23  175.11   11.27
   4   1  23  200.00   11.71
  -4   1  23  169.15   12.82
   4   1  23  196.01   12.45
   4  -1  23  170.12   13.30
   4  -1  23  183.76   12.80
  -4   1  23  178.80   10.42
   4   1  23  186.31   13.32
   4  -1  23  179.21   14.21
   4   1  23  177.90   14.41
  -4  -1  23  167.02   11.09
  -4  -1  23  159.28   10.85
   4   1  23  187.15   11.99
  -4   1  23  176.53   11.31
   4  -1  24   96.56   10.82
   4   1  24   90.69   10.66
  -4   1  24  104.85   10.10
  -4  -1  24   89.58    7.99
   4   1  24  102.73    8.41
   4  -1  24  107.19   10.48
   4   1  24  107.69    9.19
  -4   1  24  105.13    8.80
   4  -1  24  109.00    9.89
  -4   1  24  105.73    8.05
   4   1  24  104.46   10.31
   4  -1  25   38.48    6.68
   4   1  25   32.74    6.52
  -4   1  25   38.84    6.25
   4   1  25   42.43    5.08
  -4   1  25   39.02    5.21
   4   1  25   46.83    5.82
   4  -1  25   41.40    6.24
   4  -1  25   45.21    6.09
  -4   1  25   43.87    5.03
   4   1  25   33.16    5.95
   4   1  26   15.98    3.32
   4  -1  26   14.83    3.64
   4   1  26   10.07    3.30
  -4   1  26   11.95    2.93
   4   1  26   12.89    3.43
  -4   1  26   12.35    2.71
  -4   1  26   13.52    3.39
  -4   1  27    4.19    2.23
   4   1  27    7.68    2.30
   4  -1  27    8.23    2.63
  -4   1  27    4.97    2.07
   4   1  27    7.11    2.38
   4   1  27    9.51    2.48
  -4   1  27    6.01    1.99
  -4   1  28    1.88    1.37
   4   1  28    3.44    1.48
  -4   1  28    3.13    1.49
   4   1  28    2.52    1.48
   4  -1  28    2.74    1.45
  -4   1  28    3.06    1.29
   4   1  28    2.43    1.15
   4   1  29    6.64    2.11
   4  -1  29    3.63    1.74
  -4   1  29    0.74    0.81
   4   1  29    6.14    2.12
  -4   1  29    4.08    1.68
  -4   1  29    0.29    0.29
   4   1  29    8.09    2.01
   4   1  30    5.74    1.84
   4  -1  30    4.46    1.81
  -4   2   0 2123.16   14.36
  -4   2   0 2154.13   14.81
   4  -2   0 2180.37   17.23
  -4  -2  -1   13.46    1.33
  -4  -2   1   13.57    1.31
  -4   2  -1   14.64    1.15
   4  -2   1   13.08    1.34
   4  -2  -1   13.32    1.37
  -4   2  -1   14.28    1.10
  -4   2   1   15.68    1.28
  -4   2   1   15.15    1.30
   4  -2   1   13.91    1.45
   4  -2  -1   12.76    1.18
  -4  -2  -2 1235.19   13.22
  -4  -2   2 1244.91   12.42
  -4   2   2 1390.42   13.54
  -4   2  -2 1386.65   10.32
   4  -2  -2 1380.66   14.07
  -4   2   2 1366.53   12.99
  -4   2  -2 1362.96   10.48
   4  -2   2 1375.36   13.93
   4  -2   2 1292.70   14.96
   4  -2  -2 1386.49   11.66
  -4  -2   3    6.76    0.88
  -4  -2  -3    5.40    0.90
  -4   2   3    6.45    0.97
  -4   2  -3    7.16    0.66
  -4   2   3    6.18    0.92
   4  -2  -3    6.57    0.96
  -4   2  -3    7.23    0.69
   4  -2   3    6.57    0.94
   4  -2   3    7.10    1.14
  -4  -2  -4   20.47    1.74
  -4  -2   4   18.13    1.44
  -4   2   4   20.29    1.82
   4  -2  -4   18.71    1.65
  -4   2  -4   20.60    1.07
   4  -2   4   19.06    1.68
  -4   2   4   18.76    1.68
  -4   2  -4   20.51    1.09
   4  -2   4   20.18    2.02
  -4  -2  -5    4.00    0.79
   4  -2   5    4.44    0.79
  -4  -2   5    4.61    0.74
   4  -2  -5    4.34    0.78
  -4   2   5    4.05    0.82
[truncated: 1,153,690 more chars]
