# Supplementary material for: Synthesis and crystal structures of 6- and 8-methyl-3-phenyl­benzo[e][1,2,4]triazines
Source: Acta Crystallogr E Crystallogr Commun. 2025 Jul 17;81(Pt 8):699–705. doi: 10.1107/S2056989025005882 (PMC12326496; doi:10.1107/S2056989025005882)
Supplement: Supplementary file 2 [file e-81-00699-Isup2.hkl]

data_I                                                                      
_shelx_title ' srfb6_a.res in Pbca'                                             
_shelx_refln_list_code          4                                               
_shelx_F_calc_maximum      260.42                                               
_exptl_crystal_F_000       928.00                                               
_reflns_d_resolution_high  0.8236                                               
                                                                                
loop_                                                                           
 _space_group_symop_operation_xyz                                               
 'x, y, z'                                                                      
 '-x+1/2, -y, z+1/2'                                                            
 '-x, y+1/2, -z+1/2'                                                            
 'x+1/2, -y+1/2, -z'                                                            
 '-x, -y, -z'                                                                   
 'x-1/2, y, -z-1/2'                                                             
 'x, -y-1/2, z-1/2'                                                             
 '-x-1/2, y-1/2, z'                                                             
                                                                                
_cell_length_a    12.2914                                                       
_cell_length_b     6.9647                                                       
_cell_length_c    26.4480                                                       
_cell_angle_alpha  90.000                                                       
_cell_angle_beta   90.000                                                       
_cell_angle_gamma  90.000                                                       
                                                                                
_shelx_F_squared_multiplier     1.000                                           
                                                                                
loop_                                                                           
 _refln_index_h                                                                 
 _refln_index_k                                                                 
 _refln_index_l                                                                 
 _refln_F_squared_calc                                                          
 _refln_F_squared_meas                                                          
 _refln_F_squared_sigma                                                         
 _refln_observed_status                                                         
   2   0   0      53096.74      28378.51      2014.63 o                         
   4   0   0      11347.51       8266.74        54.14 o                         
   6   0   0       9578.10       9800.18        68.70 o                         
   8   0   0       2757.38       3338.95        31.74 o                         
  10   0   0         92.86         73.63         5.77 o                         
  12   0   0        310.67        282.12        10.59 o                         
  14   0   0         95.11         76.15         9.71 o                         
   2   1   0       7590.20       7002.46       617.74 o                         
   4   1   0        652.68        750.17         8.72 o                         
   6   1   0        267.21        300.90         6.65 o                         
   8   1   0        284.67        268.78         3.78 o                         
  10   1   0         75.08         68.91         6.11 o                         
  12   1   0         64.45         57.65         3.57 o                         
  14   1   0         82.17         79.03         4.47 o                         
   0   2   0      56657.17      39202.42      3899.15 o                         
   2   2   0      49068.67      24349.76       146.58 o                         
   4   2   0       4716.58       5493.09        37.23 o                         
   6   2   0       8066.65      11014.59       244.47 o                         
   8   2   0          0.44          0.30         0.22 o                         
  10   2   0        159.48        144.95         6.32 o                         
  12   2   0        823.23        866.72        19.16 o                         
  14   2   0         13.68          2.52         0.96 o                         
   2   3   0       1754.51       1786.76        26.87 o                         
   4   3   0        718.36        644.81        11.77 o                         
   6   3   0        268.27        272.51         6.02 o                         
   8   3   0         30.97         24.48         1.73 o                         
  10   3   0        992.20        983.45        19.30 o                         
  12   3   0          9.91          7.33         1.06 o                         
   0   4   0       4541.43       5147.70       104.33 o                         
   2   4   0        870.08        838.47        11.69 o                         
   4   4   0        268.56        281.09         5.08 o                         
   6   4   0          3.02          2.46         0.46 o                         
   8   4   0        160.52        153.47         3.92 o                         
  10   4   0        370.85        304.02         7.83 o                         
  12   4   0        107.64         81.36         4.09 o                         
   2   5   0          0.53          1.06         0.40 o                         
   4   5   0       1761.70       1847.18        26.90 o                         
   6   5   0        383.27        397.08         7.87 o                         
   8   5   0        286.06        272.59         5.66 o                         
  10   5   0          3.33          1.38         0.46 o                         
   0   6   0       1081.99       1175.50        19.26 o                         
   2   6   0          0.49          0.76         0.53 o                         
   4   6   0        138.60        137.44         5.87 o                         
   6   6   0        211.51        216.92         6.30 o                         
   8   6   0        312.32        250.00        21.91 o                         
  10   6   0        318.89        329.87        10.09 o                         
   2   7   0          0.71          1.29         0.34 o                         
   4   7   0        136.39        130.77         5.25 o                         
   6   7   0         34.66         27.78         1.99 o                         
   8   7   0        262.80        244.24        16.60 o                         
   0   8   0         20.88         17.01         2.36 o                         
   2   8   0         50.70         43.80         2.65 o                         
   4   8   0          4.35          4.80         0.99 o                         
   1   1   1       1509.33       1609.20        31.34 o                         
   2   1   1      15020.50      12032.79       434.57 o                         
   3   1   1        125.23        133.26         1.32 o                         
   4   1   1        457.87        475.25         4.41 o                         
   5   1   1        258.37        251.50         5.72 o                         
   6   1   1       1479.10       1603.07        17.48 o                         
   7   1   1        217.76        204.08         2.35 o                         
   8   1   1         33.09         31.76         0.96 o                         
   9   1   1          0.80          0.98         0.23 o                         
  10   1   1         67.56         60.65         2.95 o                         
  11   1   1         88.43         80.07         2.98 o                         
  12   1   1         14.72         13.28         1.21 o                         
  13   1   1         20.25         18.09         1.27 o                         
  14   1   1        110.28        112.18         2.74 o                         
   0   2   1      23870.95      22431.20      1191.70 o                         
   1   2   1      10481.32      10918.85       509.62 o                         
   2   2   1       8829.26       9000.90       325.56 o                         
   3   2   1      17860.32      15756.47       657.09 o                         
   4   2   1         22.75         29.00         0.83 o                         
   5   2   1       1341.02       1523.49        23.58 o                         
   6   2   1         62.50         80.07         1.33 o                         
   7   2   1         69.04         40.33         1.20 o                         
   8   2   1        533.95        541.26         6.64 o                         
   9   2   1         21.81         28.06         1.55 o                         
  10   2   1         69.08         82.94         3.04 o                         
  11   2   1        344.33        302.15         6.91 o                         
  12   2   1         51.17         36.86         2.21 o                         
  13   2   1        131.76        104.43         4.17 o                         
  14   2   1          1.37          0.61         0.25 o                         
   1   3   1        180.44        171.98         1.79 o                         
   2   3   1         59.28         50.44         1.21 o                         
   3   3   1       1140.13       1129.63        30.86 o                         
   4   3   1       5265.05       6195.64        83.12 o                         
   5   3   1         46.90         53.09         1.29 o                         
   6   3   1          9.15          6.87         0.51 o                         
   7   3   1         13.06         11.16         0.67 o                         
   8   3   1         39.95         48.16         1.83 o                         
   9   3   1          5.06          1.88         0.31 o                         
  10   3   1         63.04         67.51         2.22 o                         
  11   3   1         89.52         85.52         2.59 o                         
  12   3   1         45.75         38.26         1.81 o                         
  13   3   1         18.10         19.15         1.97 o                         
   0   4   1        598.13        608.19         7.49 o                         
   1   4   1       2698.71       2870.17        24.85 o                         
   2   4   1       1362.84       1432.26        17.45 o                         
   3   4   1       7273.63       9110.50        79.51 o                         
   4   4   1        896.11        872.10         9.35 o                         
   5   4   1       1043.03       1149.25         8.89 o                         
   6   4   1         96.43        100.10         2.27 o                         
   7   4   1        180.40        164.56         2.94 o                         
   8   4   1         29.63         24.83         1.14 o                         
   9   4   1        138.03        111.48         2.69 o                         
  10   4   1          0.17          0.58         0.19 o                         
  11   4   1        705.52        693.05        14.80 o                         
  12   4   1         97.59         92.16         5.16 o                         
  13   4   1          5.31          0.51         0.34 o                         
   1   5   1          2.21          2.84         0.37 o                         
   2   5   1         99.31        102.16         2.59 o                         
   3   5   1          2.57          1.57         0.23 o                         
   4   5   1        956.64       1001.09        17.15 o                         
   5   5   1        363.98        368.86         5.44 o                         
   6   5   1         18.01         18.24         1.16 o                         
   7   5   1          0.21          0.36         0.19 o                         
   8   5   1         57.09         50.65         1.74 o                         
   9   5   1          5.11          3.17         0.41 o                         
  10   5   1        195.98        178.16         4.85 o                         
  11   5   1          7.92          2.70         1.60 o                         
   0   6   1          8.84          8.54         1.05 o                         
   1   6   1        348.83        353.12         5.38 o                         
   2   6   1         73.36         76.56         2.68 o                         
   3   6   1        565.39        569.22        14.02 o                         
   4   6   1          2.65          2.11         0.31 o                         
   5   6   1          9.89          9.83         1.03 o                         
   6   6   1        643.05        653.43        10.61 o                         
   7   6   1         44.40         37.22         2.04 o                         
   8   6   1          7.71          4.39         0.56 o                         
   9   6   1        120.10         94.96        10.38 o                         
  10   6   1         45.10         35.11         2.38 o                         
   1   7   1         99.15        103.22         2.93 o                         
   2   7   1         80.93         80.23         2.58 o                         
   3   7   1         15.68         15.39         1.25 o                         
   4   7   1          0.26          0.33         0.17 o                         
   5   7   1         24.41         24.78         1.43 o                         
   6   7   1        137.76        108.44         3.26 o                         
   7   7   1         18.63         15.38         1.05 o                         
   8   7   1         19.00         17.77         1.70 o                         
   0   8   1        217.50        191.57        11.34 o                         
   1   8   1          9.10          9.53         0.99 o                         
   2   8   1         13.48         11.45         0.98 o                         
   3   8   1          0.73          0.79         0.21 o                         
   4   8   1         18.18         15.67         1.94 o                         
   1   0   2       1660.62       1621.25        23.09 o                         
   2   0   2      18643.95      11669.92       125.56 o                         
   3   0   2        791.05        733.86        12.87 o                         
   4   0   2      10795.35       8054.14        52.61 o                         
   5   0   2       3792.25       4329.26        51.58 o                         
   6   0   2       8426.14      10509.33       533.79 o                         
   7   0   2       2992.82       3373.14        53.55 o                         
   8   0   2         18.43          9.98         0.82 o                         
   9   0   2          2.03          0.74         0.35 o                         
  10   0   2         56.87         65.78         3.09 o                         
  11   0   2        225.87        196.83         6.51 o                         
  12   0   2        656.55        604.46        12.10 o                         
  13   0   2        891.56        863.28        21.06 o                         
  14   0   2        477.65        479.42         9.88 o                         
   1   1   2       3470.90       3321.55       102.69 o                         
   2   1   2       2150.87       2531.76        37.30 o                         
   3   1   2       3000.77       3240.67        66.68 o                         
   4   1   2        558.41        535.42         6.19 o                         
   5   1   2          2.24          2.32         0.35 o                         
   6   1   2         51.47         59.75         1.70 o                         
   7   1   2        487.27        448.92         5.47 o                         
   8   1   2         74.51         73.55         1.57 o                         
   9   1   2         12.60         19.28         1.31 o                         
  10   1   2          0.04          0.42         0.25 o                         
  11   1   2        358.92        329.76         7.68 o                         
  12   1   2         12.81         13.95         1.24 o                         
  13   1   2         54.21         55.04         2.26 o                         
  14   1   2          6.79         10.21         0.85 o                         
   0   2   2      67817.91      57549.76      2534.34 o                         
   1   2   2      12691.56      12479.61       574.15 o                         
   2   2   2       1145.86       1221.38        21.35 o                         
   3   2   2        919.94        993.58        14.42 o                         
   4   2   2       2848.41       3192.27        38.12 o                         
   5   2   2        357.97        339.76         3.21 o                         
   6   2   2       1943.89       1994.74        21.17 o                         
   7   2   2        364.26        352.30         5.47 o                         
   8   2   2        652.16        674.65         7.90 o                         
   9   2   2        432.15        465.63         9.96 o                         
  10   2   2         97.62         69.40         2.50 o                         
  11   2   2        229.56        205.32         4.87 o                         
  12   2   2        156.12        138.96         4.27 o                         
  13   2   2        276.13        260.64         7.67 o                         
  14   2   2         43.59         40.18         3.00 o                         
   1   3   2        299.42        302.62         5.80 o                         
   2   3   2        553.28        539.08         6.25 o                         
   3   3   2        657.99        598.63        11.38 o                         
   4   3   2         89.53         85.95         1.57 o                         
   5   3   2          1.48          3.32         0.32 o                         
   6   3   2        202.88        202.07         2.73 o                         
   7   3   2         22.89         19.67         0.94 o                         
   8   3   2        107.56         99.46         2.72 o                         
   9   3   2         22.19         17.95         1.15 o                         
  10   3   2         92.93         91.08         2.62 o                         
  11   3   2          3.40          2.28         0.36 o                         
  12   3   2          2.54          2.21         0.46 o                         
  13   3   2          0.02          0.20         0.11 o                         
   0   4   2        997.07       1049.34        15.27 o                         
   1   4   2        948.87        949.00         9.46 o                         
   2   4   2       4342.47       5080.56        48.11 o                         
   3   4   2       8677.29      11497.57       111.61 o                         
   4   4   2          8.84          9.81         0.56 o                         
   5   4   2        882.95        983.03         7.57 o                         
   6   4   2        849.68        913.96         8.73 o                         
   7   4   2        247.88        253.35         3.65 o                         
   8   4   2        372.82        353.69         4.58 o                         
   9   4   2         75.79         66.60         2.07 o                         
  10   4   2        278.58        279.97         4.61 o                         
  11   4   2         75.06         80.81         2.36 o                         
  12   4   2         47.90         36.94         4.46 o                         
  13   4   2         47.45          5.85         6.48 o                         
   1   5   2        213.37        235.04         3.77 o                         
   2   5   2         14.93         12.74         0.92 o                         
   3   5   2        126.51        131.89         3.19 o                         
   4   5   2        246.87        241.95         3.99 o                         
   5   5   2         55.89         61.01         2.28 o                         
   6   5   2        151.56        152.21         3.37 o                         
   7   5   2         14.63         13.52         0.94 o                         
   8   5   2          1.77          0.80         0.16 o                         
   9   5   2        170.01        165.73         3.37 o                         
  10   5   2        132.68        123.56         6.60 o                         
  11   5   2         41.96         31.20         3.31 o                         
   0   6   2         29.68         30.01         2.06 o                         
   1   6   2       1271.89       1340.40        22.35 o                         
   2   6   2         24.46         28.86         1.64 o                         
   3   6   2       1774.17       1933.24        34.27 o                         
   4   6   2        346.76        341.72         6.51 o                         
   5   6   2        723.67        756.88         9.71 o                         
   6   6   2        114.60        115.72         2.88 o                         
   7   6   2         55.32         49.76         1.74 o                         
   8   6   2        109.80         86.60         6.10 o                         
   9   6   2          5.40          2.15         0.73 o                         
  10   6   2        136.84        137.91         7.04 o                         
   1   7   2         40.48         38.84         1.73 o                         
   2   7   2          0.54          0.76         0.22 o                         
   3   7   2         39.32         40.04         1.92 o                         
   4   7   2        123.00        124.49         3.42 o                         
   5   7   2        148.09        130.69         3.81 o                         
   6   7   2         37.72         34.47         1.53 o                         
   7   7   2        304.51        286.61        10.67 o                         
   8   7   2        146.72        156.89         8.27 o                         
   0   8   2        557.69        499.53        30.05 o                         
   1   8   2         18.43         17.78         1.19 o                         
   2   8   2          7.17          4.96         0.57 o                         
   3   8   2        270.94        243.22        10.46 o                         
   4   8   2         49.62         45.19         2.75 o                         
   1   1   3       5184.11       4633.84       212.76 o                         
   2   1   3       1244.89       1256.35        10.14 o                         
   3   1   3        707.34        706.53         9.80 o                         
   4   1   3        163.38        141.71         2.39 o                         
   5   1   3        886.07        910.85        16.82 o                         
   6   1   3        439.34        416.41         4.17 o                         
   7   1   3        346.44        348.86         5.10 o                         
   8   1   3        145.97        130.91         2.06 o                         
   9   1   3          4.26          4.59         0.63 o                         
  10   1   3          2.80          2.81         0.48 o                         
  11   1   3         25.80         23.84         1.52 o                         
  12   1   3        115.82        124.17         3.78 o                         
  13   1   3         30.46         25.12         1.56 o                         
  14   1   3          0.77          0.51         0.24 o                         
   0   2   3       3105.69       3631.66       107.67 o                         
   1   2   3        965.20        969.29         8.84 o                         
   2   2   3        730.64        739.27         8.04 o                         
   3   2   3        471.25        457.37         5.38 o                         
   4   2   3         13.86         13.87         0.59 o                         
   5   2   3        345.22        341.74         5.81 o                         
   6   2   3        553.06        549.30         5.12 o                         
   7   2   3       1137.95       1129.08        15.89 o                         
   8   2   3         93.50        100.33         2.20 o                         
   9   2   3          0.24          0.86         0.28 o                         
  10   2   3         21.62         15.86         1.22 o                         
  11   2   3        149.12        136.02         3.59 o                         
  12   2   3          4.23          3.51         0.56 o                         
  13   2   3         56.36         51.60         2.66 o                         
  14   2   3        107.45        110.49         7.05 o                         
   1   3   3        709.02        717.58        11.79 o                         
   2   3   3        738.60        753.27        11.83 o                         
   3   3   3       2408.94       2537.78        49.77 o                         
   4   3   3        171.83        171.73         2.44 o                         
   5   3   3        326.38        326.35         3.64 o                         
   6   3   3        169.91        144.76         2.21 o                         
   7   3   3         51.56         50.80         1.61 o                         
   8   3   3         29.40         27.37         1.39 o                         
   9   3   3          0.04          0.51         0.24 o                         
  10   3   3          5.93          3.94         0.35 o                         
  11   3   3         10.60          7.68         0.75 o                         
  12   3   3          3.31          1.44         0.29 o                         
  13   3   3          1.18          1.22         0.26 o                         
   0   4   3       1917.25       2109.89        22.46 o                         
   1   4   3       1850.54       1984.33        24.93 o                         
   2   4   3       1638.23       1744.60        18.45 o                         
   3   4   3       2913.22       3221.62        33.35 o                         
   4   4   3         12.96         16.67         0.73 o                         
   5   4   3         83.75         72.09         1.57 o                         
   6   4   3        143.42        146.64         2.91 o                         
   7   4   3        209.09        229.75         3.63 o                         
   8   4   3        458.68        451.70         5.27 o                         
   9   4   3        138.96        153.96         3.40 o                         
  10   4   3        243.83        247.32         4.28 o                         
  11   4   3          0.09          0.07         0.15 o                         
  12   4   3          0.00          0.33         0.16 o                         
  13   4   3          8.17          0.23         1.70 o                         
   1   5   3          4.66          4.45         0.47 o                         
   2   5   3         42.63         38.35         1.51 o                         
   3   5   3         57.56         63.69         1.92 o                         
   4   5   3        402.71        435.88        11.37 o                         
   5   5   3        448.55        454.89         5.85 o                         
   6   5   3          0.11          0.46         0.23 o                         
   7   5   3          1.89          1.54         0.28 o                         
   8   5   3         13.77         11.04         0.85 o                         
   9   5   3         35.65         33.40         1.48 o                         
  10   5   3          1.62          1.45         0.23 o                         
  11   5   3          4.04          1.09         0.29 o                         
   0   6   3         26.27         31.10         1.96 o                         
   1   6   3        346.90        356.16         5.34 o                         
   2   6   3        195.28        190.22         3.97 o                         
   3   6   3       1655.13       1761.09        24.01 o                         
   4   6   3        616.35        611.92        12.61 o                         
   5   6   3        674.55        682.23        11.93 o                         
   6   6   3          9.51          8.92         0.73 o                         
   7   6   3        167.13        159.65         4.80 o                         
   8   6   3        344.66        318.34         9.06 o                         
   9   6   3          0.13          0.22         0.10 o                         
  10   6   3        150.07        138.95         4.97 o                         
   1   7   3        180.94        172.48         3.72 o                         
   2   7   3        114.72        110.74         3.25 o                         
   3   7   3          1.66          1.41         0.32 o                         
   4   7   3          1.19          1.11         0.28 o                         
   5   7   3          9.23          8.12         0.84 o                         
   6   7   3         29.29         21.01         1.13 o                         
   7   7   3         10.77          6.70         0.68 o                         
   8   7   3         56.50         51.52         2.86 o                         
   0   8   3        242.23        205.06        12.42 o                         
   1   8   3        123.56        105.69         4.79 o                         
   2   8   3         11.58         13.00         1.03 o                         
   3   8   3        301.83        253.15        10.55 o                         
   4   8   3         62.16         49.30         2.22 o                         
   0   0   4        428.59        408.22         5.20 o                         
   1   0   4      10236.73       6745.93       402.84 o                         
   2   0   4         57.99         55.71         2.03 o                         
   3   0   4          1.21          2.40         0.30 o                         
   4   0   4         66.52         54.84         1.61 o                         
   5   0   4         26.65         25.87         1.35 o                         
   6   0   4         24.21         21.84         1.26 o                         
   7   0   4          6.50          3.68         0.51 o                         
   8   0   4          6.10          4.15         0.54 o                         
   9   0   4        157.61        171.38         4.67 o                         
  10   0   4         15.18         13.60         1.32 o                         
  11   0   4        115.40         98.06         4.33 o                         
  12   0   4         98.38         82.90         4.69 o                         
  13   0   4        169.65        143.35         5.17 o                         
  14   0   4        101.58        101.57         4.17 o                         
   1   1   4        839.94        903.96        14.85 o                         
   2   1   4       1092.91       1060.81         8.52 o                         
   3   1   4        847.46        984.59        15.78 o                         
   4   1   4        514.44        490.25         6.49 o                         
   5   1   4       1119.90        965.93         8.27 o                         
   6   1   4        644.62        571.76         8.26 o                         
   7   1   4          2.10          8.09         0.50 o                         
   8   1   4          2.15          1.56         0.21 o                         
   9   1   4        129.06        118.11         4.81 o                         
  10   1   4        168.21        156.65         3.87 o                         
  11   1   4          0.62          0.24         0.21 o                         
  12   1   4          7.82          9.11         1.04 o                         
  13   1   4          0.00          0.26         0.17 o                         
  14   1   4          0.35          0.19         0.16 o                         
   0   2   4        384.34        355.90         5.60 o                         
   1   2   4        330.52        312.10         3.67 o                         
   2   2   4         78.83         75.68         1.25 o                         
   3   2   4       3626.23       4163.00        73.69 o                         
   4   2   4         36.48         40.91         1.01 o                         
   5   2   4         22.73         16.22         0.61 o                         
   6   2   4        118.15        116.35         1.70 o                         
   7   2   4        507.96        536.05         7.24 o                         
   8   2   4         18.71         22.20         1.10 o                         
   9   2   4         18.83         17.78         1.23 o                         
  10   2   4        109.19        107.41         3.26 o                         
  11   2   4         33.02         34.55         1.86 o                         
  12   2   4         57.15         58.76         3.21 o                         
  13   2   4         60.79         44.93         4.10 o                         
  14   2   4        271.51        251.94        13.81 o                         
   1   3   4        782.15        755.72         9.15 o                         
   2   3   4         98.45         86.40         1.81 o                         
   3   3   4         99.27         75.13         1.66 o                         
   4   3   4          7.58          4.70         0.35 o                         
   5   3   4         46.24         33.70         0.98 o                         
   6   3   4         60.31         61.66         1.50 o                         
   7   3   4          5.02          6.27         0.56 o                         
   8   3   4        204.24        191.14         3.93 o                         
   9   3   4         57.32         59.69         2.35 o                         
  10   3   4        131.25        127.40         3.29 o                         
  11   3   4         12.97         10.85         0.93 o                         
  12   3   4        103.79        101.39         2.93 o                         
  13   3   4          0.00          0.13         0.21 o                         
   0   4   4         10.58          5.75         0.57 o                         
   1   4   4       2671.21       2919.93        30.02 o                         
   2   4   4         27.48         31.76         1.02 o                         
   3   4   4        960.30        959.80         9.51 o                         
   4   4   4         70.63         78.21         1.55 o                         
   5   4   4         42.74         37.02         1.23 o                         
   6   4   4          1.28          1.43         0.20 o                         
   7   4   4        304.10        297.03         4.49 o                         
   8   4   4         15.91         18.18         1.06 o                         
   9   4   4        195.33        221.38         4.09 o                         
  10   4   4         40.27         45.13         1.81 o                         
  11   4   4          0.77          0.52         0.14 o                         
  12   4   4          2.85          1.10         0.31 o                         
   1   5   4        215.56        215.74         3.42 o                         
   2   5   4          0.87          0.69         0.21 o                         
   3   5   4        200.93        213.04         3.57 o                         
   4   5   4        143.83        136.54         2.94 o                         
   5   5   4         15.81         14.19         1.01 o                         
   6   5   4          3.00          2.15         0.36 o                         
   7   5   4          5.37          5.90         0.66 o                         
   8   5   4         32.36         28.04         1.33 o                         
   9   5   4         29.16         26.09         1.36 o                         
  10   5   4         19.05         19.26         1.11 o                         
  11   5   4         81.53         61.10         7.04 o                         
   0   6   4        155.47        159.49         4.74 o                         
   1   6   4        127.28        128.18         3.10 o                         
   2   6   4        128.97        126.18         3.18 o                         
   3   6   4       2294.49       2506.80        37.28 o                         
   4   6   4        588.74        579.80         9.29 o                         
   5   6   4        334.66        349.07         5.98 o                         
   6   6   4         27.28         34.46         1.60 o                         
   7   6   4         68.00         58.34         2.11 o                         
   8   6   4        113.84        107.36         2.72 o                         
   9   6   4        181.11        157.05         7.54 o                         
  10   6   4         95.35         87.18         6.35 o                         
   1   7   4          9.31          9.75         0.92 o                         
   2   7   4          5.91          6.91         0.73 o                         
   3   7   4          0.04         -0.09         0.19 o                         
   4   7   4          6.28          5.23         0.70 o                         
   5   7   4         49.67         43.53         1.89 o                         
   6   7   4        119.59        115.71         3.57 o                         
   7   7   4        128.07        120.71         4.22 o                         
   8   7   4          4.08          4.09         0.82 o                         
   0   8   4         83.54         81.44         3.59 o                         
   1   8   4        152.54        141.21         3.99 o                         
   2   8   4          2.81          2.96         0.45 o                         
   3   8   4        298.53        263.20         8.62 o                         
   4   8   4        284.63        258.37         9.64 o                         
   1   1   5       1052.39       1126.22        15.39 o                         
   2   1   5          0.24          0.23         0.07 o                         
   3   1   5          3.65          3.19         0.25 o                         
   4   1   5        297.36        229.97         3.55 o                         
   5   1   5        329.45        319.44         4.42 o                         
   6   1   5         70.45         82.36         1.59 o                         
   7   1   5         54.81         56.01         1.27 o                         
   8   1   5         49.00         49.71         1.27 o                         
   9   1   5          6.13          4.47         0.62 o                         
  10   1   5          0.08          0.13         0.18 o                         
  11   1   5        115.62        113.31         2.97 o                         
  12   1   5         98.49         99.75         3.40 o                         
  13   1   5         25.43         24.38         1.50 o                         
  14   1   5          0.40          1.36         0.39 o                         
   0   2   5        890.23        948.13        37.77 o                         
   1   2   5         55.03         59.29         0.90 o                         
   2   2   5        867.87        845.88        10.86 o                         
   3   2   5        465.90        444.39         4.39 o                         
   4   2   5         11.06         11.36         0.79 o                         
   5   2   5         41.68         31.51         0.83 o                         
   6   2   5        371.96        333.44         3.98 o                         
   7   2   5         19.25         16.95         0.79 o                         
   8   2   5        115.92        102.73         2.64 o                         
   9   2   5          7.00          6.97         0.85 o                         
  10   2   5         13.28         14.57         1.19 o                         
  11   2   5         11.28          9.91         0.98 o                         
  12   2   5          2.40          2.93         0.46 o                         
  13   2   5          1.50          0.92         0.23 o                         
  14   2   5         43.81         46.82         2.66 o                         
   1   3   5        321.49        292.84         3.31 o                         
   2   3   5          0.01          0.23         0.21 o                         
   3   3   5        660.98        640.21         7.72 o                         
   4   3   5         35.46         18.60         0.71 o                         
   5   3   5          5.39          6.24         0.45 o                         
   6   3   5         45.32         41.03         1.21 o                         
   7   3   5        154.48        147.67         3.33 o                         
   8   3   5        108.24         98.57         2.98 o                         
   9   3   5         93.13         95.49         2.96 o                         
  10   3   5         19.28         19.69         1.28 o                         
  11   3   5          1.26          1.74         0.36 o                         
  12   3   5          0.43          0.81         0.26 o                         
  13   3   5         43.55         29.93         5.78 o                         
   0   4   5         88.28         91.99         2.61 o                         
   1   4   5        304.61        324.95         4.64 o                         
   2   4   5         91.66         93.07         1.59 o                         
   3   4   5        116.83        126.59         2.05 o                         
   4   4   5         99.45         99.57         1.77 o                         
   5   4   5         26.22         27.83         1.12 o                         
   6   4   5        113.51        108.44         2.71 o                         
   7   4   5        118.86        122.00         2.86 o                         
   8   4   5        445.56        459.81         7.44 o                         
   9   4   5         54.81         59.02         2.15 o                         
  10   4   5         24.60         21.44         1.26 o                         
  11   4   5          4.25          3.88         0.53 o                         
  12   4   5         60.92         43.91         4.97 o                         
   1   5   5         93.08         94.53         2.19 o                         
   2   5   5         76.82         72.31         2.28 o                         
   3   5   5         75.35         77.91         2.20 o                         
   4   5   5         14.83         17.61         1.06 o                         
   5   5   5         49.78         50.44         1.87 o                         
   6   5   5         25.96         23.90         1.33 o                         
   7   5   5          1.00          1.49         0.32 o                         
   8   5   5          2.51          2.49         0.35 o                         
   9   5   5         51.61         51.88         1.95 o                         
  10   5   5         43.12         45.02         1.88 o                         
  11   5   5         68.31         61.59         4.56 o                         
   0   6   5        279.34        270.93         7.16 o                         
   1   6   5         50.27         52.22         1.98 o                         
   2   6   5         34.54         36.09         1.64 o                         
   3   6   5        646.78        665.24         9.54 o                         
   4   6   5        315.36        324.70         5.41 o                         
   5   6   5         26.79         28.87         1.66 o                         
   6   6   5          7.97          6.65         0.74 o                         
   7   6   5          0.01          0.12         0.16 o                         
   8   6   5        186.28        184.26         3.77 o                         
   9   6   5         29.94         23.41         1.25 o                         
  10   6   5         93.21         95.92         7.71 o                         
   1   7   5          1.35          1.60         0.37 o                         
   2   7   5         16.90         16.43         1.11 o                         
   3   7   5          8.05          9.48         0.86 o                         
   4   7   5        103.94        106.26         3.18 o                         
   5   7   5        173.47        163.29         3.64 o                         
   6   7   5         77.96         63.67         2.22 o                         
   7   7   5         22.94         21.15         1.27 o                         
   0   8   5        390.51        378.47        16.16 o                         
   1   8   5        180.16        168.88         6.13 o                         
   2   8   5          6.86          5.57         0.58 o                         
   3   8   5        341.61        299.15        13.00 o                         
   4   8   5        560.68        468.72        29.02 o                         
   0   0   6       4933.53       5819.35       112.51 o                         
   1   0   6       2469.81       2559.50       122.28 o                         
   2   0   6       4184.17       5654.01        68.94 o                         
   3   0   6        103.85        105.46         1.78 o                         
   4   0   6        612.72        558.33         7.37 o                         
   5   0   6        359.58        326.45         5.09 o                         
   6   0   6        550.36        478.42         6.12 o                         
   7   0   6         76.92         65.65         2.01 o                         
   8   0   6        239.62        193.89         3.65 o                         
   9   0   6         10.71          8.61         1.07 o                         
  10   0   6        206.33        213.47         5.93 o                         
  11   0   6          0.87          1.23         0.49 o                         
  12   0   6          8.59          8.94         1.27 o                         
  13   0   6          0.67          0.41         0.44 o                         
  14   0   6          0.77          0.22         0.41 o                         
   1   1   6       1470.54       1542.92        23.33 o                         
   2   1   6        508.12        481.91         5.65 o                         
   3   1   6         32.85         41.27         0.85 o                         
   4   1   6          4.88          3.25         0.29 o                         
   5   1   6         16.33          4.46         0.31 o                         
   6   1   6         60.12         49.32         1.13 o                         
   7   1   6        523.76        510.44         5.51 o                         
   8   1   6          0.06          0.16         0.11 o                         
   9   1   6         32.97         28.57         1.61 o                         
  10   1   6         35.83         33.57         1.80 o                         
  11   1   6        226.14        207.29         4.00 o                         
  12   1   6         21.12         19.48         1.22 o                         
  13   1   6          6.69          8.26         0.84 o                         
  14   1   6          1.79          2.11         0.44 o                         
   0   2   6       1945.85       1978.06        67.89 o                         
   1   2   6         22.66         22.23         0.55 o                         
   2   2   6         76.94         64.78         1.09 o                         
   3   2   6        328.64        319.75         3.49 o                         
   4   2   6          2.56          3.70         0.28 o                         
   5   2   6         24.21         18.33         0.72 o                         
   6   2   6        757.89        669.62         6.19 o                         
   7   2   6        129.18        105.12         1.90 o                         
   8   2   6        132.03        123.33         3.28 o                         
   9   2   6         51.77         45.58         2.11 o                         
  10   2   6        128.97        140.54         3.83 o                         
  11   2   6         74.40         74.28         2.44 o                         
  12   2   6         12.80         10.41         0.76 o                         
  13   2   6         42.14         30.69         3.63 o                         
  14   2   6          2.33          2.06         0.38 o                         
   1   3   6        246.43        226.66         2.36 o                         
   2   3   6        210.00        185.66         2.03 o                         
   3   3   6        530.33        461.19         6.45 o                         
   4   3   6         59.24         49.69         1.12 o                         
   5   3   6          1.36          1.42         0.20 o                         
   6   3   6         61.11         63.87         1.55 o                         
   7   3   6         81.59         77.26         2.34 o                         
   8   3   6          0.01          0.33         0.26 o                         
   9   3   6         13.02         11.10         1.01 o                         
  10   3   6         52.10         55.31         2.24 o                         
  11   3   6         71.22         74.72         2.29 o                         
  12   3   6          7.73          3.59         0.45 o                         
  13   3   6         10.21          5.39         1.79 o                         
   0   4   6          7.31          7.64         0.66 o                         
   1   4   6          3.74          3.53         0.32 o                         
   2   4   6          2.75          2.18         0.24 o                         
   3   4   6        331.26        303.80         3.23 o                         
   4   4   6        363.38        358.52         3.67 o                         
   5   4   6         42.55         43.51         1.69 o                         
   6   4   6         22.19         21.96         1.23 o                         
   7   4   6         25.49         25.26         1.32 o                         
   8   4   6          3.58          4.08         0.56 o                         
   9   4   6          3.32          3.56         0.50 o                         
  10   4   6         59.78         65.02         2.15 o                         
  11   4   6        210.04        213.39         6.60 o                         
  12   4   6        383.17        385.03        29.98 o                         
   1   5   6          1.14          1.55         0.32 o                         
   2   5   6         11.55          9.67         0.76 o                         
   3   5   6         73.37         65.68         2.05 o                         
   4   5   6         18.36         16.88         1.05 o                         
   5   5   6        130.15        145.87         3.44 o                         
   6   5   6         87.00         90.81         2.73 o                         
   7   5   6        107.10        113.43         3.06 o                         
   8   5   6         51.56         57.56         2.16 o                         
   9   5   6          2.38          1.55         0.25 o                         
  10   5   6          0.01         -0.12         0.12 o                         
  11   5   6        127.93        128.57         3.69 o                         
   0   6   6          2.70          2.09         0.58 o                         
   1   6   6         96.74         97.40         2.65 o                         
   2   6   6         22.90         20.66         1.26 o                         
   3   6   6         34.83         28.01         1.51 o                         
   4   6   6          0.45          0.28         0.26 o                         
   5   6   6         37.71         38.41         1.76 o                         
   6   6   6        122.55        119.32         3.29 o                         
   7   6   6        158.50        162.32         3.61 o                         
   8   6   6          9.86          8.49         0.75 o                         
   9   6   6         38.94         34.05         1.50 o                         
  10   6   6         77.11         65.59        33.14 o                         
   1   7   6          3.72          3.15         0.45 o                         
   2   7   6          1.05          1.15         0.23 o                         
   3   7   6        120.26        124.87         4.11 o                         
   4   7   6         20.89         17.55         1.14 o                         
   5   7   6         28.89         27.79         1.64 o                         
   6   7   6        126.39        119.34         3.19 o                         
   7   7   6          7.73          8.43         0.76 o                         
   0   8   6          0.27          0.55         0.37 o                         
   1   8   6         65.87         61.93         3.13 o                         
   2   8   6          0.97          0.86         0.21 o                         
   3   8   6          9.20          6.76         0.70 o                         
   1   1   7         35.23         33.38         0.53 o                         
   2   1   7        822.13        784.58         6.84 o                         
   3   1   7        125.49        112.42         1.40 o                         
   4   1   7         14.61         12.05         0.56 o                         
   5   1   7          0.72          1.49         0.20 o                         
   6   1   7        105.99        102.51         1.74 o                         
   7   1   7         18.94         14.12         0.67 o                         
   8   1   7        226.98        208.91         3.04 o                         
   9   1   7        224.56        220.21         5.51 o                         
  10   1   7         95.50         98.83         3.01 o                         
  11   1   7        112.56        112.10         3.01 o                         
  12   1   7          0.81          0.78         0.20 o                         
  13   1   7         33.26         37.65         1.87 o                         
  14   1   7          7.77          8.46         0.99 o                         
   0   2   7        957.07        927.97         5.95 o                         
   1   2   7         24.37         20.90         0.55 o                         
   2   2   7         63.04         52.59         1.00 o                         
   3   2   7        677.93        616.01         4.28 o                         
   4   2   7         10.97         12.30         0.59 o                         
   5   2   7          7.92         11.77         1.16 o                         
   6   2   7          2.57          1.90         0.22 o                         
   7   2   7         13.74         10.73         0.63 o                         
   8   2   7        176.14        162.27         3.92 o                         
   9   2   7        460.59        438.52        10.13 o                         
  10   2   7        538.67        578.38        11.29 o                         
  11   2   7        398.76        420.28         7.13 o                         
  12   2   7        183.70        190.24         8.90 o                         
  13   2   7         44.64         41.76         3.87 o                         
  14   2   7         11.90          6.62         0.72 o                         
   1   3   7          7.59          8.87         0.39 o                         
   2   3   7          0.74          0.76         0.11 o                         
   3   3   7          1.12          1.05         0.13 o                         
   4   3   7         32.33         30.65         0.84 o                         
   5   3   7         48.86         36.75         1.01 o                         
   6   3   7          0.07          0.54         0.13 o                         
   7   3   7        175.78        160.56         3.51 o                         
   8   3   7        234.47        237.36         4.48 o                         
   9   3   7          3.51          3.33         0.41 o                         
  10   3   7        127.99        149.10         3.80 o                         
  11   3   7        296.05        323.52         6.84 o                         
  12   3   7          6.44          3.33         0.38 o                         
  13   3   7         13.38          9.90         2.28 o                         
   0   4   7         22.12         26.09         1.12 o                         
   1   4   7        597.64        598.09         6.37 o                         
   2   4   7         77.02         76.14         1.45 o                         
   3   4   7         44.53         37.95         1.12 o                         
   4   4   7         49.25         42.67         1.20 o                         
   5   4   7        121.67        122.27         2.70 o                         
   6   4   7          0.11          0.54         0.19 o                         
   7   4   7         23.66         25.77         1.39 o                         
   8   4   7          3.31          3.58         0.52 o                         
   9   4   7         57.48         56.55         1.98 o                         
  10   4   7         78.31         79.67         2.33 o                         
  11   4   7        555.48        593.70        18.12 o                         
  12   4   7        253.77        232.39        19.36 o                         
   1   5   7         12.18         12.58         0.99 o                         
   2   5   7          1.57          1.22         0.25 o                         
   3   5   7          2.00          2.16         0.32 o                         
   4   5   7        124.95        131.66         3.03 o                         
   5   5   7          4.62          3.81         0.55 o                         
   6   5   7        429.11        444.98         6.06 o                         
   7   5   7          9.30         12.15         0.92 o                         
   8   5   7         25.15         26.22         1.43 o                         
   9   5   7         97.93         98.20         2.59 o                         
  10   5   7         11.85          9.73         0.72 o                         
  11   5   7         32.07         22.16         1.41 o                         
   0   6   7       1055.14       1151.82        28.03 o                         
   1   6   7         46.90         47.49         1.90 o                         
   2   6   7          0.06          0.03         0.18 o                         
   3   6   7          4.04          3.65         0.46 o                         
   4   6   7        302.53        301.39         5.53 o                         
   5   6   7        296.73        302.49         5.06 o                         
   6   6   7          3.71          4.76         0.59 o                         
   7   6   7        392.92        408.42         5.71 o                         
   8   6   7        208.11        210.99         5.08 o                         
   9   6   7         45.95         47.72         1.76 o                         
  10   6   7         20.00         11.54         3.77 o                         
   1   7   7         43.17         41.46         1.79 o                         
   2   7   7          4.81          4.17         0.53 o                         
   3   7   7          6.61          5.21         0.65 o                         
   4   7   7         17.74         18.53         1.12 o                         
   5   7   7          5.18          3.45         0.51 o                         
   6   7   7          6.55          4.80         0.49 o                         
   7   7   7          0.54          0.05         0.21 o                         
   0   8   7        437.53        423.96        22.88 o                         
   1   8   7          0.48          1.25         0.31 o                         
   2   8   7        152.29        149.04         6.51 o                         
   3   8   7        507.22        453.06        29.93 o                         
   0   0   8          9.03         15.00         0.81 o                         
   1   0   8         12.52         10.38         0.45 o                         
   2   0   8         17.39         12.82         0.48 o                         
   3   0   8        488.30        495.09         5.01 o                         
   4   0   8        212.15        210.06         4.77 o                         
   5   0   8         36.60         33.01         1.31 o                         
   6   0   8        548.64        467.66         9.91 o                         
   7   0   8        170.39        156.76         3.95 o                         
   8   0   8       2177.05       2246.07        44.25 o                         
   9   0   8       3234.47       3367.82        69.22 o                         
  10   0   8       2120.32       2166.66        29.63 o                         
  11   0   8        926.52        973.58        16.84 o                         
  12   0   8         32.57         33.51         2.16 o                         
  13   0   8         84.62         97.73         4.10 o                         
  14   0   8        202.29        231.55         9.78 o                         
   1   1   8        188.42        158.64         1.41 o                         
   2   1   8       2371.87       2448.39        31.12 o                         
   3   1   8        369.76        395.90         5.13 o                         
   4   1   8        170.10        199.28         2.34 o                         
   5   1   8        115.72        131.61         2.35 o                         
   6   1   8        380.20        346.32         3.92 o                         
   7   1   8        242.92        196.64         2.77 o                         
   8   1   8        133.90        126.87         3.05 o                         
   9   1   8        494.27        510.48        12.05 o                         
  10   1   8        256.54        253.38         4.76 o                         
  11   1   8         50.67         49.89         1.81 o                         
  12   1   8         83.53         79.21         4.32 o                         
  13   1   8         46.51         50.95         1.96 o                         
  14   1   8        322.31        378.51         6.77 o                         
   0   2   8        749.35        725.52         8.01 o                         
   1   2   8          1.47          2.97         0.28 o                         
   2   2   8        235.42        214.77         2.14 o                         
   3   2   8        131.31        130.60         2.13 o                         
   4   2   8       1189.36       1203.20        17.79 o                         
   5   2   8        979.96        973.33        13.09 o                         
   6   2   8        153.21        134.10         2.47 o                         
   7   2   8        125.04        120.07         2.24 o                         
   8   2   8         53.41         48.39         2.08 o                         
   9   2   8        561.92        564.19        10.28 o                         
  10   2   8        328.14        350.12         6.98 o                         
  11   2   8        742.76        791.01        17.01 o                         
  12   2   8        271.08        265.53        11.50 o                         
  13   2   8         80.84         64.05         5.36 o                         
  14   2   8        222.84        282.61        11.09 o                         
   1   3   8         41.87         30.61         0.77 o                         
   2   3   8         11.40         15.35         0.53 o                         
   3   3   8        196.96        203.06         2.18 o                         
   4   3   8        249.13        249.66         2.72 o                         
   5   3   8         79.25         83.24         1.57 o                         
   6   3   8        908.08        858.97        10.89 o                         
   7   3   8          2.16          2.03         0.44 o                         
   8   3   8         23.86         24.59         1.44 o                         
   9   3   8        145.15        155.84         3.86 o                         
  10   3   8        818.63        900.52        15.73 o                         
  11   3   8        257.29        272.92         4.69 o                         
  12   3   8        128.78        130.88         5.62 o                         
  13   3   8         10.03          4.82         1.24 o                         
   0   4   8        391.45        403.99         6.16 o                         
   1   4   8         17.81         19.67         0.73 o                         
   2   4   8         44.28         51.58         1.27 o                         
   3   4   8         93.83         92.23         1.81 o                         
   4   4   8        119.89        114.18         2.19 o                         
   5   4   8        675.28        702.71         7.71 o                         
   6   4   8        608.65        636.21         6.57 o                         
   7   4   8        872.82        937.79         9.98 o                         
   8   4   8         18.89         23.47         1.30 o                         
   9   4   8         33.05         30.38         1.56 o                         
  10   4   8         43.51         40.70         1.73 o                         
  11   4   8        289.00        306.74         7.52 o                         
  12   4   8          3.60          1.00         0.25 o                         
   1   5   8         17.67         20.22         1.28 o                         
   2   5   8        307.22        314.63         4.55 o                         
   3   5   8         17.25         17.95         1.10 o                         
   4   5   8        524.86        523.44         6.51 o                         
   5   5   8        221.47        231.21         4.29 o                         
   6   5   8        234.74        243.29         4.67 o                         
   7   5   8         16.19         18.84         1.21 o                         
   8   5   8         16.13         12.69         0.99 o                         
   9   5   8          0.19          0.36         0.22 o                         
  10   5   8        274.20        266.39        10.89 o                         
  11   5   8          9.45          8.85         0.86 o                         
   0   6   8       1562.69       1673.27        34.96 o                         
   1   6   8         30.54         29.51         1.53 o                         
   2   6   8        239.04        253.15         4.56 o                         
   3   6   8        112.51        115.98         3.07 o                         
   4   6   8          0.10          0.89         0.24 o                         
   5   6   8        667.99        731.67        10.40 o                         
   6   6   8        110.90        118.16         2.92 o                         
   7   6   8        433.34        464.79         6.19 o                         
   8   6   8         78.05         84.43         2.51 o                         
   9   6   8         33.27         31.47         1.40 o                         
   1   7   8         18.97         15.95         1.13 o                         
   2   7   8          3.29          1.31         0.29 o                         
   3   7   8         33.50         29.12         1.56 o                         
   4   7   8         83.68         96.93         2.87 o                         
   5   7   8         52.80         38.01         4.20 o                         
   6   7   8        107.15        109.52         3.03 o                         
   7   7   8         39.13         40.67         2.34 o                         
   0   8   8        314.65        343.47         8.20 o                         
   1   8   8         32.20         30.00         1.97 o                         
   2   8   8        126.64        119.93         4.19 o                         
   3   8   8        438.52        403.02        14.67 o                         
   1   1   9         21.41         18.47         0.76 o                         
   2   1   9       1852.44       2026.09        24.93 o                         
   3   1   9         25.79         27.45         0.63 o                         
   4   1   9          9.19         14.13         0.67 o                         
   5   1   9         16.77         14.61         0.59 o                         
   6   1   9         21.99         12.14         0.60 o                         
   7   1   9         11.95         10.46         0.60 o                         
   8   1   9        390.06        361.11         5.55 o                         
   9   1   9         44.61         46.25         2.11 o                         
  10   1   9       1352.77       1512.20        15.25 o                         
  11   1   9        211.70        208.75         5.15 o                         
  12   1   9         78.74         70.71         3.30 o                         
  13   1   9          1.55          2.62         0.46 o                         
  14   1   9         21.50         29.95         1.55 o                         
   0   2   9        157.38        178.17         2.43 o                         
   1   2   9       1071.34       1135.67        14.37 o                         
   2   2   9       1252.81       1297.05        10.04 o                         
   3   2   9        665.04        627.58         7.60 o                         
   4   2   9       1467.01       1542.10        13.61 o                         
   5   2   9        846.51        860.45         8.64 o                         
   6   2   9        501.20        515.67         7.55 o                         
   7   2   9       1692.88       1707.69        14.34 o                         
   8   2   9        213.13        215.05         4.60 o                         
   9   2   9        150.76        143.31         3.86 o                         
  10   2   9         40.66         44.99         1.92 o                         
  11   2   9        336.30        361.34         8.39 o                         
  12   2   9        263.48        272.03         7.14 o                         
  13   2   9        266.65        274.76        15.07 o                         
   1   3   9         15.41         14.71         0.57 o                         
   2   3   9        322.78        325.19         3.65 o                         
   3   3   9         40.57         39.49         0.98 o                         
   4   3   9        714.40        681.56         6.98 o                         
   5   3   9        113.98        114.21         1.85 o                         
   6   3   9        569.77        572.16         8.37 o                         
   7   3   9          4.28          5.23         0.61 o                         
   8   3   9        305.23        324.63         5.32 o                         
   9   3   9         69.70         71.63         2.54 o                         
  10   3   9         42.15         44.52         1.98 o                         
  11   3   9        149.84        166.22         3.60 o                         
  12   3   9       1168.75       1224.38        48.85 o                         
  13   3   9        190.93        209.90        10.15 o                         
   0   4   9       5261.70       6540.55        84.96 o                         
   1   4   9        469.90        482.63         5.69 o                         
   2   4   9        451.44        464.72         4.08 o                         
   3   4   9        657.26        647.26         7.02 o                         
   4   4   9        252.20        254.60         3.65 o                         
   5   4   9        698.74        723.17         8.53 o                         
   6   4   9        144.87        160.10         3.26 o                         
   7   4   9       1744.75       1947.87        21.76 o                         
   8   4   9        139.24        137.90         3.39 o                         
   9   4   9         22.06         23.77         1.40 o                         
  10   4   9         70.14         66.90         2.27 o                         
  11   4   9        247.53        280.35         5.00 o                         
  12   4   9         31.46         31.78         3.70 o                         
   1   5   9         84.52         86.36         2.53 o                         
   2   5   9        101.18        107.09         2.64 o                         
   3   5   9          0.35          0.44         0.22 o                         
   4   5   9        152.83        161.45         3.51 o                         
   5   5   9          0.34          0.60         0.27 o                         
   6   5   9          0.76          0.72         0.29 o                         
   7   5   9         16.55         19.05         1.20 o                         
   8   5   9        509.98        540.12         8.22 o                         
   9   5   9          5.79          6.05         0.65 o                         
  10   5   9        149.40        162.82         3.66 o                         
  11   5   9         39.51         33.23         2.63 o                         
   0   6   9        269.11        283.33         6.50 o                         
   1   6   9         51.05         56.44         2.09 o                         
   2   6   9       1022.77       1124.86        15.80 o                         
   3   6   9          1.27          1.11         0.33 o                         
   4   6   9         35.07         41.04         1.66 o                         
   5   6   9        416.07        436.58         5.87 o                         
   6   6   9        737.92        794.41        13.96 o                         
   7   6   9        306.45        328.49         4.87 o                         
   8   6   9         21.39         21.47         1.19 o                         
   9   6   9          0.00          0.18         0.19 o                         
   1   7   9         82.24         86.48         2.52 o                         
   2   7   9          0.57          1.09         0.23 o                         
   3   7   9          1.90          2.05         0.36 o                         
   4   7   9          3.00          2.78         0.53 o                         
   5   7   9         51.89         37.45         5.29 o                         
   6   7   9         80.00         77.27         2.86 o                         
   7   7   9          4.53          4.20         0.69 o                         
   0   8   9        239.19        220.32        19.40 o                         
   1   8   9         20.56         15.36         1.81 o                         
   2   8   9        200.31        166.59        10.65 o                         
   0   0  10       1324.26       1443.47        50.69 o                         
   1   0  10         37.82         45.33         1.01 o                         
   2   0  10       4000.41       5134.83       124.32 o                         
   3   0  10        237.85        290.14         5.15 o                         
   4   0  10      22484.24      28158.94      2191.36 o                         
   5   0  10        281.20        298.44         7.35 o                         
   6   0  10          1.83          0.58         0.29 o                         
   7   0  10          6.89          5.41         0.59 o                         
   8   0  10       1208.60       1216.19        20.98 o                         
   9   0  10       1105.27       1150.62        18.19 o                         
  10   0  10       1868.26       2011.26        21.24 o                         
  11   0  10       1100.11       1159.73        16.13 o                         
  12   0  10        425.84        472.28         9.45 o                         
  13   0  10          6.88          5.17         0.92 o                         
  14   0  10        415.21        535.22        13.13 o                         
   1   1  10         29.74         19.28         0.46 o                         
   2   1  10       2021.58       2313.96        27.33 o                         
   3   1  10       3177.19       3707.21        67.08 o                         
   4   1  10       1053.92       1050.25        12.28 o                         
   5   1  10        333.76        293.71         5.09 o                         
   6   1  10         17.64         13.05         0.61 o                         
   7   1  10       2216.69       2241.14        23.73 o                         
   8   1  10        906.03        914.60        15.20 o                         
   9   1  10       3001.77       3410.64        41.52 o                         
  10   1  10       1707.37       1926.86        32.66 o                         
  11   1  10        199.83        222.07         4.13 o                         
  12   1  10        374.72        407.07         6.96 o                         
  13   1  10        123.79        136.81         3.32 o                         
  14   1  10          8.24          8.30         1.08 o                         
   0   2  10       2528.25       2970.36        62.90 o                         
   1   2  10        537.20        537.52         9.64 o                         
   2   2  10       3799.51       4709.31        80.55 o                         
   3   2  10         47.48         50.39         1.09 o                         
   4   2  10       1225.08       1242.03        10.67 o                         
   5   2  10        767.72        793.17         7.77 o                         
   6   2  10        465.46        477.26         7.49 o                         
   7   2  10         12.28         10.83         0.79 o                         
   8   2  10       4219.29       4728.66        50.32 o                         
   9   2  10        479.23        480.18         6.55 o                         
  10   2  10       1564.75       1708.13        34.84 o                         
  11   2  10        161.89        175.92         3.67 o                         
  12   2  10        201.36        219.76         5.33 o                         
  13   2  10         12.19         10.59         0.96 o                         
   1   3  10         64.44         48.93         1.06 o                         
   2   3  10        607.17        658.67         7.41 o                         
   3   3  10        960.13        981.87         9.57 o                         
   4   3  10         82.74         76.61         1.45 o                         
   5   3  10        143.72        158.78         2.22 o                         
   6   3  10          2.03          0.81         0.22 o                         
   7   3  10        321.59        311.77         5.58 o                         
   8   3  10         15.85         15.88         1.11 o                         
   9   3  10        315.63        327.01         5.40 o                         
  10   3  10          0.15          0.32         0.24 o                         
  11   3  10          1.72          1.79         0.32 o                         
  12   3  10         19.52         17.66         0.97 o                         
  13   3  10          5.11          7.33         0.91 o                         
   0   4  10       2267.35       2630.35        34.69 o                         
   1   4  10         44.13         48.35         1.32 o                         
   2   4  10        908.78        959.88         7.38 o                         
   3   4  10          0.03          0.39         0.17 o                         
   4   4  10         19.06         20.52         1.10 o                         
   5   4  10        163.29        162.33         3.37 o                         
   6   4  10       3510.06       3913.79        39.88 o                         
   7   4  10        303.40        332.35         5.07 o                         
   8   4  10        983.24       1065.94        19.31 o                         
   9   4  10         10.37         12.62         0.98 o                         
  10   4  10         20.84         22.93         1.23 o                         
  11   4  10         62.48         64.20         1.93 o                         
  12   4  10         34.66         41.70         1.80 o                         
   1   5  10        156.40        167.64         3.65 o                         
   2   5  10        156.95        148.64         3.20 o                         
   3   5  10         23.48         22.44         1.24 o                         
   4   5  10        202.21        220.77         4.35 o                         
   5   5  10         13.33         14.90         1.12 o                         
   6   5  10        225.81        255.75         4.57 o                         
   7   5  10         37.87         39.48         1.84 o                         
   8   5  10        268.22        270.87         4.47 o                         
   9   5  10          0.85          0.50         0.26 o                         
  10   5  10          7.95          7.12         1.05 o                         
  11   5  10         61.85         51.80         3.99 o                         
   0   6  10        215.95        226.31         5.82 o                         
   1   6  10          0.65          0.49         0.22 o                         
   2   6  10          6.54          7.07         0.74 o                         
   3   6  10        158.23        161.90         3.57 o                         
   4   6  10       1061.16       1179.33        14.81 o                         
   5   6  10        865.39        980.45        12.56 o                         
   6   6  10        399.10        415.03         6.85 o                         
   7   6  10        212.34        227.75         3.94 o                         
   8   6  10        137.93        142.76         3.55 o                         
   9   6  10          4.97          4.01         0.53 o                         
   1   7  10        128.75        118.99         2.91 o                         
   2   7  10         16.57         12.10         0.90 o                         
   3   7  10         78.90         80.03         2.51 o                         
   4   7  10       1079.08       1119.34        19.55 o                         
   5   7  10         97.54         77.43         6.85 o                         
   6   7  10         33.29         33.91         1.69 o                         
   1   1  11        393.24        393.37         5.71 o                         
   2   1  11       2759.38       3273.22        40.18 o                         
   3   1  11        393.41        410.01         6.71 o                         
   4   1  11         15.03         13.48         0.56 o                         
   5   1  11        238.79        263.47         4.16 o                         
   6   1  11        469.19        490.56         5.41 o                         
   7   1  11        199.01        188.47         2.87 o                         
   8   1  11          0.32          1.14         0.24 o                         
   9   1  11        695.26        739.19        10.29 o                         
  10   1  11        662.10        721.35         8.36 o                         
  11   1  11        154.09        171.03         3.59 o                         
  12   1  11         73.84         88.23         2.71 o                         
  13   1  11         41.15         39.66         1.64 o                         
   0   2  11       1706.73       1963.84        70.58 o                         
   1   2  11       2366.34       2669.37        46.65 o                         
   2   2  11          0.01          0.42         0.16 o                         
   3   2  11       1335.94       1432.39        12.40 o                         
   4   2  11        139.20        142.92         1.85 o                         
   5   2  11        554.75        573.74         6.81 o                         
   6   2  11        324.54        312.81         5.43 o                         
   7   2  11       2356.23       2450.19        32.29 o                         
   8   2  11        494.88        492.69         6.63 o                         
   9   2  11       1440.06       1560.86        18.19 o                         
  10   2  11          5.50          5.97         0.66 o                         
  11   2  11         26.47         26.82         1.42 o                         
  12   2  11         58.98         57.74         1.73 o                         
  13   2  11         33.27         39.66         1.77 o                         
   1   3  11        186.51        197.42         2.35 o                         
   2   3  11        294.91        315.33         3.63 o                         
   3   3  11          9.75          8.34         0.50 o                         
   4   3  11         78.31         66.61         1.46 o                         
   5   3  11        514.68        501.04         8.75 o                         
   6   3  11        678.63        720.27         8.97 o                         
   7   3  11       1423.64       1549.88        19.01 o                         
   8   3  11       2445.31       2794.55        33.10 o                         
   9   3  11          4.36          5.56         0.70 o                         
  10   3  11         50.23         52.03         1.94 o                         
  11   3  11          2.73          2.46         0.37 o                         
  12   3  11          6.71          6.36         0.51 o                         
   0   4  11        460.97        487.03         6.63 o                         
   1   4  11          9.50          9.39         0.59 o                         
   2   4  11         79.96         81.92         1.89 o                         
   3   4  11        136.91        136.05         3.11 o                         
   4   4  11          3.97          3.31         0.45 o                         
   5   4  11       1131.35       1226.29        17.84 o                         
   6   4  11        300.85        301.16         4.48 o                         
   7   4  11       3747.66       4458.36        55.92 o                         
   8   4  11          4.13          2.70         0.40 o                         
   9   4  11        437.34        469.01        12.07 o                         
  10   4  11          0.48          0.62         0.21 o                         
  11   4  11        128.32        141.37         2.80 o                         
  12   4  11          0.05          0.09         0.20 o                         
   1   5  11        435.45        458.46         7.37 o                         
   2   5  11         14.42         13.81         0.98 o                         
   3   5  11        102.91        103.79         2.74 o                         
   4   5  11        375.52        397.52         6.15 o                         
   5   5  11         20.39         21.39         1.33 o                         
   6   5  11       1134.23       1297.98        13.43 o                         
   7   5  11         21.80         22.49         1.33 o                         
   8   5  11         29.56         33.55         1.62 o                         
   9   5  11         78.94         87.17         2.71 o                         
  10   5  11          3.99          5.03         0.57 o                         
   0   6  11         43.84         43.70         2.53 o                         
   1   6  11        104.62        112.92         2.95 o                         
   2   6  11        236.39        254.89         4.56 o                         
   3   6  11        225.52        232.80         4.09 o                         
   4   6  11          2.33          2.03         0.40 o                         
   5   6  11        980.31       1073.73        13.66 o                         
   6   6  11        148.04        161.19         3.13 o                         
   7   6  11        258.06        273.19         6.19 o                         
   8   6  11          8.27          8.29         0.73 o                         
   9   6  11          1.15          1.70         0.51 o                         
   1   7  11         65.20         66.81         2.06 o                         
   2   7  11         28.62         30.94         1.45 o                         
   3   7  11         25.24         27.85         1.42 o                         
   4   7  11        102.94         92.13         5.37 o                         
   5   7  11        103.79         96.67         7.77 o                         
   6   7  11         17.16         15.76         1.21 o                         
   0   0  12        142.02        115.83         6.41 o                         
   1   0  12        747.88        763.80        14.27 o                         
   2   0  12       7142.90       9706.78       163.98 o                         
   3   0  12       2766.48       3268.89        63.44 o                         
   4   0  12       4620.49       5348.82       109.40 o                         
   5   0  12          8.19         13.59         0.84 o                         
   6   0  12          1.12          4.25         0.64 o                         
   7   0  12          1.88          4.06         0.65 o                         
   8   0  12       7423.12       9002.50       182.42 o                         
   9   0  12       2790.07       3208.67        81.92 o                         
  10   0  12       3434.98       3829.84        79.66 o                         
  11   0  12       1737.07       2024.10        41.04 o                         
  12   0  12        115.28        122.05         4.66 o                         
  13   0  12         26.79         29.29         2.26 o                         
   1   1  12        664.68        723.96        21.23 o                         
   2   1  12        131.43        100.68         1.58 o                         
   3   1  12       4772.40       6012.48        83.40 o                         
   4   1  12          4.75          6.68         0.41 o                         
   5   1  12       1897.06       2052.91        29.89 o                         
   6   1  12         51.94         40.97         1.22 o                         
   7   1  12         21.76         17.61         1.01 o                         
   8   1  12          0.29          0.68         0.27 o                         
   9   1  12       1064.89       1104.90        12.59 o                         
  10   1  12         17.84         18.19         1.23 o                         
  11   1  12        457.84        490.86         6.07 o                         
  12   1  12         11.90         10.53         0.98 o                         
  13   1  12         11.21         11.14         0.85 o                         
   0   2  12         58.80         82.75         2.69 o                         
   1   2  12         39.88         32.32         1.03 o                         
   2   2  12       2070.89       2304.47        23.40 o                         
   3   2  12         43.45         47.82         1.00 o                         
   4   2  12       4974.46       5986.08        53.59 o                         
   5   2  12        828.79        834.07         8.49 o                         
   6   2  12        899.22        836.85        12.33 o                         
   7   2  12        763.03        770.06         7.69 o                         
   8   2  12       3082.71       3420.59        33.94 o                         
   9   2  12        391.15        410.82         6.02 o                         
  10   2  12        842.56        932.47        13.37 o                         
  11   2  12         43.76         53.18         1.93 o                         
  12   2  12          0.58          0.36         0.19 o                         
  13   2  12        106.84        107.52         2.99 o                         
   1   3  12       3126.34       3627.56        40.41 o                         
   2   3  12        655.14        629.43         7.90 o                         
   3   3  12        153.72        156.85         2.44 o                         
   4   3  12         14.32         14.33         0.77 o                         
   5   3  12         12.03         10.78         0.75 o                         
   6   3  12         27.73         27.42         1.28 o                         
   7   3  12       1404.90       1410.61        13.33 o                         
   8   3  12          1.76          2.50         0.42 o                         
   9   3  12       1282.76       1400.88        23.47 o                         
  10   3  12          0.13          0.44         0.17 o                         
  11   3  12          2.32          2.54         0.40 o                         
  12   3  12         22.85         21.63         1.00 o                         
   0   4  12        316.24        349.55         5.33 o                         
   1   4  12         48.96         46.41         1.41 o                         
   2   4  12        482.96        531.04         5.71 o                         
   3   4  12         74.32         68.65         2.05 o                         
   4   4  12          0.60          0.38         0.35 o                         
   5   4  12        239.25        252.38         4.89 o                         
   6   4  12        108.63        109.69         2.70 o                         
   7   4  12        420.77        457.23         6.49 o                         
   8   4  12        880.80        955.19        12.26 o                         
   9   4  12         46.69         48.00         1.98 o                         
  10   4  12         35.59         31.62         1.37 o                         
  11   4  12          0.10          0.22         0.21 o                         
   1   5  12        253.85        253.49         4.60 o                         
   2   5  12          6.36          5.46         0.66 o                         
   3   5  12         57.14         64.78         2.19 o                         
   4   5  12         20.01         21.17         1.30 o                         
   5   5  12       1708.81       1938.83        25.14 o                         
   6   5  12        180.71        196.16         4.03 o                         
   7   5  12        807.72        875.80        12.51 o                         
   8   5  12         19.24         19.17         1.28 o                         
   9   5  12         30.44         31.07         1.58 o                         
  10   5  12         43.74         47.19         1.78 o                         
   0   6  12        315.21        331.64         7.82 o                         
   1   6  12          2.73          2.85         0.46 o                         
   2   6  12         34.68         36.47         1.62 o                         
   3   6  12          6.63          6.69         0.70 o                         
   4   6  12         48.75         49.40         1.87 o                         
   5   6  12        461.64        495.32         6.24 o                         
   6   6  12        745.00        811.80        12.00 o                         
   7   6  12         75.83         86.91         2.58 o                         
   8   6  12         58.91         63.24         2.08 o                         
   1   7  12          2.83          2.26         0.38 o                         
   2   7  12         84.19         80.37         2.60 o                         
   3   7  12        750.01        780.71        15.00 o                         
   4   7  12        150.36        138.24         7.77 o                         
   5   7  12         36.20         40.08         1.75 o                         
   6   7  12         62.84         59.90         4.01 o                         
   1   1  13        360.24        376.95         5.92 o                         
   2   1  13        260.20        288.46         4.49 o                         
   3   1  13        842.30        901.20        12.08 o                         
   4   1  13          0.11          0.16         0.08 o                         
   5   1  13        359.52        382.26         6.63 o                         
   6   1  13        182.78        177.72         2.53 o                         
   7   1  13          1.98          3.13         0.45 o                         
   8   1  13        595.49        616.45         8.82 o                         
   9   1  13        595.64        661.36         7.59 o                         
  10   1  13          0.63          1.66         0.34 o                         
  11   1  13        310.82        332.94         5.19 o                         
  12   1  13         44.11         51.92         2.12 o                         
  13   1  13          1.34          0.26         0.23 o                         
   0   2  13        104.74         96.12         2.73 o                         
   1   2  13         37.06         44.89         1.18 o                         
   2   2  13        223.73        208.45         2.50 o                         
   3   2  13         30.49         28.63         0.90 o                         
   4   2  13        610.70        614.72         7.64 o                         
   5   2  13        862.06        839.71        10.42 o                         
   6   2  13        286.12        276.90         5.96 o                         
   7   2  13        823.00        785.29        13.00 o                         
   8   2  13          1.53          1.55         0.33 o                         
   9   2  13         96.67        108.06         2.97 o                         
  10   2  13        281.22        320.44         5.08 o                         
  11   2  13        866.02        995.68        11.06 o                         
  12   2  13        223.40        243.59         5.63 o                         
  13   2  13        291.24        363.49         8.42 o                         
   1   3  13        227.66        240.72         3.03 o                         
   2   3  13        986.71       1040.54        11.64 o                         
   3   3  13        113.74        129.37         2.36 o                         
   4   3  13          0.01          0.32         0.15 o                         
   5   3  13        607.09        602.09         6.93 o                         
   6   3  13       1821.46       1919.95        27.72 o                         
   7   3  13        494.80        516.00         7.52 o                         
   8   3  13        495.69        539.19         6.52 o                         
   9   3  13        387.83        415.96         7.13 o                         
  10   3  13         15.37         16.98         1.09 o                         
  11   3  13         27.50         36.66         1.49 o                         
  12   3  13         58.49         65.34         1.77 o                         
   0   4  13        173.93        190.85         4.84 o                         
   1   4  13       1007.16       1085.80        15.78 o                         
   2   4  13        316.82        341.86         5.04 o                         
   3   4  13         36.55         45.86         1.66 o                         
   4   4  13        248.41        259.81         4.38 o                         
   5   4  13        564.93        608.26         9.17 o                         
   6   4  13         77.84         80.66         2.40 o                         
   7   4  13        349.57        372.09         5.97 o                         
   8   4  13          2.47          2.73         0.36 o                         
   9   4  13         46.42         49.06         1.95 o                         
  10   4  13         81.96         87.70         2.44 o                         
  11   4  13        299.74        352.12         5.07 o                         
   1   5  13        454.34        496.31         8.51 o                         
   2   5  13         91.33         96.63         2.85 o                         
   3   5  13        275.72        300.76         4.74 o                         
   4   5  13         90.76         89.12         2.69 o                         
   5   5  13          1.15          0.87         0.26 o                         
   6   5  13        562.69        622.23         8.00 o                         
   7   5  13        521.15        583.88         9.08 o                         
   8   5  13        337.57        373.00         7.64 o                         
   9   5  13          0.65          0.78         0.19 o                         
  10   5  13         64.37         67.81         2.24 o                         
   0   6  13        442.30        428.05        13.76 o                         
   1   6  13         47.74         47.81         1.87 o                         
   2   6  13         83.32         88.18         2.73 o                         
   3   6  13        276.04        300.14         4.85 o                         
   4   6  13          8.26          7.54         0.74 o                         
   5   6  13          0.11          0.36         0.17 o                         
   6   6  13         23.30         24.65         1.24 o                         
   7   6  13        629.97        661.31        11.04 o                         
   8   6  13          0.23          0.45         0.24 o                         
   1   7  13         58.99         54.83         2.11 o                         
   2   7  13          0.42          0.69         0.21 o                         
   3   7  13          6.47          4.43         0.48 o                         
   4   7  13        151.14        147.36         3.83 o                         
   5   7  13        211.90        213.73         5.95 o                         
   0   0  14         10.02          2.70         0.68 o                         
   1   0  14         78.43         86.52         3.09 o                         
   2   0  14         82.82        100.82         2.55 o                         
   3   0  14        338.57        333.24         5.43 o                         
   4   0  14        250.65        257.44         6.07 o                         
   5   0  14       1355.99       1467.65        11.25 o                         
   6   0  14        109.23         96.13         3.17 o                         
   7   0  14        862.31        897.18        20.39 o                         
   8   0  14       1834.73       1867.50        28.09 o                         
   9   0  14       1279.57       1356.70        24.07 o                         
  10   0  14        567.73        593.70        11.73 o                         
  11   0  14         11.76         11.65         1.48 o                         
  12   0  14          8.95          9.25         1.28 o                         
  13   0  14         84.42        107.16         4.01 o                         
   1   1  14        196.52        182.56         2.61 o                         
   2   1  14        671.25        674.41         9.57 o                         
   3   1  14         38.37         45.45         1.31 o                         
   4   1  14        178.59        162.83         3.18 o                         
   5   1  14         52.95         57.27         1.74 o                         
   6   1  14        119.11        111.86         2.62 o                         
   7   1  14        376.55        365.01         6.79 o                         
   8   1  14        562.34        586.87         7.64 o                         
   9   1  14       1153.58       1291.92        13.88 o                         
  10   1  14        487.44        548.95         7.10 o                         
  11   1  14        306.06        336.81         5.46 o                         
  12   1  14         66.30         72.88         2.41 o                         
  13   1  14         60.93         74.62         3.00 o                         
   0   2  14         20.37         22.61         1.34 o                         
   1   2  14         95.97         88.70         1.73 o                         
   2   2  14        173.75        178.20         2.67 o                         
   3   2  14        569.00        581.23         8.67 o                         
   4   2  14        185.25        216.88         2.96 o                         
   5   2  14         40.36         38.33         1.36 o                         
   6   2  14         33.91         36.41         2.17 o                         
   7   2  14        147.02        146.74         3.26 o                         
   8   2  14        387.56        407.60         5.77 o                         
   9   2  14       1075.60       1205.10        18.76 o                         
  10   2  14        827.21        914.45        10.00 o                         
  11   2  14        848.02        959.52        13.01 o                         
  12   2  14          5.66          3.31         0.47 o                         
   1   3  14         34.86         27.55         1.10 o                         
   2   3  14          1.26          4.21         0.45 o                         
   3   3  14        166.77        176.44         3.62 o                         
   4   3  14        110.45        107.21         2.52 o                         
   5   3  14          6.28          3.69         0.46 o                         
   6   3  14         27.92         29.20         1.39 o                         
   7   3  14          0.01         -0.07         0.20 o                         
   8   3  14         15.26         15.80         1.08 o                         
   9   3  14         26.39         25.68         1.36 o                         
  10   3  14         15.66         15.39         1.06 o                         
  11   3  14         70.95         68.33         2.02 o                         
  12   3  14        142.48        152.10         4.16 o                         
   0   4  14         73.00         73.19         3.01 o                         
   1   4  14          7.21          5.35         0.60 o                         
   2   4  14         39.20         45.44         1.72 o                         
   3   4  14          5.36          4.78         0.55 o                         
   4   4  14        106.26        113.66         2.79 o                         
   5   4  14       2096.52       2315.13        37.72 o                         
   6   4  14         49.80         48.63         1.95 o                         
   7   4  14         39.25         42.76         1.89 o                         
   8   4  14         58.24         59.94         2.16 o                         
   9   4  14        314.27        343.02         5.47 o                         
  10   4  14         46.17         43.98         1.69 o                         
  11   4  14        380.09        422.58         5.79 o                         
   1   5  14        821.22        889.70        15.16 o                         
   2   5  14          1.11          0.54         0.18 o                         
   3   5  14         93.25         98.10         2.84 o                         
   4   5  14         12.83         13.22         1.02 o                         
   5   5  14          1.24          1.22         0.30 o                         
   6   5  14        433.76        492.23         6.16 o                         
   7   5  14          0.87          2.26         0.37 o                         
   8   5  14        219.05        227.26         4.51 o                         
   9   5  14          0.17          0.22         0.15 o                         
  10   5  14          0.70          0.35         0.24 o                         
   0   6  14        294.63        303.72         7.57 o                         
   1   6  14         43.82         44.04         1.75 o                         
   2   6  14         50.15         52.92         2.10 o                         
   3   6  14         66.54         71.01         2.29 o                         
   4   6  14         12.03         10.64         0.83 o                         
   5   6  14        133.76        145.35         3.04 o                         
   6   6  14          0.76          0.59         0.16 o                         
   7   6  14        443.25        466.88         8.75 o                         
   8   6  14         47.91         44.66         1.98 o                         
   1   7  14        266.47        273.72         8.58 o                         
   2   7  14         65.42         53.54         2.14 o                         
   3   7  14         79.75         65.99         5.44 o                         
   4   7  14        249.90        258.75         8.68 o                         
   5   7  14        352.15        345.48        19.31 o                         
   1   1  15         68.66         73.87         1.73 o                         
   2   1  15          1.54          0.77         0.16 o                         
   3   1  15          0.89          0.25         0.13 o                         
   4   1  15         22.51         17.79         0.90 o                         
   5   1  15         12.96         13.09         0.76 o                         
   6   1  15         34.32         32.24         1.52 o                         
   7   1  15        112.70        104.47         2.89 o                         
   8   1  15          0.05          0.77         0.26 o                         
   9   1  15        558.06        613.59         9.16 o                         
  10   1  15        278.02        307.19         5.11 o                         
  11   1  15         16.23         16.73         1.20 o                         
  12   1  15          3.48          3.07         0.46 o                         
  13   1  15          8.87          9.86         1.81 o                         
   0   2  15        124.86        131.04         4.02 o                         
   1   2  15        337.20        351.19         6.82 o                         
   2   2  15          2.71          2.43         0.30 o                         
   3   2  15         41.79         37.35         1.37 o                         
   4   2  15         12.73         11.65         0.70 o                         
   5   2  15         33.55         32.87         1.51 o                         
   6   2  15          3.19          1.81         0.34 o                         
   7   2  15          6.68          5.94         0.70 o                         
   8   2  15        211.98        224.39         4.28 o                         
   9   2  15         18.21         23.23         1.34 o                         
  10   2  15        187.80        205.37         3.98 o                         
  11   2  15         42.78         45.70         1.67 o                         
  12   2  15         70.05         81.59         2.40 o                         
   1   3  15         15.66         16.35         1.03 o                         
   2   3  15        143.09        159.43         3.07 o                         
   3   3  15         23.99         28.81         1.33 o                         
   4   3  15          2.00          2.17         0.38 o                         
   5   3  15         91.68         96.11         2.41 o                         
   6   3  15         99.51        100.66         2.77 o                         
   7   3  15        160.44        164.64         3.41 o                         
   8   3  15          9.55         10.07         0.87 o                         
   9   3  15          0.74          0.46         0.20 o                         
  10   3  15         81.70         93.31         2.57 o                         
  11   3  15        443.29        489.38         5.47 o                         
  12   3  15        363.93        407.46        11.36 o                         
   0   4  15         26.44         22.46         1.71 o                         
   1   4  15          7.62          8.63         0.76 o                         
   2   4  15        156.42        167.52         3.37 o                         
   3   4  15         16.53         16.01         1.10 o                         
   4   4  15          4.63          4.63         0.54 o                         
   5   4  15        184.45        194.25         3.92 o                         
   6   4  15          8.09          8.03         0.80 o                         
   7   4  15        187.25        199.59         4.55 o                         
   8   4  15         13.20         13.82         1.05 o                         
   9   4  15         39.03         42.90         1.79 o                         
  10   4  15        363.30        409.81         8.08 o                         
  11   4  15        259.48        279.62         5.64 o                         
   1   5  15        117.34        130.26         3.16 o                         
   2   5  15        107.91        117.03         3.79 o                         
   3   5  15         15.81         14.06         1.08 o                         
   4   5  15         13.27         11.58         0.93 o                         
   5   5  15         73.74         79.40         2.43 o                         
   6   5  15        272.00        283.12         4.49 o                         
   7   5  15        155.07        166.74         3.61 o                         
   8   5  15         70.26         74.06         2.36 o                         
   9   5  15         22.86         19.97         1.15 o                         
   0   6  15        413.56        404.56        14.97 o                         
   1   6  15         99.00        105.39         3.00 o                         
   2   6  15          5.73          4.90         0.61 o                         
   3   6  15         19.16         16.71         1.07 o                         
   4   6  15          0.03          0.26         0.17 o                         
   5   6  15        217.45        226.34         4.16 o                         
   6   6  15          7.44          4.90         0.46 o                         
   7   6  15        102.65        100.64         3.18 o                         
   1   7  15        271.89        273.48        10.75 o                         
   2   7  15          7.80          5.84         0.60 o                         
   3   7  15         30.05         22.15         2.27 o                         
   4   7  15         97.23         89.67         3.59 o                         
   0   0  16         55.65         54.61         3.05 o                         
   1   0  16         54.71         44.50         4.13 o                         
   2   0  16        114.66         96.87         3.17 o                         
   3   0  16        493.37        475.01        10.90 o                         
   4   0  16         54.86         59.96         2.40 o                         
   5   0  16         32.93         28.06         1.90 o                         
   6   0  16        104.12         88.43         3.55 o                         
   7   0  16         26.24         19.17         1.88 o                         
   8   0  16        404.20        415.75        10.26 o                         
   9   0  16         94.57         98.20         4.92 o                         
  10   0  16         75.49         85.18         4.45 o                         
  11   0  16        358.48        390.05         9.92 o                         
  12   0  16         50.51         49.27         2.78 o                         
   1   1  16        322.84        306.96         3.71 o                         
   2   1  16        349.53        292.52         4.59 o                         
   3   1  16         55.14         58.98         1.97 o                         
   4   1  16        132.53         97.69         2.38 o                         
   5   1  16        228.91        216.72         4.01 o                         
   6   1  16         10.08          8.97         0.88 o                         
   7   1  16          2.12          1.34         0.23 o                         
   8   1  16         18.29         18.69         1.39 o                         
   9   1  16          6.18          6.33         0.76 o                         
  10   1  16         17.69         22.90         1.37 o                         
  11   1  16         29.92         32.30         1.69 o                         
  12   1  16          6.50          7.41         0.73 o                         
   0   2  16         34.23         20.91         1.59 o                         
   1   2  16         56.40         44.01         1.61 o                         
   2   2  16          0.11          0.41         0.17 o                         
   3   2  16         91.86        103.19         2.22 o                         
   4   2  16         50.91         48.96         1.67 o                         
   5   2  16        155.41        147.61         4.12 o                         
   6   2  16        330.24        343.17         5.15 o                         
   7   2  16         15.65         13.70         1.01 o                         
   8   2  16         17.09         17.16         1.13 o                         
   9   2  16        291.77        310.53         4.88 o                         
  10   2  16         10.88          9.65         0.88 o                         
  11   2  16         32.66         29.33         1.18 o                         
  12   2  16         20.88         22.34         1.44 o                         
   1   3  16         15.99         13.80         0.96 o                         
   2   3  16         81.77         78.75         2.26 o                         
   3   3  16        105.78         95.28         2.63 o                         
   4   3  16          0.00          0.15         0.17 o                         
   5   3  16        101.57         91.12         2.67 o                         
   6   3  16         29.88         27.41         1.41 o                         
   7   3  16          9.52          8.54         0.76 o                         
   8   3  16          4.70          6.20         0.68 o                         
   9   3  16         71.32         73.61         2.28 o                         
  10   3  16         79.05         87.81         2.42 o                         
  11   3  16        100.14        104.92         2.36 o                         
   0   4  16         68.80         67.26         2.98 o                         
   1   4  16         68.16         71.37         2.32 o                         
   2   4  16        114.07        121.30         2.91 o                         
   3   4  16         50.13         45.55         1.80 o                         
   4   4  16          7.31          7.78         0.75 o                         
   5   4  16          5.86          5.85         0.73 o                         
   6   4  16          9.45         11.22         1.02 o                         
   7   4  16        103.94        103.48         2.94 o                         
   8   4  16         68.82         75.45         2.30 o                         
   9   4  16          0.31          0.39         0.22 o                         
  10   4  16        110.64        118.64         3.12 o                         
   1   5  16          1.84          0.64         0.19 o                         
   2   5  16          7.05          9.06         0.93 o                         
   3   5  16         77.99         77.23         2.46 o                         
   4   5  16         12.15         11.08         0.98 o                         
   5   5  16         43.48         41.33         1.81 o                         
   6   5  16          0.01          0.13         0.20 o                         
   7   5  16          1.91          2.93         0.45 o                         
   8   5  16         59.08         64.98         2.18 o                         
   9   5  16         66.10         69.66         2.51 o                         
   0   6  16          1.77          2.23         0.67 o                         
   1   6  16         12.43         11.64         1.02 o                         
   2   6  16          0.70          0.76         0.20 o                         
   3   6  16          1.52          0.77         0.26 o                         
   4   6  16         29.02         35.50         1.47 o                         
   5   6  16        315.46        332.97         5.20 o                         
   6   6  16         54.13         54.13         1.70 o                         
   7   6  16        169.79        164.87         8.10 o                         
   1   7  16          3.40          1.49         0.62 o                         
   2   7  16         17.69         12.90         1.84 o                         
   3   7  16          0.52          0.54         0.25 o                         
   1   1  17         26.10         21.22         1.07 o                         
   2   1  17        226.10        182.30         2.86 o                         
   3   1  17         40.56         32.15         1.33 o                         
   4   1  17         11.23          6.19         0.57 o                         
   5   1  17        119.12        112.10         2.89 o                         
   6   1  17         19.76         16.08         1.20 o                         
   7   1  17         20.39         14.66         1.19 o                         
   8   1  17         33.87         30.86         1.75 o                         
   9   1  17         35.52         35.29         1.74 o                         
  10   1  17         18.50         17.76         1.36 o                         
  11   1  17         11.56         12.97         1.06 o                         
  12   1  17         29.71         34.85         1.68 o                         
   0   2  17        167.57        160.40         4.89 o                         
   1   2  17          1.32          2.06         0.36 o                         
   2   2  17        205.46        212.55         3.49 o                         
   3   2  17         10.08         12.11         0.84 o                         
   4   2  17         24.44         21.67         1.19 o                         
   5   2  17          1.09          2.85         0.47 o                         
   6   2  17         69.03         75.07         2.56 o                         
   7   2  17         50.82         48.39         2.06 o                         
   8   2  17          2.60          1.60         0.36 o                         
   9   2  17         17.91         17.89         1.13 o                         
  10   2  17         65.31         67.15         2.21 o                         
  11   2  17         48.87         50.43         2.21 o                         
  12   2  17         12.47         12.19         1.32 o                         
   1   3  17          8.98          6.92         0.71 o                         
   2   3  17         45.28         38.94         1.64 o                         
   3   3  17          2.41          3.41         0.46 o                         
   4   3  17        194.85        184.49         3.87 o                         
   5   3  17         21.25         18.52         1.15 o                         
   6   3  17         22.87         20.58         1.24 o                         
   7   3  17        236.22        243.46         6.49 o                         
   8   3  17          0.07          0.46         0.20 o                         
   9   3  17          0.75          0.43         0.19 o                         
  10   3  17         42.91         42.95         1.80 o                         
  11   3  17         19.94         23.15         1.21 o                         
   0   4  17        295.05        319.04         9.18 o                         
   1   4  17          1.13          0.47         0.22 o                         
   2   4  17         22.29         24.99         1.35 o                         
   3   4  17          1.52          1.57         0.33 o                         
   4   4  17         32.17         39.19         1.67 o                         
   5   4  17         10.16         10.33         0.86 o                         
   6   4  17         15.22         15.66         1.15 o                         
   7   4  17         24.91         24.90         1.47 o                         
   8   4  17         20.42         24.29         1.41 o                         
   9   4  17        202.84        224.80         6.13 o                         
  10   4  17         10.31          9.66         0.78 o                         
   1   5  17         48.11         52.28         2.09 o                         
   2   5  17        156.64        164.59         3.51 o                         
   3   5  17         37.56         43.60         1.83 o                         
   4   5  17         15.05         13.16         1.01 o                         
   5   5  17          0.05          0.28         0.12 o                         
   6   5  17         38.28         40.60         1.77 o                         
   7   5  17          4.51          4.93         0.64 o                         
   8   5  17         19.49         15.53         1.55 o                         
   9   5  17         65.08         74.42         3.27 o                         
   0   6  17        100.76         90.96         5.42 o                         
   1   6  17          7.33          5.95         0.73 o                         
   2   6  17         16.46         15.19         1.06 o                         
   3   6  17         43.03         38.12         1.62 o                         
   4   6  17        197.40        202.22         4.08 o                         
   5   6  17         43.89         42.94         1.41 o                         
   6   6  17          0.67          0.55         0.26 o                         
   1   7  17        120.10        102.37        12.35 o                         
   2   7  17         59.41         56.41         2.68 o                         
   0   0  18       3065.44       2801.65        33.64 o                         
   1   0  18         36.09         32.57         2.00 o                         
   2   0  18         74.36         65.38         2.56 o                         
   3   0  18        146.34        169.10         4.35 o                         
   4   0  18        453.66        463.38         9.40 o                         
   5   0  18        100.35        100.96         4.00 o                         
   6   0  18         46.62         48.17         2.85 o                         
   7   0  18          0.48          0.12         0.32 o                         
   8   0  18        144.06        138.64         6.58 o                         
   9   0  18          0.03          0.19         0.59 o                         
  10   0  18         78.23         85.70         4.44 o                         
  11   0  18        125.94        133.52         4.88 o                         
  12   0  18          1.10          1.36         0.51 o                         
   1   1  18          2.65          3.26         0.47 o                         
   2   1  18        561.84        534.12         6.27 o                         
   3   1  18         43.58         40.42         1.59 o                         
   4   1  18         23.54         15.05         1.15 o                         
   5   1  18          0.99          0.45         0.23 o                         
   6   1  18         72.69         67.73         2.37 o                         
   7   1  18          9.32          5.54         0.75 o                         
   8   1  18          8.38         13.99         1.25 o                         
   9   1  18          2.55          2.95         0.52 o                         
  10   1  18         23.79         25.24         1.82 o                         
  11   1  18          0.07          0.46         0.20 o                         
  12   1  18          3.39          5.74         0.80 o                         
   0   2  18         59.84         55.18         2.95 o                         
   1   2  18          1.76          1.47         0.29 o                         
   2   2  18        736.99        747.05         9.81 o                         
   3   2  18          0.00          0.70         0.28 o                         
   4   2  18         25.68         30.84         1.66 o                         
   5   2  18         87.06         87.39         2.75 o                         
   6   2  18          0.01          0.31         0.20 o                         
   7   2  18          2.78          3.08         0.52 o                         
   8   2  18          6.08          6.03         0.74 o                         
   9   2  18        221.12        231.83         4.62 o                         
  10   2  18         20.54         19.87         1.25 o                         
  11   2  18          5.38          2.82         0.55 o                         
   1   3  18        117.69        122.69         3.16 o                         
   2   3  18        164.97        154.91         3.50 o                         
   3   3  18         33.90         38.41         1.60 o                         
   4   3  18         40.12         34.66         1.70 o                         
   5   3  18         79.96         83.04         2.80 o                         
   6   3  18         99.45         91.18         2.66 o                         
   7   3  18          9.33          7.23         0.75 o                         
   8   3  18         44.62         42.30         1.89 o                         
   9   3  18          0.26          0.12         0.19 o                         
  10   3  18        114.49        148.47         3.31 o                         
  11   3  18         16.69         17.52         1.62 o                         
   0   4  18         74.91         75.89         3.70 o                         
   1   4  18          2.60          2.80         0.49 o                         
   2   4  18        237.67        245.04         4.72 o                         
   3   4  18        104.74        112.58         2.80 o                         
   4   4  18         19.75         17.31         1.11 o                         
   5   4  18          0.46          0.65         0.25 o                         
   6   4  18         15.65         15.55         1.11 o                         
   7   4  18         90.02         96.43         2.75 o                         
   8   4  18          0.27          0.64         0.10 o                         
   9   4  18         46.34         53.93         2.04 o                         
  10   4  18          5.68          6.12         0.77 o                         
   1   5  18         67.20         73.19         2.55 o                         
   2   5  18        483.32        498.86        11.38 o                         
   3   5  18        152.02        160.94         3.38 o                         
   4   5  18         54.88         59.15         2.01 o                         
   5   5  18         72.04         76.07         2.18 o                         
   6   5  18         98.67         97.10         2.73 o                         
   7   5  18          0.96          1.34         0.24 o                         
   8   5  18          7.94          4.45         0.58 o                         
   0   6  18         65.22         66.00         4.83 o                         
   1   6  18          4.57          3.17         0.52 o                         
   2   6  18          0.62          0.52         0.17 o                         
   3   6  18         58.10         63.42         1.97 o                         
   4   6  18        325.48        340.52         8.02 o                         
   5   6  18        119.76        135.09         3.18 o                         
   6   6  18        140.82        164.41        13.66 o                         
   1   1  19         15.38         13.98         1.07 o                         
   2   1  19        108.47         91.08         2.61 o                         
   3   1  19         12.69         11.40         1.02 o                         
   4   1  19        194.22        158.17         3.84 o                         
   5   1  19         14.52          7.49         0.83 o                         
   6   1  19        313.63        291.70         5.36 o                         
   7   1  19         32.21         23.70         1.53 o                         
   8   1  19         14.92         11.93         1.13 o                         
   9   1  19         10.35          9.29         0.97 o                         
  10   1  19         11.03         15.05         1.30 o                         
  11   1  19         13.35         14.63         1.31 o                         
   0   2  19        966.97        954.52        13.88 o                         
   1   2  19         30.95         24.48         1.37 o                         
   2   2  19        387.45        396.84         6.14 o                         
   3   2  19          9.70          6.54         0.74 o                         
   4   2  19          5.76          2.64         0.52 o                         
   5   2  19        153.69        154.66         3.72 o                         
   6   2  19          0.33          1.41         0.36 o                         
   7   2  19        365.61        360.05         6.18 o                         
   8   2  19         59.58         61.88         2.31 o                         
   9   2  19         62.12         56.26         2.29 o                         
  10   2  19          0.17          0.77         0.27 o                         
  11   2  19         20.25         26.61         1.96 o                         
   1   3  19        109.34        107.15         2.96 o                         
   2   3  19        894.55        934.71        14.74 o                         
   3   3  19          1.97          1.12         0.31 o                         
   4   3  19         84.78         89.42         2.72 o                         
   5   3  19         32.76         27.26         1.49 o                         
   6   3  19         49.41         50.16         2.11 o                         
   7   3  19         51.77         54.67         2.17 o                         
   8   3  19        229.05        224.20         4.43 o                         
   9   3  19         79.31         77.98         2.57 o                         
  10   3  19          0.29         -0.02         0.18 o                         
   0   4  19         45.60         47.59         3.00 o                         
   1   4  19        131.39        134.58         3.48 o                         
   2   4  19        229.02        234.67         4.47 o                         
   3   4  19        292.52        307.48         4.70 o                         
   4   4  19        330.31        383.78         5.00 o                         
   5   4  19         23.23         26.24         1.32 o                         
   6   4  19         16.20         17.76         1.19 o                         
   7   4  19        140.13        151.10         3.47 o                         
   8   4  19          1.87          3.87         0.53 o                         
   9   4  19         17.31         16.06         1.13 o                         
   1   5  19         66.93         68.45         2.45 o                         
   2   5  19        364.58        393.11         6.17 o                         
   3   5  19        190.92        222.55         4.09 o                         
   4   5  19        736.43        804.51        12.10 o                         
   5   5  19          0.31          0.59         0.23 o                         
   6   5  19         95.98         96.21         2.53 o                         
   7   5  19        214.22        234.56         3.92 o                         
   8   5  19         83.15         83.89         3.18 o                         
   0   6  19         22.66         23.41         1.95 o                         
   1   6  19         63.14         57.35         3.19 o                         
   2   6  19          4.11          3.27         0.46 o                         
   3   6  19        142.76        149.91         3.20 o                         
   4   6  19         24.37         23.78         1.13 o                         
   5   6  19         66.77         65.21         2.64 o                         
   0   0  20       4029.64       4058.54        45.69 o                         
   1   0  20        216.15        200.68         5.94 o                         
   2   0  20         32.78         33.85         2.40 o                         
   3   0  20          6.93          6.52         0.99 o                         
   4   0  20         42.60         46.12         2.75 o                         
   5   0  20        175.31        135.75         4.91 o                         
   6   0  20        187.00        178.20         5.63 o                         
   7   0  20        637.83        595.44        15.01 o                         
   8   0  20        127.71        101.48         6.02 o                         
   9   0  20        127.88        120.52         5.21 o                         
  10   0  20        200.03        214.70         9.17 o                         
  11   0  20          1.09          0.19         0.31 o                         
   1   1  20        743.00        662.66         7.59 o                         
   2   1  20        385.68        352.00         5.78 o                         
   3   1  20        294.56        277.77         5.48 o                         
   4   1  20          0.52          0.97         0.26 o                         
   5   1  20        968.75        862.06        13.36 o                         
   6   1  20        479.47        417.49         6.77 o                         
   7   1  20         41.57         23.29         1.63 o                         
   8   1  20        120.93        100.34         3.31 o                         
   9   1  20         46.54         43.99         2.39 o                         
  10   1  20          0.66          0.28         0.28 o                         
  11   1  20         85.07        134.93         4.10 o                         
   0   2  20         49.55         56.07         3.32 o                         
   1   2  20        525.19        541.93         7.53 o                         
   2   2  20        795.45        800.78        10.34 o                         
   3   2  20        105.48        110.45         3.32 o                         
   4   2  20          4.08          2.45         0.45 o                         
   5   2  20         43.98         41.30         2.04 o                         
   6   2  20        250.59        246.93         4.71 o                         
   7   2  20         27.59         26.28         1.43 o                         
   8   2  20          5.55          8.07         0.87 o                         
   9   2  20         74.22         75.62         2.45 o                         
  10   2  20         17.98          9.65         2.74 o                         
  11   2  20        148.44        161.61         5.67 o                         
   1   3  20       1288.01       1394.72        20.41 o                         
   2   3  20       1892.30       2129.79        34.81 o                         
   3   3  20          0.16          0.54         0.19 o                         
   4   3  20        221.61        202.00         4.10 o                         
   5   3  20        219.14        204.80         4.62 o                         
   6   3  20         78.68         77.81         2.67 o                         
   7   3  20         96.22         91.27         2.95 o                         
   8   3  20         53.65         42.35         1.86 o                         
   9   3  20        177.99        203.50         4.01 o                         
  10   3  20        114.30        129.49         4.22 o                         
   0   4  20          5.12          5.82         1.07 o                         
   1   4  20         23.95         25.17         1.56 o                         
   2   4  20        140.97        147.96         3.48 o                         
   3   4  20        871.62        976.38        12.99 o                         
   4   4  20        111.64        129.53         2.96 o                         
   5   4  20        405.89        431.06         5.50 o                         
   6   4  20         38.62         39.42         1.73 o                         
   7   4  20          0.07          0.32         0.23 o                         
   8   4  20         56.17         58.06         2.00 o                         
   9   4  20          9.68          9.49         1.14 o                         
   1   5  20         92.55         96.08         2.96 o                         
   2   5  20        769.10        844.89        11.95 o                         
   3   5  20        295.98        357.74         6.06 o                         
   4   5  20       1157.70       1295.35        14.69 o                         
   5   5  20         49.28         62.58         2.16 o                         
   6   5  20         23.59          8.82         3.67 o                         
   7   5  20         21.77         22.19         1.57 o                         
   0   6  20        343.36        340.98        24.63 o                         
   1   6  20        136.50        136.07         8.24 o                         
   2   6  20          5.43          5.85         0.64 o                         
   3   6  20        113.80        125.68         3.30 o                         
   4   6  20          8.11          8.41         0.83 o                         
   1   1  21       1316.70       1223.03        39.36 o                         
   2   1  21        959.00        914.83         9.90 o                         
   3   1  21         24.65         24.51         1.74 o                         
   4   1  21          0.75          0.64         0.23 o                         
   5   1  21         96.74         85.60         2.96 o                         
   6   1  21         16.36         10.55         1.10 o                         
   7   1  21        118.29        106.77         3.43 o                         
   8   1  21         51.82         42.70         2.28 o                         
   9   1  21        164.41        149.42         4.49 o                         
  10   1  21          0.01          0.41         0.19 o                         
  11   1  21          2.98          3.42         0.66 o                         
   0   2  21          7.60          7.69         1.24 o                         
   1   2  21        523.73        536.29         9.24 o                         
   2   2  21         31.59         27.50         1.68 o                         
   3   2  21       1409.10       1409.23        32.59 o                         
   4   2  21         50.47         55.53         2.80 o                         
   5   2  21        246.65        212.47         4.83 o                         
   6   2  21          2.82          3.13         0.54 o                         
   7   2  21         39.42         36.32         1.78 o                         
   8   2  21          4.00          4.43         0.71 o                         
   9   2  21          1.77          0.74         0.23 o                         
  10   2  21         49.77         51.52         2.79 o                         
   1   3  21        610.67        653.83        12.67 o                         
   2   3  21        905.07        983.08        13.02 o                         
   3   3  21       1488.46       1681.37        19.81 o                         
   4   3  21       1372.89       1395.90        14.58 o                         
   5   3  21         29.99         21.57         1.47 o                         
   6   3  21         75.03         86.63         2.90 o                         
   7   3  21         79.54         71.31         2.49 o                         
   8   3  21         79.88         71.21         2.38 o                         
   9   3  21         33.81         25.60         1.50 o                         
   0   4  21        161.30        176.90         5.73 o                         
   1   4  21         25.96         24.73         1.52 o                         
   2   4  21         18.03         25.25         1.52 o                         
   3   4  21        248.72        234.75         4.52 o                         
   4   4  21          2.53          2.23         0.39 o                         
   5   4  21        165.31        173.85         3.63 o                         
   6   4  21         47.45         55.88         2.17 o                         
   7   4  21         31.32         33.56         1.60 o                         
   8   4  21         19.72         22.18         1.26 o                         
   1   5  21         13.43         16.53         1.15 o                         
   2   5  21        811.14        866.33        10.03 o                         
   3   5  21          0.57          2.57         0.47 o                         
   4   5  21        195.16        193.49         3.82 o                         
   5   5  21        410.90        474.85         7.17 o                         
   6   5  21         37.20         34.92         1.86 o                         
   0   6  21          8.04          8.55         0.98 o                         
   1   6  21         32.16         29.27         2.12 o                         
   2   6  21         23.26         21.75         1.36 o                         
   3   6  21          1.49          1.37         0.41 o                         
   0   0  22       2617.71       2631.76        33.78 o                         
   1   0  22       2190.67       2253.29        22.11 o                         
   2   0  22       1414.25       1403.87        20.08 o                         
   3   0  22        452.08        422.90         9.43 o                         
   4   0  22        125.33        107.87         4.25 o                         
   5   0  22         30.00         16.52         1.69 o                         
   6   0  22        213.59        170.25         7.00 o                         
   7   0  22        149.92        150.63         7.24 o                         
   8   0  22          0.07          0.78         0.56 o                         
   9   0  22         26.76         21.32         2.20 o                         
  10   0  22          4.01          1.76         0.62 o                         
   1   1  22      11814.36      15016.96        94.94 o                         
   2   1  22         47.74         45.96         2.25 o                         
   3   1  22         41.42         43.79         3.58 o                         
   4   1  22          4.56          6.72         0.85 o                         
   5   1  22       1756.40       1589.34        15.79 o                         
   6   1  22         40.02         30.98         1.95 o                         
   7   1  22        604.89        478.55         7.66 o                         
   8   1  22        138.76        121.77         4.12 o                         
   9   1  22         74.95         71.59         3.48 o                         
  10   1  22         70.43         73.06         4.19 o                         
   0   2  22       2036.43       2156.29        42.61 o                         
   1   2  22        282.47        290.89         5.16 o                         
   2   2  22        178.30        181.99         4.77 o                         
   3   2  22        226.42        185.99         5.97 o                         
   4   2  22         47.86         34.55         2.39 o                         
   5   2  22         24.87         20.86         1.43 o                         
   6   2  22         64.16         51.76         2.30 o                         
   7   2  22        109.65         91.31         3.11 o                         
   8   2  22          2.59          0.65         0.24 o                         
   9   2  22         82.71         70.75         5.89 o                         
  10   2  22          2.04          3.57         0.76 o                         
   1   3  22        839.58        911.78        14.18 o                         
   2   3  22         86.49         92.85         3.13 o                         
   3   3  22         30.60         54.91         2.54 o                         
   4   3  22        211.72        203.68         4.68 o                         
   5   3  22        354.20        285.80         5.65 o                         
   6   3  22         19.03         20.21         1.36 o                         
   7   3  22         36.97         25.45         1.48 o                         
   8   3  22         58.92         63.00         2.18 o                         
   9   3  22         11.01          8.71         0.94 o                         
   0   4  22          0.47          1.66         0.56 o                         
   1   4  22        200.04        227.07         4.50 o                         
   2   4  22         18.69         24.60         1.48 o                         
   3   4  22        310.64        337.85         5.56 o                         
   4   4  22         56.70         52.55         2.10 o                         
   5   4  22        383.20        404.43         7.84 o                         
   6   4  22         22.67         19.95         1.59 o                         
   7   4  22         23.30         23.34         1.59 o                         
   8   4  22          0.85          2.07         0.71 o                         
   1   5  22          1.33          1.20         0.24 o                         
   2   5  22         79.03         74.87         2.26 o                         
   3   5  22        237.15        247.43         4.57 o                         
   4   5  22        130.03         95.93        12.48 o                         
   5   5  22          2.83          6.35         0.87 o                         
   6   5  22         87.30         83.79         3.56 o                         
   0   6  22          0.98          0.77         0.46 o                         
   1   6  22         34.80         29.56         1.99 o                         
   2   6  22         45.57         43.01         2.71 o                         
   1   1  23        854.52        890.00        10.39 o                         
   2   1  23        873.25        868.29        10.49 o                         
   3   1  23        311.61        326.53         7.23 o                         
   4   1  23        412.54        374.59         6.76 o                         
   5   1  23         75.57         62.59         2.61 o                         
   6   1  23         31.44         21.06         1.51 o                         
   7   1  23         86.23         81.69         3.23 o                         
   8   1  23          1.78          1.35         0.41 o                         
   9   1  23         48.34         47.80         2.91 o                         
  10   1  23          0.04          0.50         0.22 o                         
   0   2  23        621.77        641.50        13.46 o                         
   1   2  23         22.41         23.45         1.58 o                         
   2   2  23        256.21        243.95         6.05 o                         
   3   2  23         50.49         60.35         3.31 o                         
   4   2  23         13.64         13.04         1.34 o                         
   5   2  23          9.37          7.13         0.91 o                         
   6   2  23         25.70         24.55         1.66 o                         
   7   2  23         56.61         57.35         2.56 o                         
   8   2  23         24.64         18.15         1.43 o                         
   9   2  23         43.02         49.37         2.53 o                         
   1   3  23        223.29        244.79         5.01 o                         
   2   3  23       1996.65       2115.43        29.23 o                         
   3   3  23        470.69        473.55        10.31 o                         
   4   3  23       1527.92       1557.07        17.35 o                         
   5   3  23        405.08        429.68         6.60 o                         
   6   3  23         31.79         18.30         1.21 o                         
   7   3  23          7.31          6.20         0.73 o                         
   8   3  23          6.94          3.68         0.57 o                         
   0   4  23         46.91         55.00         3.14 o                         
   1   4  23        125.80        136.63         3.38 o                         
   2   4  23        100.84        119.18         3.16 o                         
   3   4  23        133.99        151.62         3.73 o                         
   4   4  23         57.52         62.00         2.57 o                         
   5   4  23         11.35         11.83         1.08 o                         
   6   4  23          1.42          3.30         0.58 o                         
   7   4  23         39.49         45.35         2.26 o                         
   1   5  23         38.73         38.64         1.59 o                         
   2   5  23        536.08        539.24        10.29 o                         
   3   5  23        152.38        160.73         3.59 o                         
   4   5  23        256.70        258.57         5.54 o                         
   5   5  23         75.03         75.68         3.02 o                         
   0   0  24         11.50         11.81         2.29 o                         
   1   0  24        905.28        926.09        14.19 o                         
   2   0  24          0.10          0.27         0.63 o                         
   3   0  24          8.72         12.71         1.90 o                         
   4   0  24        264.75        244.70         7.55 o                         
   5   0  24         24.56         23.58         2.43 o                         
   6   0  24         35.93         31.05         3.14 o                         
   7   0  24         17.39         11.49         1.86 o                         
   8   0  24        125.09        101.61         5.20 o                         
   9   0  24         16.23         10.28         1.54 o                         
   1   1  24       3146.83       3330.48        21.09 o                         
   2   1  24         29.10         22.51         2.07 o                         
   3   1  24         51.55         65.39         3.44 o                         
   4   1  24        233.78        212.79         5.85 o                         
   5   1  24        945.18        844.53        10.71 o                         
   6   1  24        263.59        231.92         4.97 o                         
   7   1  24        525.63        470.15         7.45 o                         
   8   1  24         11.96          9.54         1.13 o                         
   9   1  24          1.06          0.21         0.18 o                         
   0   2  24        876.95        933.28        18.41 o                         
   1   2  24        214.40        222.73         6.13 o                         
   2   2  24          6.29          5.96         1.26 o                         
   3   2  24        160.22        164.70         5.95 o                         
   4   2  24        178.51        196.18         5.46 o                         
   5   2  24          0.61          0.59         0.32 o                         
   6   2  24         10.76         10.43         1.05 o                         
   7   2  24        153.48        150.82         4.11 o                         
   8   2  24         19.83         20.55         1.37 o                         
   9   2  24          0.09          1.92         1.71 o                         
   1   3  24       1721.67       1939.09        38.69 o                         
   2   3  24        628.76        652.27        24.49 o                         
   3   3  24         29.22         37.23         2.29 o                         
   4   3  24         95.31         97.71         3.43 o                         
   5   3  24        225.57        205.83         4.55 o                         
   6   3  24          4.29          4.24         0.63 o                         
   7   3  24        336.99        318.48         8.05 o                         
   8   3  24         15.94         16.08         3.32 o                         
   0   4  24        415.95        449.84         8.75 o                         
   1   4  24        338.91        352.97         5.84 o                         
   2   4  24        295.44        283.56         6.32 o                         
   3   4  24          1.03          1.36         0.39 o                         
   4   4  24         49.29         54.34         2.48 o                         
   5   4  24         51.65         42.77         2.73 o                         
   6   4  24        124.31        120.87         4.90 o                         
   1   5  24         16.88         17.53         1.03 o                         
   2   5  24        544.03        551.08        13.51 o                         
   3   5  24        178.24        202.30         4.97 o                         
   4   5  24        629.16        670.66        23.45 o                         
   1   1  25         28.09         26.42         1.80 o                         
   2   1  25          8.10          8.35         1.27 o                         
   3   1  25        182.09        175.79         5.48 o                         
   4   1  25         98.88         84.75         3.79 o                         
   5   1  25        133.00        115.75         4.17 o                         
   6   1  25        211.14        211.58         5.17 o                         
   7   1  25          3.70          3.26         0.76 o                         
   8   1  25          4.43          1.34         0.35 o                         
   9   1  25          2.55          1.85         0.80 o                         
   0   2  25        102.55        105.76         5.52 o                         
   1   2  25          8.45          9.93         1.31 o                         
   2   2  25         30.71         30.05         2.42 o                         
   3   2  25         21.31         32.74         2.57 o                         
   4   2  25          1.64          1.14         0.50 o                         
   5   2  25          0.04          0.18         0.25 o                         
   6   2  25          1.99          3.07         0.61 o                         
   7   2  25         13.45         11.33         1.12 o                         
   8   2  25         19.93         15.51         1.75 o                         
   1   3  25        791.23        854.08        12.18 o                         
   2   3  25        722.89        763.58        12.19 o                         
   3   3  25          0.48          0.42         0.39 o                         
   4   3  25          0.36          0.86         0.25 o                         
   5   3  25          0.01         -0.02         0.27 o                         
   6   3  25         22.45         19.36         4.35 o                         
   7   3  25        103.59         79.20         3.60 o                         
   0   4  25         94.03        105.43         6.58 o                         
   1   4  25          0.59          0.95         0.31 o                         
   2   4  25          1.62          1.27         0.37 o                         
   3   4  25          0.86          1.32         0.35 o                         
   4   4  25         16.25         11.54         3.35 o                         
   5   4  25          5.26          5.11         0.83 o                         
   6   4  25          0.05          0.26         0.38 o                         
   1   5  25        127.64        132.89         8.72 o                         
   2   5  25        553.60        576.87         9.77 o                         
   3   5  25        288.24        275.87        12.99 o                         
   0   0  26        521.76        494.73        17.06 o                         
   1   0  26          0.51          0.39         0.35 o                         
   2   0  26          6.52          5.55         1.27 o                         
   3   0  26         96.10         74.77         4.50 o                         
   4   0  26        120.75        129.40         7.42 o                         
   5   0  26         56.80         78.96         5.71 o                         
   6   0  26          4.42          4.04         1.94 o                         
   7   0  26         91.46         82.20         8.39 o                         
   8   0  26         71.33         20.30         8.81 o                         
   1   1  26        166.15        157.88         4.63 o                         
   2   1  26         26.43         26.22         2.31 o                         
   3   1  26          2.08          1.61         0.48 o                         
   4   1  26         23.12         27.17         2.49 o                         
   5   1  26        118.06        122.97         5.38 o                         
   6   1  26          2.30          1.86         0.52 o                         
   7   1  26         71.30         17.68        11.30 o                         
   8   1  26         26.38         18.39         2.53 o                         
   0   2  26        234.62        239.12         8.85 o                         
   1   2  26        226.84        228.72         6.66 o                         
   2   2  26        119.13        123.09         4.83 o                         
   3   2  26         35.87         33.71         2.27 o                         
   4   2  26          1.28          0.73         0.38 o                         
   5   2  26         36.03         32.93         2.36 o                         
   6   2  26          1.31          0.03         0.23 o                         
   7   2  26         32.27          6.13         9.47 o                         
   1   3  26         93.67         83.92         3.37 o                         
   2   3  26         74.94         77.14         3.47 o                         
   3   3  26         20.45         19.46         1.68 o                         
   4   3  26         98.93         95.91         3.57 o                         
   5   3  26         12.71          9.09         1.06 o                         
   6   3  26         14.38          8.39         1.24 o                         
   0   4  26          6.21          8.96         1.37 o                         
   1   4  26          1.56          1.75         0.48 o                         
   2   4  26        171.70        169.76         4.69 o                         
   3   4  26         97.02        111.69         3.65 o                         
   4   4  26         11.59         14.61         1.46 o                         
   5   4  26          0.01          0.09         0.21 o                         
   1   1  27         51.85         50.54         2.84 o                         
   2   1  27         56.95         54.13         3.11 o                         
   3   1  27          0.47          1.02         0.43 o                         
   4   1  27         18.04         14.05         1.77 o                         
   5   1  27         17.96         16.77         1.82 o                         
   6   1  27         52.49         38.26         4.53 o                         
   7   1  27          8.87          4.92         1.88 o                         
   0   2  27        103.90        110.39         6.24 o                         
   1   2  27         10.52         12.31         1.42 o                         
   2   2  27        117.45        131.88         5.31 o                         
   3   2  27          0.06          0.81         0.42 o                         
   4   2  27         28.88         24.70         2.07 o                         
   5   2  27          5.88         11.52         1.36 o                         
   6   2  27          4.78          4.43         1.05 o                         
   7   2  27          4.41          6.76         1.58 o                         
   1   3  27         60.53         51.68         3.38 o                         
   2   3  27         10.94         13.22         1.35 o                         
   3   3  27         53.95         52.28         2.48 o                         
   4   3  27        112.11         97.93         3.38 o                         
   5   3  27         14.32         11.81         1.29 o                         
   6   3  27         41.12         32.37         4.75 o                         
   0   4  27         91.31        110.01         9.33 o                         
   1   4  27          0.00          0.52         0.23 o                         
   2   4  27         32.29         29.51         1.93 o                         
   3   4  27          9.72          7.44         1.16 o                         
   0   0  28        685.92        692.47        18.42 o                         
   1   0  28         10.47          8.09         1.59 o                         
   2   0  28         30.36         31.22         3.10 o                         
   3   0  28          0.27          0.88         0.47 o                         
   4   0  28         38.20         55.00         4.35 o                         
   5   0  28          2.27          0.57         1.05 o                         
   6   0  28          1.99          4.65         2.68 o                         
   7   0  28          1.74          0.05         0.69 o                         
   1   1  28         43.53         39.47         2.61 o                         
   2   1  28          1.11          0.85         0.36 o                         
   3   1  28         18.75         19.18         1.98 o                         
   4   1  28          7.28          5.62         1.07 o                         
   5   1  28         39.25         42.33         3.43 o                         
   6   1  28         13.59          5.79         2.80 o                         
   7   1  28        149.09        159.59        13.45 o                         
   0   2  28        103.28        122.86         7.23 o                         
   1   2  28          7.32         10.17         1.49 o                         
   2   2  28        139.54        145.94         5.41 o                         
   3   2  28         29.48         30.39         2.41 o                         
   4   2  28         72.93         76.95         3.66 o                         
   5   2  28         11.99         12.60         1.49 o                         
   6   2  28         12.10         15.76         2.44 o                         
   1   3  28          2.03          1.84         0.62 o                         
   2   3  28         11.11          6.63         0.94 o                         
   3   3  28          2.42          1.97         0.48 o                         
   4   3  28         59.92         55.23         2.93 o                         
   0   4  28        166.37        193.51         9.10 o                         
   1   4  28          0.18          0.26         0.36 o                         
   1   1  29          5.63          5.46         1.11 o                         
   2   1  29          9.86          4.56         0.98 o                         
   3   1  29          9.30          9.80         1.33 o                         
   4   1  29         12.25          4.96         2.44 o                         
   5   1  29         12.63         10.71         2.22 o                         
   6   1  29         13.78         10.98         2.35 o                         
   0   2  29         10.77          7.04         4.39 o                         
   1   2  29          2.70          3.27         0.87 o                         
   2   2  29         13.41         13.41         1.64 o                         
   3   2  29          0.04          0.22         0.17 o                         
   4   2  29          5.95          3.25         0.70 o                         
   5   2  29          9.58          8.84         2.18 o                         
   1   3  29          5.48          5.37         0.87 o                         
   2   3  29         59.93         60.79         3.62 o                         
   3   3  29          3.91          3.86         0.88 o                         
   0   0  30         15.88         13.48         2.66 o                         
   1   0  30        108.19         73.70        25.35 o                         
   2   0  30         52.13         65.98         5.08 o                         
   3   0  30        175.00        167.45        14.88 o                         
   4   0  30          0.32          1.48         1.19 o                         
   5   0  30        138.87        134.29        12.84 o                         
   1   1  30        112.01        110.57         4.94 o                         
   2   1  30         11.08          9.84         1.36 o                         
   3   1  30         23.50         29.09         2.87 o                         
   4   1  30         10.47         10.52         2.66 o                         
   0   2  30         14.16         14.08         2.88 o                         
   1   2  30          4.81          2.65         0.74 o                         
   2   2  30         17.31         17.16         1.89 o                         
   3   2  30          2.79          3.32         1.19 o                         
   1   1  31          7.22          7.90         1.36 o                         
   2   1  31         25.78         28.36         5.56 o                         
   3   1  31        138.62        184.79        17.58 o                         
   0   2  31          6.55          8.02         1.95 o                         
   1   2  31         76.87         88.68         6.43 o                         
                                                                                
