# Supplementary material for: Synthesis and crystal structures of 6- and 8-methyl-3-phenyl­benzo[e][1,2,4]triazines
Source: Acta Crystallogr E Crystallogr Commun. 2025 Jul 17;81(Pt 8):699–705. doi: 10.1107/S2056989025005882 (PMC12326496; doi:10.1107/S2056989025005882)
Supplement: Supplementary file 3 [file e-81-00699-IIsup3.hkl]

data_II                                                                      
_shelx_title ' srfb8_a.res in P2(1)/c'                                          
_shelx_refln_list_code          4                                               
_shelx_F_calc_maximum      156.39                                               
_exptl_crystal_F_000       464.00                                               
_reflns_d_resolution_high  0.8248                                               
                                                                                
loop_                                                                           
 _space_group_symop_operation_xyz                                               
 'x, y, z'                                                                      
 '-x, y+1/2, -z+1/2'                                                            
 '-x, -y, -z'                                                                   
 'x, -y-1/2, z-1/2'                                                             
                                                                                
_cell_length_a     3.8436                                                       
_cell_length_b    29.6642                                                       
_cell_length_c     9.6510                                                       
_cell_angle_alpha  90.000                                                       
_cell_angle_beta  101.196                                                       
_cell_angle_gamma  90.000                                                       
                                                                                
_shelx_F_squared_multiplier     1.000                                           
                                                                                
loop_                                                                           
 _refln_index_h                                                                 
 _refln_index_k                                                                 
 _refln_index_l                                                                 
 _refln_F_squared_calc                                                          
 _refln_F_squared_meas                                                          
 _refln_F_squared_sigma                                                         
 _refln_observed_status                                                         
   1   0   0       1043.65       1098.15        24.76 o                         
   2   0   0          9.23         11.06         0.89 o                         
   3   0   0       1800.36       2035.18        50.78 o                         
   4   0   0          2.71          2.58         0.72 o                         
   1   1   0         73.21         68.31         1.16 o                         
   2   1   0         23.86         29.43         1.00 o                         
   3   1   0        247.99        289.02         5.87 o                         
   4   1   0          3.73          3.47         0.55 o                         
   0   2   0        428.21        363.51        23.11 o                         
   1   2   0       3633.17       3962.12        95.82 o                         
   2   2   0        230.44        245.20         5.45 o                         
   3   2   0          1.21          1.57         0.42 o                         
   4   2   0         12.19         10.79         1.01 o                         
   1   3   0          0.55          0.94         0.13 o                         
   2   3   0         48.10         47.56         1.27 o                         
   3   3   0        187.89        208.42         4.83 o                         
   4   3   0          1.08          1.56         0.38 o                         
   0   4   0        935.10        904.99        42.71 o                         
   1   4   0         26.93         22.48         0.71 o                         
   2   4   0          0.71          0.61         0.20 o                         
   3   4   0         46.84         49.01         2.05 o                         
   4   4   0          0.62          0.53         0.24 o                         
   1   5   0        339.72        292.63         3.20 o                         
   2   5   0          5.45          6.09         0.51 o                         
   3   5   0         53.73         55.14         2.16 o                         
   4   5   0          3.64          3.97         0.64 o                         
   0   6   0        430.03        388.77         8.56 o                         
   1   6   0       1637.75       1660.74        49.14 o                         
   2   6   0          5.44          5.50         0.47 o                         
   3   6   0          4.57          4.17         0.61 o                         
   4   6   0          0.51          0.79         0.21 o                         
   1   7   0        523.57        461.87         9.89 o                         
   2   7   0        119.97        107.68         2.10 o                         
   3   7   0          1.02          0.99         0.21 o                         
   4   7   0         20.76         22.37         1.37 o                         
   0   8   0        340.87        258.56        19.57 o                         
   1   8   0         27.72         23.00         1.30 o                         
   2   8   0        183.62        165.52         2.75 o                         
   3   8   0          5.92          4.45         0.70 o                         
   4   8   0         14.02         14.59         1.19 o                         
   1   9   0        114.35         98.56         2.76 o                         
   2   9   0         65.24         71.21         1.88 o                         
   3   9   0         51.15         51.09         2.27 o                         
   4   9   0         27.08         25.18         1.53 o                         
   1  10   0          2.70          1.17         0.30 o                         
   2  10   0          9.11         10.43         0.75 o                         
   3  10   0         40.37         39.97         1.85 o                         
   4  10   0          1.36          1.16         0.24 o                         
   1  11   0          5.53          6.58         0.46 o                         
   2  11   0        716.56        735.89        15.79 o                         
   3  11   0        249.11        248.85         8.58 o                         
   4  11   0          4.73          5.48         0.75 o                         
   0  12   0         55.58         48.54         3.67 o                         
   1  12   0       1253.32       1256.44         9.50 o                         
   2  12   0       1351.37       1433.80        28.83 o                         
   3  12   0         85.86         83.86         3.63 o                         
   4  12   0         12.62         12.13         1.09 o                         
   1  13   0        793.32        810.68         9.66 o                         
   2  13   0        131.76        137.23         3.27 o                         
   3  13   0        114.23        108.78         3.84 o                         
   4  13   0         82.49         85.11         3.30 o                         
   0  14   0         32.08         48.30         3.99 o                         
   1  14   0         82.46         78.00         2.17 o                         
   2  14   0         26.50         27.82         1.43 o                         
   3  14   0        192.75        205.77         5.38 o                         
   4  14   0        100.92        103.45         3.53 o                         
   1  15   0        838.82        903.62        13.47 o                         
   2  15   0        126.38        130.49         3.45 o                         
   3  15   0          0.00          0.07         0.19 o                         
   4  15   0        188.91        205.38         5.13 o                         
   0  16   0        204.45        244.83        10.48 o                         
   1  16   0        260.30        297.21         4.58 o                         
   2  16   0        285.95        288.93         5.65 o                         
   3  16   0          5.61          4.94         0.79 o                         
   4  16   0        492.36        512.90         9.66 o                         
   1  17   0         60.53         69.86         2.23 o                         
   2  17   0         40.73         40.04         2.10 o                         
   3  17   0          4.71          5.16         0.87 o                         
   4  17   0        234.68        235.53        10.36 o                         
   0  18   0        234.30        199.77         5.29 o                         
   1  18   0          0.02          0.07         0.13 o                         
   2  18   0        145.11        142.93         4.34 o                         
   3  18   0         22.95         23.92         1.75 o                         
   1  19   0        271.14        249.23         7.23 o                         
   2  19   0          0.42          0.28         0.30 o                         
   3  19   0         46.02         50.23         2.52 o                         
   0  20   0         22.80         27.41         2.04 o                         
   1  20   0         77.95         80.92         2.59 o                         
   2  20   0         10.95         11.55         1.24 o                         
   3  20   0          6.24          7.01         0.99 o                         
   1  21   0          0.32         -0.01         0.23 o                         
   2  21   0        222.53        224.93         5.62 o                         
   3  21   0         21.12         22.09         1.73 o                         
   0  22   0          8.76         11.65         2.56 o                         
   1  22   0        310.95        312.80         7.20 o                         
   2  22   0        308.63        308.79         7.12 o                         
   3  22   0          0.93          0.78         0.39 o                         
   1  23   0        224.17        225.66         6.74 o                         
   2  23   0         11.71         12.59         1.34 o                         
   3  23   0          0.37          0.55         0.24 o                         
   0  24   0          0.08         -0.34         0.57 o                         
   1  24   0       1453.83       1601.33        47.82 o                         
   2  24   0         96.30         95.99         3.90 o                         
   3  24   0          7.76          8.52         0.96 o                         
   1  25   0        184.42        247.69         6.85 o                         
   2  25   0          7.11          5.07         0.94 o                         
   3  25   0          3.40          3.04         0.55 o                         
   0  26   0         16.22         18.58         3.04 o                         
   1  26   0         25.17         39.64         2.71 o                         
   2  26   0          2.32          3.09         0.68 o                         
   3  26   0          1.50          1.56         0.39 o                         
   1  27   0        868.48        981.22        24.00 o                         
   2  27   0        152.26        147.58         4.73 o                         
   3  27   0          0.16          0.72         0.78 o                         
   0  28   0        136.63        165.80        11.78 o                         
   1  28   0        376.01        400.00        17.12 o                         
   2  28   0         51.12         39.85         2.03 o                         
   1  29   0         79.42         76.00         4.26 o                         
   2  29   0        135.35        127.92         3.61 o                         
   0  30   0        137.92        161.61         8.61 o                         
   1  30   0         18.29         16.76         1.68 o                         
   2  30   0          2.13          1.70         0.49 o                         
   1  31   0         13.06         12.61         1.48 o                         
   2  31   0          4.90          3.67         0.65 o                         
   0  32   0         34.46         47.25        11.09 o                         
   1  32   0         47.07         52.90         3.39 o                         
   2  32   0         65.44         55.01        15.11 o                         
   1  33   0          0.30          0.25         0.20 o                         
   0  34   0        140.60        161.40        17.63 o                         
   1  34   0          0.24          0.03         0.56 o                         
   1  35   0          2.24          0.27         0.65 o                         
  -4   1   1          4.73          4.89         0.67 o                         
  -3   1   1        357.10        385.84         5.76 o                         
  -2   1   1         22.97         20.55         0.75 o                         
  -1   1   1        392.79        390.34         3.55 o                         
   0   1   1       2695.13       2201.19        76.47 o                         
   1   1   1         13.76         10.36         0.52 o                         
   2   1   1        192.65        207.38         3.43 o                         
   3   1   1         11.42         11.75         0.98 o                         
   4   1   1         27.84         24.64         1.55 o                         
  -4   2   1         47.53         48.75         2.21 o                         
  -3   2   1          3.79          3.85         0.59 o                         
  -2   2   1        138.58        141.54         2.25 o                         
  -1   2   1      16731.59      14434.40      1167.00 o                         
   0   2   1        367.31        356.22         3.79 o                         
   1   2   1       1365.56       1270.67        26.20 o                         
   2   2   1       1903.95       2167.09        34.81 o                         
   3   2   1          0.97          0.67         0.18 o                         
   4   2   1          0.57          0.42         0.20 o                         
  -4   3   1        133.28        126.48         3.57 o                         
  -3   3   1        151.45        158.75         3.71 o                         
  -2   3   1        324.82        309.74         6.17 o                         
  -1   3   1       4209.28       4125.68       274.76 o                         
   0   3   1       1718.51       1801.37        55.07 o                         
   1   3   1          1.57          3.10         0.26 o                         
   2   3   1         59.02         60.81         1.47 o                         
   3   3   1         26.29         28.52         1.59 o                         
   4   3   1          0.55          0.75         0.20 o                         
  -4   4   1         61.21         58.21         2.35 o                         
  -3   4   1         68.74         79.58         2.69 o                         
  -2   4   1        238.40        219.61         3.86 o                         
  -1   4   1        305.66        279.26         6.64 o                         
   0   4   1      10834.34       7963.54       770.57 o                         
   1   4   1        650.67        600.70         6.44 o                         
   2   4   1          9.94         10.26         0.59 o                         
   3   4   1         50.43         56.77         2.05 o                         
   4   4   1          2.26          1.64         0.31 o                         
  -4   5   1          0.08          0.23         0.21 o                         
  -3   5   1         27.66         27.76         1.63 o                         
  -2   5   1        348.33        330.78         7.00 o                         
  -1   5   1        143.70        128.11         1.75 o                         
   0   5   1        294.61        271.01         3.10 o                         
   1   5   1        187.75        176.76         2.89 o                         
   2   5   1         95.03         92.34         2.10 o                         
   3   5   1        205.59        219.15         5.23 o                         
   4   5   1         63.96         67.61         2.26 o                         
  -4   6   1          6.76          5.84         0.74 o                         
  -3   6   1        145.81        150.52         3.67 o                         
  -2   6   1         48.39         42.51         1.27 o                         
  -1   6   1        313.09        299.31         4.37 o                         
   0   6   1       1299.51       1253.97        12.44 o                         
   1   6   1       1029.02        952.89         7.17 o                         
   2   6   1         40.94         49.84         1.57 o                         
   3   6   1         38.53         37.69         1.96 o                         
   4   6   1         68.73         70.40         2.33 o                         
  -4   7   1          2.10          1.55         0.37 o                         
  -3   7   1         10.66          9.93         0.94 o                         
  -2   7   1          2.45          2.71         0.34 o                         
  -1   7   1        406.69        366.43         4.74 o                         
   0   7   1        165.52        130.88         2.74 o                         
   1   7   1         12.23          7.94         0.77 o                         
   2   7   1          0.35          0.38         0.18 o                         
   3   7   1          5.56          5.46         0.69 o                         
   4   7   1          3.07          3.23         0.46 o                         
  -4   8   1          3.03          2.98         0.52 o                         
  -3   8   1          0.08         -0.02         0.17 o                         
  -2   8   1          0.01          0.42         0.15 o                         
  -1   8   1          1.07          0.26         0.07 o                         
   0   8   1          0.77          0.31         0.14 o                         
   1   8   1          0.54          1.21         0.33 o                         
   2   8   1        820.56        860.40        18.56 o                         
   3   8   1          6.57          6.91         0.81 o                         
   4   8   1         62.69         62.43         2.26 o                         
  -4   9   1        136.99        135.99         3.64 o                         
  -3   9   1        270.12        276.50         4.77 o                         
  -2   9   1        167.93        167.44         3.22 o                         
  -1   9   1        596.64        547.93         6.27 o                         
   0   9   1         14.85         13.02         1.24 o                         
   1   9   1          2.80          1.01         0.31 o                         
   2   9   1         27.39         32.55         1.33 o                         
   3   9   1         47.91         49.83         2.21 o                         
   4   9   1        155.46        171.26         3.70 o                         
  -4  10   1         17.39         15.58         1.19 o                         
  -3  10   1        223.54        210.96         6.39 o                         
  -2  10   1        177.75        177.38         3.78 o                         
  -1  10   1          1.42          1.01         0.21 o                         
   0  10   1        118.96        110.45         4.33 o                         
   1  10   1         93.07         97.44         2.96 o                         
   2  10   1        146.73        155.96         3.25 o                         
   3  10   1         18.12         17.83         1.32 o                         
   4  10   1        443.04        464.29        11.38 o                         
  -4  11   1        131.43        139.06         4.14 o                         
  -3  11   1          1.76          1.86         0.46 o                         
  -2  11   1          0.67          0.37         0.12 o                         
  -1  11   1        689.64        676.29         7.76 o                         
   0  11   1        812.98        781.88        12.32 o                         
   1  11   1       1133.84       1140.36        10.77 o                         
   2  11   1        241.23        257.25         5.06 o                         
   3  11   1        101.94         99.35         3.21 o                         
   4  11   1        395.36        408.99         8.45 o                         
  -4  12   1        658.21        748.88        10.48 o                         
  -3  12   1         76.09         72.96         2.64 o                         
  -2  12   1        148.06        142.16         3.23 o                         
  -1  12   1       2440.94       2524.96        38.15 o                         
   0  12   1         11.89         13.60         1.71 o                         
   1  12   1        169.65        165.28         8.26 o                         
   2  12   1          2.58          1.31         0.24 o                         
   3  12   1         39.43         39.03         2.00 o                         
   4  12   1        142.68        144.64         4.52 o                         
  -4  13   1        508.17        560.90         9.41 o                         
  -3  13   1        154.41        154.86         5.12 o                         
  -2  13   1        198.36        208.20         4.94 o                         
  -1  13   1        200.26        190.73         3.55 o                         
   0  13   1       2115.03       2204.06        26.08 o                         
   1  13   1        501.34        540.86        20.12 o                         
   2  13   1         40.13         37.67         1.65 o                         
   3  13   1        469.68        451.97         7.70 o                         
   4  13   1        104.10        110.21         3.44 o                         
  -4  14   1          7.84          6.50         0.92 o                         
  -3  14   1         13.50         11.33         1.13 o                         
  -2  14   1        344.38        358.41         7.47 o                         
  -1  14   1         18.05         16.05         0.96 o                         
   0  14   1       2261.61       2468.80        25.95 o                         
   1  14   1        424.27        458.07         9.31 o                         
   2  14   1          9.70          9.42         0.99 o                         
   3  14   1       1882.91       2140.15        53.53 o                         
   4  14   1        152.12        148.25         4.21 o                         
  -4  15   1        155.24        167.16         4.50 o                         
  -3  15   1          0.83          0.71         0.27 o                         
  -2  15   1          0.62          0.92         0.18 o                         
  -1  15   1          3.11          4.05         0.51 o                         
   0  15   1        145.84        157.61         5.18 o                         
   1  15   1          5.76          5.23         0.57 o                         
   2  15   1         49.87         52.14         2.63 o                         
   3  15   1        590.07        638.13        17.40 o                         
   4  15   1          0.64          0.61         0.40 o                         
  -4  16   1         17.86         17.51         1.38 o                         
  -3  16   1          2.03          2.53         0.58 o                         
  -2  16   1        162.68        163.63         7.01 o                         
  -1  16   1        143.61        156.68         4.61 o                         
   0  16   1         31.90         34.06         1.92 o                         
   1  16   1        158.82        178.96         4.29 o                         
   2  16   1          0.03         -0.02         0.13 o                         
   3  16   1        171.54        184.26         5.37 o                         
  -4  17   1         12.60         12.84         1.58 o                         
  -3  17   1          1.13          1.75         0.41 o                         
  -2  17   1         16.84         17.76         1.28 o                         
  -1  17   1         22.08         24.74         1.36 o                         
   0  17   1          4.13          3.15         0.53 o                         
   1  17   1         75.49         85.85         2.51 o                         
   2  17   1         50.11         45.87         2.57 o                         
   3  17   1         34.62         37.82         2.07 o                         
  -4  18   1         21.86         17.30         2.35 o                         
  -3  18   1         20.11         22.28         1.85 o                         
  -2  18   1          6.17          5.90         0.81 o                         
  -1  18   1         11.83          8.94         0.79 o                         
   0  18   1         91.24         97.01         2.93 o                         
   1  18   1         18.48         15.60         1.11 o                         
   2  18   1        103.39         99.37         3.82 o                         
   3  18   1        138.78        148.69         4.03 o                         
  -3  19   1         36.41         37.04         2.37 o                         
  -2  19   1          0.67          0.35         0.29 o                         
  -1  19   1         19.39         16.48         1.11 o                         
   0  19   1          3.94          4.79         0.67 o                         
   1  19   1         34.46         31.61         1.62 o                         
   2  19   1         30.20         34.79         2.25 o                         
   3  19   1          6.12          5.27         0.85 o                         
  -3  20   1         44.84         49.39         3.02 o                         
  -2  20   1          0.34          0.43         0.17 o                         
  -1  20   1         40.46         37.65         2.42 o                         
   0  20   1          2.32          2.77         0.47 o                         
   1  20   1        152.46        137.80         5.67 o                         
   2  20   1         81.38         80.74         3.48 o                         
   3  20   1         20.38         20.79         1.59 o                         
  -3  21   1          4.89          4.67         0.87 o                         
  -2  21   1         42.11         41.17         2.45 o                         
  -1  21   1         22.13         20.80         1.99 o                         
   0  21   1        222.66        220.40         4.80 o                         
   1  21   1         40.88         42.66         2.59 o                         
   2  21   1          5.30          4.80         0.83 o                         
   3  21   1         22.57         22.05         1.58 o                         
  -3  22   1         19.15         21.75         1.81 o                         
  -2  22   1        153.10        153.88         5.32 o                         
  -1  22   1         20.83         26.17         2.13 o                         
   0  22   1        188.05        197.90         5.69 o                         
   1  22   1        148.17        159.25         5.42 o                         
   2  22   1         88.28         88.92         3.66 o                         
   3  22   1          8.33          7.28         0.97 o                         
  -3  23   1         24.09         26.21         1.90 o                         
  -2  23   1         13.74         10.18         1.22 o                         
  -1  23   1        236.14        253.29         8.52 o                         
   0  23   1          2.60          3.67         0.72 o                         
   1  23   1       1053.80       1181.07        20.81 o                         
   2  23   1         44.55         44.71         2.53 o                         
   3  23   1         41.69         42.40         2.43 o                         
  -3  24   1         33.50         38.42         2.54 o                         
  -2  24   1          0.16          2.25         0.44 o                         
  -1  24   1         19.18         20.04         1.88 o                         
   0  24   1         35.58         27.60         2.52 o                         
   1  24   1       1107.12       1249.75        17.08 o                         
   2  24   1          4.43          4.65         0.78 o                         
   3  24   1          2.79          3.09         0.64 o                         
  -3  25   1         45.01         50.81         3.09 o                         
  -2  25   1       1824.57       2087.85        73.88 o                         
  -1  25   1          3.06          2.16         0.52 o                         
   0  25   1        246.99        265.46         7.87 o                         
   1  25   1        733.46        727.44        17.61 o                         
   2  25   1         23.70         22.65         1.71 o                         
   3  25   1         20.68         17.16         1.57 o                         
  -3  26   1         11.99         12.52         1.07 o                         
  -2  26   1        906.76       1002.42        29.82 o                         
  -1  26   1          1.34          1.78         0.46 o                         
   0  26   1        279.64        308.72         9.30 o                         
   1  26   1        483.66        442.40        10.44 o                         
   2  26   1          0.00          0.13         0.22 o                         
   3  26   1         22.74         17.79         1.56 o                         
  -3  27   1         64.89         67.99         4.24 o                         
  -2  27   1          5.16          2.36         0.44 o                         
  -1  27   1         21.24         20.11         1.74 o                         
   0  27   1        275.83        311.76        10.71 o                         
   1  27   1         13.77         11.09         1.56 o                         
   2  27   1          0.08         -0.01         0.19 o                         
  -2  28   1          0.00         -0.16         0.31 o                         
  -1  28   1        135.82        148.89         4.36 o                         
   0  28   1         11.01         14.81         2.18 o                         
   1  28   1         60.67         54.76         3.41 o                         
   2  28   1         17.07         20.85         1.57 o                         
  -2  29   1         31.36         36.82         2.30 o                         
  -1  29   1         59.35         64.56         3.01 o                         
   0  29   1         34.86         36.96         3.37 o                         
   1  29   1         24.73         19.70         2.29 o                         
   2  29   1        135.58        145.99         4.42 o                         
  -2  30   1          7.53          7.14         0.88 o                         
  -1  30   1          2.63          1.47         0.51 o                         
   0  30   1          8.01          9.25         1.64 o                         
   1  30   1        149.59        150.78        10.49 o                         
   2  30   1          1.16          0.51         0.29 o                         
  -2  31   1         23.18         25.59         2.22 o                         
  -1  31   1         15.23         14.70         2.01 o                         
   0  31   1          1.36          0.96         0.36 o                         
   1  31   1          4.38          3.89         0.69 o                         
   2  31   1         28.95         29.92         2.58 o                         
  -2  32   1         26.58         27.41         5.14 o                         
  -1  32   1         43.51         42.10         3.43 o                         
   0  32   1          4.76          5.81         1.33 o                         
   1  32   1         10.43         10.09         1.25 o                         
  -1  33   1          9.20          5.69         1.36 o                         
   0  33   1         33.00         31.58         3.31 o                         
   1  33   1          1.50          1.60         1.02 o                         
  -1  34   1         35.66         38.85         5.72 o                         
   0  34   1          9.23          5.43         0.98 o                         
   1  34   1          1.93          0.54         0.47 o                         
  -1  35   1         26.41         26.71         4.85 o                         
   0  35   1         10.06         12.04         1.62 o                         
  -4   0   2         95.96         95.70         4.49 o                         
  -3   0   2         19.32         16.84         1.76 o                         
  -2   0   2       1990.55       2264.20        46.68 o                         
  -1   0   2        393.83        389.78         3.93 o                         
   0   0   2       1939.91       1908.17        38.30 o                         
   1   0   2       2135.76       2024.91        20.76 o                         
   2   0   2         95.66        103.56         2.85 o                         
   3   0   2         22.40         22.09         2.02 o                         
   4   0   2        160.86        165.39         6.54 o                         
  -4   1   2        493.41        512.20         7.49 o                         
  -3   1   2         20.56         20.71         1.31 o                         
  -2   1   2        118.95        131.82         2.46 o                         
  -1   1   2      24459.36      18691.69       879.53 o                         
   0   1   2         30.96         28.80         0.60 o                         
   1   1   2        143.84        133.38         2.13 o                         
   2   1   2        217.59        223.64         4.68 o                         
   3   1   2          1.44          2.01         0.29 o                         
   4   1   2         20.13         16.96         1.86 o                         
  -4   2   2          7.18          7.90         0.90 o                         
  -3   2   2          0.38          0.35         0.17 o                         
  -2   2   2        416.95        431.87         4.31 o                         
  -1   2   2      16813.49      15297.80       473.30 o                         
   0   2   2         54.23         52.21         0.83 o                         
   1   2   2          7.99          9.87         0.57 o                         
   2   2   2       1474.73       1651.08        39.05 o                         
   3   2   2          1.64          1.57         0.34 o                         
   4   2   2          4.87          2.93         0.56 o                         
  -4   3   2         30.70         28.47         1.64 o                         
  -3   3   2          3.93          5.14         0.66 o                         
  -2   3   2        536.81        549.48         9.32 o                         
  -1   3   2       2060.98       2299.22        43.42 o                         
   0   3   2          4.80          3.04         0.15 o                         
   1   3   2         11.23          7.10         0.47 o                         
   2   3   2        317.74        353.60         9.17 o                         
   3   3   2          1.33          0.97         0.27 o                         
   4   3   2         19.66         16.06         1.60 o                         
  -4   4   2          5.84          4.85         0.67 o                         
  -3   4   2          3.58          2.45         0.42 o                         
  -2   4   2        371.84        367.16         6.71 o                         
  -1   4   2          1.49          1.62         0.34 o                         
   0   4   2       2021.38       2158.16        54.97 o                         
   1   4   2        253.69        245.42         3.18 o                         
   2   4   2         20.53         18.60         0.91 o                         
   3   4   2          0.55          0.44         0.16 o                         
   4   4   2         95.69        101.03         3.03 o                         
  -4   5   2          0.63          0.38         0.20 o                         
  -3   5   2          0.08          0.21         0.15 o                         
  -2   5   2          4.71          3.60         0.43 o                         
  -1   5   2       1767.35       1830.62        29.23 o                         
   0   5   2        341.29        330.73         2.94 o                         
   1   5   2         20.33         22.03         0.97 o                         
   2   5   2        286.87        318.92         7.77 o                         
   3   5   2          3.45          3.68         0.61 o                         
   4   5   2         38.94         39.02         1.80 o                         
  -4   6   2          9.95          8.89         0.99 o                         
  -3   6   2         81.69         82.22         2.53 o                         
  -2   6   2         30.28         24.32         1.19 o                         
  -1   6   2        134.72        133.38         2.08 o                         
   0   6   2        889.76        810.01         8.67 o                         
   1   6   2         43.87         43.26         2.29 o                         
   2   6   2         56.12         72.04         1.88 o                         
   3   6   2          0.77          0.93         0.28 o                         
   4   6   2        126.39        136.74         4.95 o                         
  -4   7   2          1.01          0.50         0.22 o                         
  -3   7   2         64.66         69.53         2.49 o                         
  -2   7   2        335.23        342.49         4.57 o                         
  -1   7   2          8.48          7.75         0.47 o                         
   0   7   2        184.58        165.59         3.84 o                         
   1   7   2          2.56          4.16         0.70 o                         
   2   7   2        101.91        103.36         2.32 o                         
   3   7   2         43.10         44.63         2.02 o                         
   4   7   2         34.97         29.70         1.55 o                         
  -4   8   2         10.72          8.09         0.91 o                         
  -3   8   2          5.61          6.65         0.79 o                         
  -2   8   2          4.34          3.04         0.44 o                         
  -1   8   2        182.50        158.05         2.49 o                         
   0   8   2       2172.87       2372.43       107.35 o                         
   1   8   2        229.05        214.81         5.52 o                         
   2   8   2         22.80         24.45         1.16 o                         
   3   8   2         93.85        100.95         3.12 o                         
   4   8   2         22.26         20.12         1.17 o                         
  -4   9   2         24.90         20.71         1.53 o                         
  -3   9   2          3.15          2.31         0.51 o                         
  -2   9   2         79.54         87.44         2.48 o                         
  -1   9   2         38.37         36.63         1.25 o                         
   0   9   2        109.58         94.89         4.49 o                         
   1   9   2        162.13        190.43         4.09 o                         
   2   9   2         39.96         36.07         1.41 o                         
   3   9   2         47.40         48.25         2.09 o                         
   4   9   2        389.36        390.16        13.59 o                         
  -4  10   2          4.74          3.21         0.71 o                         
  -3  10   2          7.84          6.60         0.83 o                         
  -2  10   2        378.08        393.06         5.55 o                         
  -1  10   2        144.39        133.62         4.45 o                         
   0  10   2        135.73        126.76         4.79 o                         
   1  10   2       3530.36       3864.23        30.85 o                         
   2  10   2         19.94         20.59         1.10 o                         
   3  10   2          4.80          4.90         0.70 o                         
   4  10   2        718.94        665.69        31.81 o                         
  -4  11   2          4.91          4.14         0.72 o                         
  -3  11   2         50.10         56.02         2.64 o                         
  -2  11   2        586.52        594.44        10.31 o                         
  -1  11   2        705.07        652.90         7.55 o                         
   0  11   2        203.02        187.11         6.18 o                         
   1  11   2       1063.12       1152.20        13.34 o                         
   2  11   2        347.24        360.18         9.72 o                         
   3  11   2         50.00         52.52         2.30 o                         
   4  11   2         53.87         48.60         2.80 o                         
  -4  12   2        126.65        114.82         7.42 o                         
  -3  12   2         26.39         26.15         1.73 o                         
  -2  12   2        189.24        191.23         4.11 o                         
  -1  12   2        504.16        491.02        10.09 o                         
   0  12   2          2.65          2.21         0.73 o                         
   1  12   2        132.67        119.98         3.12 o                         
   2  12   2        471.77        469.80        10.28 o                         
   3  12   2         36.86         39.88         2.02 o                         
   4  12   2         80.78         78.60         3.82 o                         
  -4  13   2          7.60          6.25         0.95 o                         
  -3  13   2        368.86        372.51        13.14 o                         
  -2  13   2        283.65        300.20         5.27 o                         
  -1  13   2         14.60         11.78         0.85 o                         
   0  13   2          9.57          5.13         1.14 o                         
   1  13   2        274.42        319.03         9.00 o                         
   2  13   2        170.34        168.23         4.90 o                         
   3  13   2        223.10        235.27         5.35 o                         
   4  13   2          0.11          0.69         1.52 o                         
  -4  14   2          1.98          2.38         0.57 o                         
  -3  14   2        177.54        171.83         7.28 o                         
  -2  14   2        314.21        332.62         8.94 o                         
  -1  14   2         58.91         58.46         3.09 o                         
   0  14   2       1247.01       1357.91        36.95 o                         
   1  14   2         60.66         56.26         2.46 o                         
   2  14   2        254.37        246.56         6.36 o                         
   3  14   2         43.06         43.54         2.01 o                         
  -4  15   2          0.74          0.48         0.31 o                         
  -3  15   2        120.59        116.56         4.99 o                         
  -2  15   2         76.23         80.92         2.83 o                         
  -1  15   2          3.99          1.63         0.31 o                         
   0  15   2        455.27        475.39        17.08 o                         
   1  15   2         18.23         15.17         0.95 o                         
   2  15   2        393.87        397.39        10.37 o                         
   3  15   2        206.22        224.51         6.63 o                         
  -4  16   2         28.75         26.37         1.89 o                         
  -3  16   2         42.15         41.48         2.31 o                         
  -2  16   2         10.84         11.58         1.13 o                         
  -1  16   2         51.50         42.59         1.50 o                         
   0  16   2         33.05         40.52         1.94 o                         
   1  16   2        214.97        199.96         6.03 o                         
   2  16   2        373.15        385.84        10.03 o                         
   3  16   2          0.05          0.37         0.21 o                         
  -4  17   2          1.81          1.10         0.22 o                         
  -3  17   2        128.91        128.08         7.70 o                         
  -2  17   2         44.37         38.85         2.07 o                         
  -1  17   2        137.16        125.92         3.19 o                         
   0  17   2        717.12        755.19        18.64 o                         
   1  17   2        179.05        172.97         3.55 o                         
   2  17   2         56.34         54.98         3.01 o                         
   3  17   2        356.22        390.92        10.67 o                         
  -4  18   2         10.40          8.21         1.29 o                         
  -3  18   2         38.43         41.44         2.55 o                         
  -2  18   2          8.64          7.95         1.00 o                         
  -1  18   2         27.84         31.53         1.73 o                         
   0  18   2          7.89         17.59         1.20 o                         
   1  18   2         47.42         50.07         1.87 o                         
   2  18   2         18.41         19.77         1.80 o                         
   3  18   2        485.73        509.57        15.40 o                         
  -3  19   2         32.84         35.97         2.33 o                         
  -2  19   2          4.16          3.67         0.68 o                         
  -1  19   2          0.12          0.28         0.15 o                         
   0  19   2         42.44         47.16         1.71 o                         
   1  19   2          4.59          3.71         0.69 o                         
   2  19   2        112.68        112.79         4.37 o                         
   3  19   2        120.64        127.86         4.31 o                         
  -3  20   2         17.44         17.02         1.59 o                         
  -2  20   2          1.50          1.51         0.45 o                         
  -1  20   2         57.96         57.39         3.12 o                         
   0  20   2        143.12        143.92         3.29 o                         
   1  20   2        410.56        424.21         9.04 o                         
   2  20   2          3.09          4.54         0.81 o                         
   3  20   2         26.51         24.91         1.86 o                         
  -3  21   2          2.59          3.22         0.70 o                         
  -2  21   2        265.11        268.93         6.30 o                         
  -1  21   2         14.92         14.44         1.61 o                         
   0  21   2        126.27        117.22         3.67 o                         
   1  21   2         22.77         19.09         1.81 o                         
   2  21   2         60.72         62.04         3.00 o                         
   3  21   2         98.08        102.46         3.93 o                         
  -3  22   2         25.42         31.96         2.02 o                         
  -2  22   2         63.78         70.11         3.07 o                         
  -1  22   2          4.23          3.35         0.81 o                         
   0  22   2       1276.17       1475.41        19.54 o                         
   1  22   2          8.91          5.77         1.02 o                         
   2  22   2         39.97         42.28         2.64 o                         
   3  22   2        263.83        272.13         6.17 o                         
  -3  23   2        497.11        544.20        29.88 o                         
  -2  23   2        158.17        153.61         5.71 o                         
  -1  23   2          9.74          8.97         1.26 o                         
   0  23   2       1650.95       1779.76        28.96 o                         
   1  23   2         11.32         14.58         1.57 o                         
   2  23   2          2.36          1.40         0.50 o                         
   3  23   2         56.01         62.22         2.78 o                         
  -3  24   2        126.75        143.97         7.93 o                         
  -2  24   2         24.15         31.43         1.97 o                         
  -1  24   2          0.19          0.10         0.37 o                         
   0  24   2        156.23        136.48         6.09 o                         
   1  24   2         31.07         26.19         2.11 o                         
   2  24   2          0.79          0.19         0.29 o                         
   3  24   2          0.06          0.09         0.23 o                         
  -3  25   2         62.09         45.15        12.99 o                         
  -2  25   2         89.65        105.30         4.14 o                         
  -1  25   2          1.52          1.02         0.36 o                         
   0  25   2        948.76       1070.16        23.00 o                         
   1  25   2          1.89          0.31         0.32 o                         
   2  25   2          0.57          0.54         0.27 o                         
   3  25   2        124.54        136.24         4.39 o                         
  -3  26   2         22.04         21.62         2.17 o                         
  -2  26   2        533.13        646.22        22.74 o                         
  -1  26   2         21.59         20.84         1.77 o                         
   0  26   2        379.57        454.87        17.92 o                         
   1  26   2        114.45        112.34         4.62 o                         
   2  26   2         31.48         36.56         2.14 o                         
  -3  27   2        174.99        189.22         6.21 o                         
  -2  27   2         65.72         77.06         3.21 o                         
  -1  27   2         72.29         77.17         3.60 o                         
   0  27   2        451.88        409.27        12.91 o                         
   1  27   2          0.18         -0.26         0.27 o                         
   2  27   2          1.47          1.31         0.37 o                         
  -2  28   2         59.30         73.70         2.99 o                         
  -1  28   2         14.03         13.92         1.65 o                         
   0  28   2         37.59         34.64         3.46 o                         
   1  28   2         14.18         14.75         1.83 o                         
   2  28   2          1.71          1.14         0.38 o                         
  -2  29   2        491.45        532.79        16.63 o                         
  -1  29   2         39.87         41.28         3.00 o                         
   0  29   2          0.24          1.23         0.59 o                         
   1  29   2        141.39        137.36         6.43 o                         
   2  29   2          6.95          6.15         0.86 o                         
  -2  30   2         43.99         38.77         3.43 o                         
  -1  30   2          2.57          2.25         0.71 o                         
   0  30   2          0.73          0.26         0.39 o                         
   1  30   2          4.25          0.73         0.55 o                         
   2  30   2         34.76         33.21         2.13 o                         
  -2  31   2         25.97         13.78         2.26 o                         
  -1  31   2         17.88         13.23         1.69 o                         
   0  31   2          2.31          1.07         0.67 o                         
   1  31   2        156.07        141.14         8.63 o                         
   2  31   2          0.97          1.64         0.69 o                         
  -2  32   2          0.00          0.31         0.50 o                         
  -1  32   2          4.38          2.40         0.73 o                         
   0  32   2          5.90          4.93         1.19 o                         
   1  32   2          2.79          1.92         0.47 o                         
  -1  33   2        118.49        138.61         7.51 o                         
   0  33   2         30.59         28.80         2.48 o                         
   1  33   2         14.48         13.66         1.67 o                         
  -1  34   2          6.72          6.31         1.75 o                         
   0  34   2          1.10          0.73         0.34 o                         
   1  34   2          0.01          0.20         0.22 o                         
   0  35   2         37.56         46.29         4.60 o                         
  -4   1   3          0.11          0.48         0.22 o                         
  -3   1   3        151.99        158.65         3.86 o                         
  -2   1   3       4278.50       5000.52        57.86 o                         
  -1   1   3          5.35          5.91         0.31 o                         
   0   1   3        530.45        480.18         7.61 o                         
   1   1   3        514.68        502.75         8.14 o                         
   2   1   3         22.83         24.62         1.21 o                         
   3   1   3         29.56         32.32         2.17 o                         
   4   1   3         32.97         29.64         1.76 o                         
  -4   2   3         40.32         37.11         1.95 o                         
  -3   2   3         23.30         24.34         1.50 o                         
  -2   2   3       2095.08       2302.13        21.81 o                         
  -1   2   3          2.67          4.00         0.25 o                         
   0   2   3         59.35         49.84         0.83 o                         
   1   2   3        207.01        227.94         3.08 o                         
   2   2   3          2.11          3.46         0.67 o                         
   3   2   3         39.91         36.80         2.24 o                         
   4   2   3         33.61         32.94         1.75 o                         
  -4   3   3         90.31         82.62         2.89 o                         
  -3   3   3         90.55         88.39         2.88 o                         
  -2   3   3       2138.96       2316.74        21.03 o                         
  -1   3   3       1495.65       1612.62        11.39 o                         
   0   3   3        706.47        635.53         8.07 o                         
   1   3   3       1797.91       1878.88        22.95 o                         
   2   3   3         88.61         85.23         2.49 o                         
   3   3   3         59.12         63.50         2.59 o                         
   4   3   3        150.26        140.94         3.97 o                         
  -4   4   3         79.42         79.47         2.92 o                         
  -3   4   3          1.88          2.04         0.37 o                         
  -2   4   3        506.29        516.37         5.40 o                         
  -1   4   3        307.19        283.16         3.43 o                         
   0   4   3        773.19        711.36        10.47 o                         
   1   4   3       1958.31       2044.77        24.19 o                         
   2   4   3          1.26          1.02         0.19 o                         
   3   4   3         55.13         57.70         2.45 o                         
   4   4   3        116.85        117.85         4.07 o                         
  -4   5   3          0.34          0.18         0.12 o                         
  -3   5   3         20.17         19.89         1.35 o                         
  -2   5   3          2.39          2.83         0.37 o                         
  -1   5   3        288.88        302.37         3.34 o                         
   0   5   3        108.57        100.14         2.18 o                         
   1   5   3         57.47         61.36         2.48 o                         
   2   5   3         37.84         42.76         1.54 o                         
   3   5   3          6.66          6.71         0.89 o                         
   4   5   3        250.54        254.17         9.42 o                         
  -4   6   3          0.42          0.53         0.35 o                         
  -3   6   3          4.68          4.71         0.68 o                         
  -2   6   3         38.59         37.53         1.44 o                         
  -1   6   3        667.78        714.63         6.17 o                         
   0   6   3         26.29         25.93         0.68 o                         
   1   6   3         23.86         22.73         1.54 o                         
   2   6   3         55.78         58.25         2.08 o                         
   3   6   3         37.62         34.62         1.97 o                         
   4   6   3        128.43        121.73         5.01 o                         
  -4   7   3         39.40         39.03         2.49 o                         
  -3   7   3          0.25          0.05         0.19 o                         
  -2   7   3        153.60        164.11         3.18 o                         
  -1   7   3         78.68         74.78         2.10 o                         
   0   7   3        185.07        183.42         3.31 o                         
   1   7   3        495.82        475.67         9.14 o                         
   2   7   3        227.01        217.48         6.91 o                         
   3   7   3        105.23        116.75         3.48 o                         
   4   7   3         18.99         17.60         1.22 o                         
  -4   8   3          0.02         -0.11         0.18 o                         
  -3   8   3        170.96        161.57         4.36 o                         
  -2   8   3         11.43         12.52         0.96 o                         
  -1   8   3          2.35          3.27         0.51 o                         
   0   8   3       1453.81       1512.03        27.62 o                         
   1   8   3          4.34          2.85         0.43 o                         
   2   8   3         12.98         10.77         0.87 o                         
   3   8   3       1246.39       1429.66        27.06 o                         
   4   8   3          4.23          2.95         0.59 o                         
  -4   9   3          4.79          3.98         0.81 o                         
  -3   9   3          1.41          1.23         0.24 o                         
  -2   9   3         54.06         57.19         2.04 o                         
  -1   9   3          1.40          1.50         0.24 o                         
   0   9   3        396.37        426.96         4.53 o                         
   1   9   3        530.53        585.86        15.34 o                         
   2   9   3         18.97         20.30         1.21 o                         
   3   9   3        961.77       1062.01        21.08 o                         
   4   9   3          0.30          0.62         0.63 o                         
  -4  10   3          9.07          7.44         1.10 o                         
  -3  10   3         54.36         52.78         2.67 o                         
  -2  10   3        652.97        659.31        10.22 o                         
  -1  10   3         27.52         23.27         1.34 o                         
   0  10   3          3.17          4.58         0.77 o                         
   1  10   3          1.78          0.04         0.15 o                         
   2  10   3         57.57         55.49         2.01 o                         
   3  10   3         34.59         36.77         1.96 o                         
  -4  11   3        116.17        110.42         5.40 o                         
  -3  11   3          2.78          2.85         0.61 o                         
  -2  11   3        144.68        144.78         3.46 o                         
  -1  11   3          8.91         10.87         0.67 o                         
   0  11   3        468.00        552.30        14.75 o                         
   1  11   3          4.37          4.59         0.61 o                         
   2  11   3         88.45         91.34         2.83 o                         
   3  11   3        310.90        330.46         7.95 o                         
  -4  12   3         63.76         58.21         3.40 o                         
  -3  12   3        273.73        282.37         6.75 o                         
  -2  12   3          2.72          2.53         0.48 o                         
  -1  12   3        232.69        214.54         9.34 o                         
   0  12   3       1478.61       1625.38        36.06 o                         
   1  12   3          9.78          7.76         0.85 o                         
   2  12   3          0.15          0.47         0.26 o                         
   3  12   3        448.62        499.88        15.29 o                         
  -4  13   3          1.10          0.44         0.19 o                         
  -3  13   3        191.95        194.85         5.21 o                         
  -2  13   3         79.58         80.66         2.63 o                         
  -1  13   3        255.23        240.90         9.07 o                         
   0  13   3        143.17        151.54         2.90 o                         
   1  13   3        370.13        346.37        12.19 o                         
   2  13   3        366.63        390.15         6.93 o                         
   3  13   3          0.01          0.30         0.30 o                         
  -4  14   3        134.45        135.93         4.67 o                         
  -3  14   3          0.11         -0.17         0.17 o                         
  -2  14   3        104.67        103.43         3.03 o                         
  -1  14   3        162.49        175.84         3.53 o                         
   0  14   3        103.38        112.57         2.89 o                         
   1  14   3         54.72         44.72         2.05 o                         
   2  14   3         28.92         27.40         1.80 o                         
   3  14   3         12.42         10.74         1.08 o                         
  -4  15   3         73.34         63.12         2.96 o                         
  -3  15   3          3.23          1.69         0.39 o                         
  -2  15   3          7.37          6.38         0.81 o                         
  -1  15   3       1152.81       1260.00        23.92 o                         
   0  15   3          7.98          9.46         0.73 o                         
   1  15   3        281.08        254.45         8.44 o                         
   2  15   3       2115.86       2305.72        46.67 o                         
   3  15   3         59.84         61.27         2.40 o                         
  -4  16   3          0.68          0.79         0.36 o                         
  -3  16   3          2.02          1.20         0.36 o                         
  -2  16   3          0.66          0.43         0.15 o                         
  -1  16   3        731.94        813.04        18.46 o                         
   0  16   3         45.40         39.71         1.59 o                         
   1  16   3         59.18         57.80         2.37 o                         
   2  16   3       1584.77       1753.89        27.60 o                         
   3  16   3          0.07          0.01         0.15 o                         
  -4  17   3          6.30          5.22         1.02 o                         
  -3  17   3         39.42         37.22         2.33 o                         
  -2  17   3         34.90         35.14         1.90 o                         
  -1  17   3         47.15         45.87         1.99 o                         
   0  17   3        112.93        111.10         2.75 o                         
   1  17   3        231.43        249.27         8.68 o                         
   2  17   3        314.44        314.60         6.78 o                         
   3  17   3         36.13         40.76         2.24 o                         
  -4  18   3          0.46          0.13         0.38 o                         
  -3  18   3          7.67          8.05         1.13 o                         
  -2  18   3         32.04         31.41         1.95 o                         
  -1  18   3          0.00          0.25         0.20 o                         
   0  18   3         18.57         11.01         1.10 o                         
   1  18   3         59.03         49.98         2.56 o                         
   2  18   3         14.29         16.33         1.63 o                         
   3  18   3          0.80          1.49         0.41 o                         
  -3  19   3          1.37          0.67         0.37 o                         
  -2  19   3         45.08         46.09         2.34 o                         
  -1  19   3         90.49        100.40         4.71 o                         
   0  19   3         42.11         37.82         1.70 o                         
   1  19   3         34.56         34.27         2.18 o                         
   2  19   3        415.47        439.28        15.94 o                         
   3  19   3          4.19          3.41         0.57 o                         
  -3  20   3          0.35          0.74         0.40 o                         
  -2  20   3         11.04         11.39         1.09 o                         
  -1  20   3        219.92        230.12         6.96 o                         
   0  20   3         12.30         10.74         1.58 o                         
   1  20   3         13.30         11.45         1.29 o                         
   2  20   3        151.29        147.37         5.80 o                         
   3  20   3          0.92          1.85         0.45 o                         
  -3  21   3         50.68         54.58         2.93 o                         
  -2  21   3         29.91         30.52         2.28 o                         
  -1  21   3          0.01         -0.07         0.31 o                         
   0  21   3        700.35        706.00        32.68 o                         
   1  21   3         93.49         88.95         3.87 o                         
   2  21   3         22.85         19.77         1.70 o                         
   3  21   3         50.32         48.52         2.48 o                         
  -3  22   3         59.54         65.44         4.11 o                         
  -2  22   3          0.01          0.24         0.25 o                         
  -1  22   3         49.04         53.80         3.45 o                         
   0  22   3       1100.89       1181.87        50.80 o                         
   1  22   3          1.33          1.40         0.45 o                         
   2  22   3         22.90         22.34         1.79 o                         
   3  22   3         80.40         91.62         3.26 o                         
  -3  23   3         18.61         17.02         3.44 o                         
  -2  23   3         12.44         12.01         1.37 o                         
  -1  23   3        112.19        123.79         5.32 o                         
   0  23   3        390.02        386.45        12.83 o                         
   1  23   3         16.11         16.65         1.93 o                         
   2  23   3         85.18         80.39         3.30 o                         
   3  23   3          5.73          6.99         0.82 o                         
  -3  24   3         90.42        106.78         6.99 o                         
  -2  24   3         60.05         62.36         3.48 o                         
  -1  24   3        650.36        754.25        16.85 o                         
   0  24   3          0.20          0.36         0.40 o                         
   1  24   3          1.66          1.08         0.47 o                         
   2  24   3        185.27        179.63         4.84 o                         
  -3  25   3         86.67         98.22         4.90 o                         
  -2  25   3          8.64          9.38         1.34 o                         
  -1  25   3        755.48        830.95        19.40 o                         
   0  25   3         58.21         48.74         4.12 o                         
   1  25   3          0.41         -0.03         0.30 o                         
   2  25   3          8.92          4.01         0.74 o                         
  -3  26   3        387.72        452.68        20.11 o                         
  -2  26   3         20.03         24.32         2.10 o                         
  -1  26   3          8.22         11.78         1.78 o                         
   0  26   3          1.11          1.62         0.65 o                         
   1  26   3          1.55          2.53         0.72 o                         
   2  26   3         35.28         42.25         2.17 o                         
  -3  27   3        631.98        662.50        23.81 o                         
  -2  27   3          0.25          0.52         0.22 o                         
  -1  27   3          2.46          2.22         0.69 o                         
   0  27   3        517.19        514.46        12.78 o                         
   1  27   3        121.73        124.26         4.79 o                         
   2  27   3          2.52          1.78         0.44 o                         
  -2  28   3         12.13         10.18         1.40 o                         
  -1  28   3         93.56         97.81         5.05 o                         
   0  28   3         83.85         69.51         4.51 o                         
   1  28   3         32.94         30.53         2.45 o                         
   2  28   3         13.97         12.89         1.28 o                         
  -2  29   3         13.92         12.49         1.47 o                         
  -1  29   3          0.13         -0.15         0.33 o                         
   0  29   3         64.57         68.15         4.34 o                         
   1  29   3         14.62         18.72         1.83 o                         
   2  29   3         26.99         32.43         2.11 o                         
  -2  30   3         62.91         45.69        11.96 o                         
  -1  30   3          0.16          0.68         0.46 o                         
   0  30   3         42.24         38.82         2.86 o                         
   1  30   3         19.93         17.46         1.91 o                         
   2  30   3          2.08          2.42         0.74 o                         
  -2  31   3         31.99         35.71         5.21 o                         
  -1  31   3          5.02          4.62         1.09 o                         
   0  31   3        136.48        131.89         5.79 o                         
   1  31   3         16.90         21.92         2.01 o                         
  -1  32   3          0.90          0.64         0.39 o                         
   0  32   3         32.51         28.24         6.97 o                         
   1  32   3          9.54          6.11         1.00 o                         
  -1  33   3         15.69         20.48         2.20 o                         
   0  33   3          2.08          2.15         0.76 o                         
   1  33   3          2.70          0.81         1.22 o                         
  -1  34   3        196.42        159.10        10.77 o                         
   0  34   3          1.38          1.85         0.60 o                         
  -4   0   4          9.29          8.27         1.82 o                         
  -3   0   4        766.39        794.60        13.05 o                         
  -2   0   4        494.83        546.22         8.46 o                         
  -1   0   4         76.85         78.23         2.00 o                         
   0   0   4        418.89        428.45        12.38 o                         
   1   0   4        216.79        248.67         6.11 o                         
   2   0   4          0.68          0.27         0.33 o                         
   3   0   4          3.65          4.56         1.11 o                         
  -4   1   4          1.04          0.61         0.33 o                         
  -3   1   4        427.42        445.38         6.91 o                         
  -2   1   4       1243.14       1297.93        10.92 o                         
  -1   1   4        156.23        138.84         2.66 o                         
   0   1   4        913.37        887.28        17.36 o                         
   1   1   4        219.94        228.45         7.48 o                         
   2   1   4          4.47          2.54         0.51 o                         
   3   1   4         98.80         97.42         3.67 o                         
  -4   2   4          0.09          0.17         0.17 o                         
  -3   2   4        121.84        121.72         3.77 o                         
  -2   2   4        844.63        876.80         7.61 o                         
  -1   2   4        382.14        389.30         6.11 o                         
   0   2   4        886.38        892.37         9.52 o                         
   1   2   4         26.39         20.76         1.05 o                         
   2   2   4          1.70          0.85         0.30 o                         
   3   2   4         31.49         30.01         2.02 o                         
  -4   3   4          7.02          6.43         0.98 o                         
  -3   3   4         33.90         33.29         1.95 o                         
  -2   3   4       2360.60       2556.57        16.50 o                         
  -1   3   4         92.83         88.54         2.18 o                         
   0   3   4          5.72          5.57         0.35 o                         
   1   3   4        428.59        437.84        12.08 o                         
   2   3   4          4.36          3.25         0.73 o                         
   3   3   4        244.42        263.31         9.35 o                         
  -4   4   4         14.81         12.78         1.40 o                         
  -3   4   4         13.69         12.07         1.16 o                         
  -2   4   4       2923.73       3203.56        21.37 o                         
  -1   4   4         29.72         27.99         0.88 o                         
   0   4   4         34.68         36.21         0.97 o                         
   1   4   4       1369.15       1429.54        32.96 o                         
   2   4   4          0.09         -0.03         0.12 o                         
   3   4   4        237.26        260.71         6.14 o                         
  -4   5   4          8.34          9.44         1.34 o                         
  -3   5   4        283.64        277.77         5.99 o                         
  -2   5   4        343.73        343.65         4.58 o                         
  -1   5   4        206.78        199.62         5.84 o                         
   0   5   4         35.34         34.28         1.07 o                         
   1   5   4         26.92         42.25         1.50 o                         
   2   5   4         28.26         23.50         1.62 o                         
   3   5   4          0.00          0.74         0.29 o                         
  -4   6   4         32.60         31.19         2.43 o                         
  -3   6   4          4.02          2.85         0.60 o                         
  -2   6   4        108.76        108.97         2.71 o                         
  -1   6   4        105.70        107.71         2.26 o                         
   0   6   4         17.70         19.41         0.84 o                         
   1   6   4         28.26         29.55         1.27 o                         
   2   6   4         47.29         49.34         2.68 o                         
   3   6   4         22.09         20.06         1.60 o                         
  -4   7   4          1.04          0.93         0.35 o                         
  -3   7   4          0.19          0.16         0.20 o                         
  -2   7   4        399.16        417.83         6.28 o                         
  -1   7   4        568.99        553.76        12.14 o                         
   0   7   4        797.87        806.16        10.15 o                         
   1   7   4         67.08         86.02         2.16 o                         
   2   7   4          0.22          0.37         0.17 o                         
   3   7   4        536.69        587.88        17.64 o                         
  -4   8   4          7.29          5.61         1.00 o                         
  -3   8   4        212.17        212.48         6.74 o                         
  -2   8   4         18.17         18.80         1.35 o                         
  -1   8   4          0.02          0.14         0.16 o                         
   0   8   4       1147.89       1255.94        26.62 o                         
   1   8   4        226.65        252.88         6.93 o                         
   2   8   4         28.78         29.74         1.61 o                         
   3   8   4        652.56        722.64        16.36 o                         
  -4   9   4         11.60         11.65         1.31 o                         
  -3   9   4        172.02        174.08         5.49 o                         
  -2   9   4          0.63          0.02         0.23 o                         
  -1   9   4         46.97         44.78         1.47 o                         
   0   9   4       1128.20       1146.79        18.00 o                         
   1   9   4          6.01          6.14         0.58 o                         
   2   9   4         40.66         38.94         1.86 o                         
   3   9   4        294.70        316.98         6.60 o                         
  -4  10   4          6.44          5.79         0.95 o                         
  -3  10   4         97.82         92.86         3.78 o                         
  -2  10   4          0.06          0.06         0.11 o                         
  -1  10   4       1040.02       1068.23        24.57 o                         
   0  10   4        125.86        122.26         2.63 o                         
   1  10   4          0.35          0.17         0.13 o                         
   2  10   4        889.70        952.14        24.88 o                         
   3  10   4         26.77         28.45         1.61 o                         
  -4  11   4          9.07          6.73         0.99 o                         
  -3  11   4         24.30         25.62         1.91 o                         
  -2  11   4          0.19          0.27         0.13 o                         
  -1  11   4          1.40          1.67         0.25 o                         
   0  11   4        858.66        852.73        22.54 o                         
   1  11   4         40.62         37.13         1.57 o                         
   2  11   4        242.75        246.85         6.63 o                         
   3  11   4         60.83         64.14         2.34 o                         
  -4  12   4         12.02         10.27         1.17 o                         
  -3  12   4        162.59        170.19         5.31 o                         
  -2  12   4        134.39        136.49         4.03 o                         
  -1  12   4        160.86        158.70         4.92 o                         
   0  12   4         56.94         61.79         1.80 o                         
   1  12   4          9.63          8.32         0.77 o                         
   2  12   4        133.63        135.09         3.63 o                         
   3  12   4         88.30         96.60         3.36 o                         
  -4  13   4          0.09         -0.05         0.19 o                         
  -3  13   4         72.44         74.80         3.14 o                         
  -2  13   4        326.97        320.59         6.31 o                         
  -1  13   4         42.34         36.56         1.55 o                         
   0  13   4        152.53        141.03         3.58 o                         
   1  13   4        960.89        944.93        22.32 o                         
   2  13   4          6.05          7.11         0.94 o                         
   3  13   4        135.53        146.40         4.82 o                         
  -4  14   4          1.79          1.72         0.61 o                         
  -3  14   4         15.32         16.68         1.46 o                         
  -2  14   4        266.93        251.43         5.68 o                         
  -1  14   4        147.73        144.48         3.31 o                         
   0  14   4         23.63         26.19         1.24 o                         
   1  14   4        500.65        457.17        11.21 o                         
   2  14   4        192.16        205.08         7.10 o                         
   3  14   4          4.26          4.78         0.72 o                         
  -4  15   4        125.35         97.56         5.27 o                         
  -3  15   4          1.91          1.15         0.44 o                         
  -2  15   4         23.62         20.38         1.65 o                         
  -1  15   4         30.54         36.37         1.65 o                         
   0  15   4        108.56         89.55         3.63 o                         
   1  15   4         48.71         48.07         2.16 o                         
   2  15   4         48.76         52.58         2.65 o                         
   3  15   4         47.57         45.86         2.02 o                         
  -4  16   4         53.01         42.70         6.63 o                         
  -3  16   4          5.37          3.97         0.70 o                         
  -2  16   4          6.16          5.38         1.02 o                         
  -1  16   4        434.51        448.79        17.11 o                         
   0  16   4         10.36          8.84         0.82 o                         
   1  16   4        189.32        180.31         4.44 o                         
   2  16   4         31.76         32.95         2.14 o                         
   3  16   4          0.61          1.04         0.34 o                         
  -4  17   4         23.35         22.45         4.43 o                         
  -3  17   4          4.65          4.87         0.88 o                         
  -2  17   4         14.09         17.18         1.85 o                         
  -1  17   4         63.04         66.49         2.43 o                         
   0  17   4        180.52        169.00         3.75 o                         
   1  17   4       1724.39       1773.56        34.12 o                         
   2  17   4        116.56        107.60         3.68 o                         
   3  17   4          6.24          7.60         0.88 o                         
  -3  18   4          0.53          0.57         0.31 o                         
  -2  18   4          8.43          8.20         1.26 o                         
  -1  18   4        119.29        127.01         4.84 o                         
   0  18   4         55.43         50.07         2.20 o                         
   1  18   4        146.27        164.12         4.05 o                         
   2  18   4         25.87         26.75         1.63 o                         
   3  18   4         21.16         23.04         1.48 o                         
  -3  19   4         16.31         13.59         1.42 o                         
  -2  19   4        118.66        131.69         5.27 o                         
  -1  19   4        312.58        341.67         9.48 o                         
   0  19   4        111.74        103.72         4.73 o                         
   1  19   4         79.77         69.52         2.77 o                         
   2  19   4        649.52        634.19        16.48 o                         
   3  19   4          5.70          5.35         0.68 o                         
  -3  20   4          1.58          1.64         0.60 o                         
  -2  20   4          0.65          0.53         0.34 o                         
  -1  20   4        535.87        560.46        10.61 o                         
   0  20   4          1.68          1.20         0.35 o                         
   1  20   4          7.52          6.86         0.90 o                         
   2  20   4          1.02         -0.01         0.22 o                         
   3  20   4          0.01          0.12         0.29 o                         
  -3  21   4         11.54         10.78         1.48 o                         
  -2  21   4          0.00          0.18         0.36 o                         
  -1  21   4       1418.38       1567.94        33.35 o                         
   0  21   4         58.05         58.92         3.55 o                         
   1  21   4          7.65          6.25         0.88 o                         
   2  21   4        523.66        511.64         8.59 o                         
   3  21   4          8.51          6.69         1.37 o                         
  -3  22   4         41.76         41.73         3.42 o                         
  -2  22   4          1.10          1.04         0.60 o                         
  -1  22   4         20.75         20.66         2.29 o                         
   0  22   4         89.49         92.12         4.48 o                         
   1  22   4          5.20          8.47         1.12 o                         
   2  22   4         14.44         14.21         1.33 o                         
  -3  23   4         89.79        112.89         7.06 o                         
  -2  23   4          2.61          2.54         0.73 o                         
  -1  23   4        700.91        810.19        16.62 o                         
   0  23   4          2.41          3.12         0.88 o                         
   1  23   4         73.18         68.57         3.21 o                         
   2  23   4         53.43         47.02         2.34 o                         
  -3  24   4          6.42          7.30         1.77 o                         
  -2  24   4         35.07         35.71         2.67 o                         
  -1  24   4        947.04       1049.37        22.16 o                         
   0  24   4         31.31         25.20         2.60 o                         
   1  24   4         21.94         23.06         1.91 o                         
   2  24   4         14.15         15.64         1.29 o                         
  -3  25   4         85.26         95.21         5.99 o                         
  -2  25   4          7.36          7.12         1.22 o                         
  -1  25   4         15.19         19.85         2.13 o                         
   0  25   4         24.52         21.10         2.62 o                         
   1  25   4          3.44          1.84         0.50 o                         
   2  25   4          2.61          3.44         0.62 o                         
  -3  26   4         20.28         18.99         2.58 o                         
  -2  26   4         33.77         35.69         2.83 o                         
  -1  26   4         47.86         43.36         3.14 o                         
   0  26   4         53.21         51.47         3.56 o                         
   1  26   4          2.61          1.24         0.44 o                         
   2  26   4         26.14         30.68         1.97 o                         
  -2  27   4          0.45          0.47         0.46 o                         
  -1  27   4          0.04          0.09         0.37 o                         
   0  27   4          0.45          0.68         0.30 o                         
   1  27   4         10.38         12.23         1.31 o                         
   2  27   4         51.94         62.20         2.89 o                         
  -2  28   4          1.51          1.01         0.40 o                         
  -1  28   4         79.05         77.32         4.05 o                         
   0  28   4        111.72        104.06         6.36 o                         
   1  28   4         47.03         51.08         2.54 o                         
   2  28   4         36.56         35.58         3.34 o                         
  -2  29   4         52.53         56.63         3.72 o                         
  -1  29   4        179.44        171.89         8.69 o                         
   0  29   4         42.93         46.98         3.73 o                         
   1  29   4          5.00          3.00         0.63 o                         
  -2  30   4          0.59          0.11         0.45 o                         
  -1  30   4          6.94          7.08         1.27 o                         
   0  30   4          5.17          5.61         1.01 o                         
   1  30   4          3.17          4.27         0.84 o                         
  -2  31   4          2.42          2.84         1.56 o                         
  -1  31   4          8.37          6.37         1.01 o                         
   0  31   4          7.48          1.63         0.77 o                         
   1  31   4          0.08          0.65         0.26 o                         
  -1  32   4          6.21          5.67         0.97 o                         
   0  32   4         54.68         47.79         3.00 o                         
   1  32   4         97.12         89.01        22.28 o                         
  -1  33   4          5.74          3.96         1.26 o                         
   0  33   4         26.68         18.85         1.95 o                         
  -4   1   5         54.94         51.30         3.15 o                         
  -3   1   5        718.93        744.65        11.78 o                         
  -2   1   5         13.41         14.52         1.27 o                         
  -1   1   5          3.26          4.33         0.71 o                         
   0   1   5         26.14         29.75         1.76 o                         
   1   1   5         51.63         38.35         1.57 o                         
   2   1   5          0.19          0.20         0.29 o                         
   3   1   5         55.82         57.92         2.63 o                         
  -4   2   5         17.67         18.73         1.86 o                         
  -3   2   5        985.66       1042.32        14.01 o                         
  -2   2   5        135.45        139.56         3.99 o                         
  -1   2   5         10.35          9.19         0.89 o                         
   0   2   5        343.58        333.83        10.06 o                         
   1   2   5         13.02          8.68         0.78 o                         
   2   2   5          0.00          0.04         0.20 o                         
   3   2   5         33.06         30.59         1.87 o                         
  -4   3   5         14.99         14.28         1.84 o                         
  -3   3   5         37.57         39.54         2.53 o                         
  -2   3   5          6.44          5.53         0.80 o                         
  -1   3   5        172.38        167.47         5.54 o                         
   0   3   5        121.40        122.73         3.25 o                         
   1   3   5         76.84         85.51         2.56 o                         
   2   3   5        138.57        125.40         7.52 o                         
   3   3   5         25.74         23.93         1.61 o                         
  -4   4   5         17.21         19.97         2.00 o                         
  -3   4   5        626.82        647.22        10.85 o                         
  -2   4   5         25.13         23.86         1.46 o                         
  -1   4   5         73.74         71.37         1.96 o                         
   0   4   5        614.10        642.60        19.04 o                         
   1   4   5          0.07          0.17         0.15 o                         
   2   4   5         93.25         87.04         4.58 o                         
   3   4   5         39.98         43.83         2.21 o                         
  -4   5   5          4.24          3.10         0.75 o                         
  -3   5   5        770.00        797.71        12.10 o                         
  -2   5   5         30.48         34.30         1.93 o                         
  -1   5   5         68.31         67.92         2.05 o                         
   0   5   5       1084.12       1189.07        32.37 o                         
   1   5   5        207.65        190.26         6.49 o                         
   2   5   5        194.88        196.33         9.21 o                         
   3   5   5        446.93        460.76        10.19 o                         
  -4   6   5         25.93         20.94         1.88 o                         
  -3   6   5         70.42         68.29         3.82 o                         
  -2   6   5          2.67          3.09         0.56 o                         
  -1   6   5        543.94        531.21        12.72 o                         
   0   6   5        932.28        979.08        21.96 o                         
   1   6   5         60.91         47.76         1.84 o                         
   2   6   5       1306.58       1441.74        66.07 o                         
   3   6   5        139.35        123.22         8.49 o                         
  -4   7   5          0.05         -0.09         0.30 o                         
  -3   7   5         18.80         18.49         1.85 o                         
  -2   7   5         54.03         61.11         2.58 o                         
  -1   7   5        236.55        234.71         5.60 o                         
   0   7   5        171.20        176.93         5.23 o                         
   1   7   5         79.52         78.79         2.56 o                         
   2   7   5       1901.13       1975.27       100.00 o                         
   3   7   5         88.95         92.13         3.51 o                         
  -4   8   5         14.08         11.84         1.36 o                         
  -3   8   5         79.13         87.06         4.08 o                         
  -2   8   5          9.05         11.94         1.10 o                         
  -1   8   5        202.46        215.86         4.11 o                         
   0   8   5        115.56        117.39         2.97 o                         
   1   8   5         15.35         13.77         1.03 o                         
   2   8   5         88.29        102.47         4.69 o                         
   3   8   5         40.80         43.04         2.54 o                         
  -4   9   5         28.23         24.63         1.98 o                         
  -3   9   5         77.58         78.37         3.64 o                         
  -2   9   5          7.98          7.39         0.95 o                         
  -1   9   5        610.00        610.08        12.85 o                         
   0   9   5        119.58        104.75         2.93 o                         
   1   9   5         26.28         24.32         1.36 o                         
   2   9   5        732.32        776.33        25.13 o                         
   3   9   5          3.44          2.24         1.35 o                         
  -4  10   5        153.47        142.89         5.54 o                         
  -3  10   5          0.01          0.21         0.16 o                         
  -2  10   5          1.92          2.11         0.48 o                         
  -1  10   5        342.40        376.29         6.84 o                         
   0  10   5          0.82          0.27         0.14 o                         
   1  10   5          4.02          4.45         0.56 o                         
   2  10   5        563.90        592.39        16.61 o                         
   3  10   5          7.09          6.01         1.02 o                         
  -4  11   5        151.36        130.52         7.29 o                         
  -3  11   5         16.53         18.37         1.81 o                         
  -2  11   5          4.13          3.10         0.65 o                         
  -1  11   5        515.25        563.61        10.24 o                         
   0  11   5         71.23         65.81         1.86 o                         
   1  11   5          0.54          0.85         0.20 o                         
   2  11   5         15.88         17.02         1.37 o                         
   3  11   5         14.30         14.69         1.39 o                         
  -4  12   5         14.23         10.98         1.24 o                         
  -3  12   5          4.40          3.83         0.83 o                         
  -2  12   5         54.31         53.18         2.86 o                         
  -1  12   5        125.36        124.91         3.49 o                         
   0  12   5         12.77         13.40         0.80 o                         
   1  12   5        242.03        239.59         7.02 o                         
   2  12   5          4.56          4.33         0.75 o                         
   3  12   5         15.88         15.70         1.40 o                         
  -4  13   5          5.78          3.57         1.12 o                         
  -3  13   5         11.09          9.84         1.30 o                         
  -2  13   5         20.85         21.39         1.84 o                         
  -1  13   5         31.42         28.93         1.45 o                         
   0  13   5         73.51         69.68         2.37 o                         
   1  13   5        384.31        381.37         8.83 o                         
   2  13   5         84.22         85.80         3.35 o                         
   3  13   5          0.00          0.40         0.25 o                         
  -4  14   5          1.22          0.48         0.53 o                         
  -3  14   5         15.99         14.33         1.61 o                         
  -2  14   5        109.65        110.35         4.43 o                         
  -1  14   5         23.88         23.20         1.40 o                         
   0  14   5          0.06          0.20         0.13 o                         
   1  14   5        139.29        133.78         3.76 o                         
   2  14   5          0.18          0.16         0.14 o                         
   3  14   5          4.23          2.07         0.56 o                         
  -4  15   5          0.00          0.45         0.55 o                         
  -3  15   5         62.40         59.57         3.74 o                         
  -2  15   5         31.28         30.53         2.19 o                         
  -1  15   5         16.60         16.27         1.21 o                         
   0  15   5        966.65        956.80        33.24 o                         
   1  15   5        357.00        376.66         7.20 o                         
   2  15   5          4.95          3.99         0.68 o                         
   3  15   5        139.93        157.54         9.12 o                         
  -3  16   5         28.75         31.97         2.91 o                         
  -2  16   5        137.43        148.25         6.73 o                         
  -1  16   5          4.26          3.19         0.75 o                         
   0  16   5        188.88        165.16         6.83 o                         
   1  16   5        160.81        163.31         4.32 o                         
   2  16   5          7.90          7.77         1.04 o                         
   3  16   5         21.63         31.58         2.70 o                         
  -3  17   5         12.54         14.71         2.01 o                         
  -2  17   5        229.12        240.61         7.74 o                         
  -1  17   5          4.84          3.56         0.81 o                         
   0  17   5          1.60          0.98         0.19 o                         
   1  17   5       1192.79       1285.96        25.70 o                         
   2  17   5          8.67          6.73         0.89 o                         
   3  17   5         25.45         30.70         2.41 o                         
  -3  18   5         27.89         29.92         3.00 o                         
  -2  18   5        409.32        434.98        12.04 o                         
  -1  18   5          0.00          0.03         0.27 o                         
   0  18   5         15.28         17.49         1.65 o                         
   1  18   5       1174.13       1255.73        25.29 o                         
   2  18   5          7.44          7.85         1.01 o                         
   3  18   5          0.74          0.98         0.86 o                         
  -3  19   5         15.94         15.14         2.03 o                         
  -2  19   5          1.33          0.31         0.40 o                         
  -1  19   5        162.80        164.53         5.43 o                         
   0  19   5        116.46        118.78         5.56 o                         
   1  19   5        436.72        402.23         6.96 o                         
   2  19   5          0.07          0.18         0.19 o                         
  -3  20   5          1.06          0.23         0.28 o                         
  -2  20   5         63.38         65.88         4.67 o                         
  -1  20   5        439.85        471.39        12.59 o                         
   0  20   5          3.68          2.39         0.45 o                         
   1  20   5        308.95        308.91         5.88 o                         
   2  20   5         47.83         45.04         2.31 o                         
  -3  21   5         19.48         16.09         2.31 o                         
  -2  21   5         22.20         22.74         2.59 o                         
  -1  21   5        335.29        366.02         8.82 o                         
   0  21   5         32.26         32.58         2.42 o                         
   1  21   5        493.26        482.16        10.19 o                         
   2  21   5         27.35         28.76         1.96 o                         
  -3  22   5         59.43         64.37         5.42 o                         
  -2  22   5        589.53        658.14        30.54 o                         
  -1  22   5          0.08         -0.29         0.36 o                         
   0  22   5         14.97         14.95         1.65 o                         
   1  22   5         59.75         44.81         2.42 o                         
   2  22   5          9.07         11.72         1.29 o                         
  -3  23   5          3.93          2.54         0.78 o                         
  -2  23   5        755.10        835.33        19.63 o                         
  -1  23   5         22.54         24.29         2.25 o                         
   0  23   5          1.85          1.36         0.40 o                         
   1  23   5        247.75        216.22         5.91 o                         
   2  23   5          0.47          2.13         0.48 o                         
  -3  24   5          2.89          3.27         1.03 o                         
  -2  24   5        118.32        122.98         6.39 o                         
  -1  24   5          3.68          3.17         0.72 o                         
   0  24   5          4.19          5.63         1.01 o                         
   1  24   5          0.10          0.16         0.22 o                         
   2  24   5        104.44        101.76         3.60 o                         
  -3  25   5          1.04          1.32         0.71 o                         
  -2  25   5          7.71          6.69         1.38 o                         
  -1  25   5        114.92        121.06         5.26 o                         
   0  25   5          8.50          8.85         1.26 o                         
   1  25   5          0.80          0.29         0.21 o                         
   2  25   5         25.16         32.09         2.03 o                         
  -2  26   5        137.95        138.60         7.02 o                         
  -1  26   5         81.93         77.62         4.98 o                         
   0  26   5         53.88         48.12         4.31 o                         
   1  26   5         16.92         22.71         1.86 o                         
   2  26   5          2.45          1.41         0.50 o                         
  -2  27   5          1.78          1.06         0.24 o                         
  -1  27   5          0.61          0.37         0.33 o                         
   0  27   5          0.02          0.30         0.31 o                         
   1  27   5         25.23         26.29         1.89 o                         
  -2  28   5         12.11         10.44         1.44 o                         
  -1  28   5          8.48          7.78         1.29 o                         
   0  28   5         42.89         45.95         3.49 o                         
   1  28   5         82.94         90.99         4.32 o                         
  -2  29   5          2.98          3.46         0.75 o                         
  -1  29   5        117.27        111.99         8.67 o                         
   0  29   5          1.59          2.79         0.63 o                         
   1  29   5          6.88          5.20         0.92 o                         
  -1  30   5        137.67        124.65         9.57 o                         
   0  30   5         17.68         20.49         1.68 o                         
   1  30   5         56.17         36.80         3.11 o                         
  -1  31   5          3.69          5.16         0.94 o                         
   0  31   5          0.21          0.37         0.27 o                         
  -1  32   5         52.57         49.84        11.43 o                         
   0  32   5          0.43          0.77         0.57 o                         
  -4   0   6         61.71         54.67         4.43 o                         
  -3   0   6        643.41        671.34        17.69 o                         
  -2   0   6        308.06        305.41        11.68 o                         
  -1   0   6          0.11         -0.57         0.93 o                         
   0   0   6          0.15          0.27         0.37 o                         
   1   0   6          9.02          4.32         0.94 o                         
   2   0   6        132.57        139.80         7.84 o                         
   3   0   6        144.02        170.90         7.53 o                         
  -4   1   6         55.58         42.57         3.40 o                         
  -3   1   6         10.82          9.04         1.32 o                         
  -2   1   6         33.67         31.73         2.61 o                         
  -1   1   6         10.48          8.66         1.01 o                         
   0   1   6        202.65        212.06         5.29 o                         
   1   1   6          6.40          3.45         0.69 o                         
   2   1   6          2.34          3.09         0.62 o                         
   3   1   6          0.26          0.08         0.19 o                         
  -4   2   6        135.83        131.33         5.40 o                         
  -3   2   6        102.19        106.94         4.78 o                         
  -2   2   6         65.62         64.20         3.71 o                         
  -1   2   6        216.35        222.60         8.55 o                         
   0   2   6         81.00         84.19         3.15 o                         
   1   2   6          0.60          0.60         0.23 o                         
   2   2   6         66.53         79.58         4.78 o                         
   3   2   6          3.88          3.15         0.54 o                         
  -4   3   6        409.66        397.69         9.46 o                         
  -3   3   6        116.37        115.65         4.98 o                         
  -2   3   6          0.89          0.58         0.37 o                         
  -1   3   6        444.45        423.02         9.84 o                         
   0   3   6        264.90        252.87         8.76 o                         
   1   3   6          4.30          3.89         0.70 o                         
   2   3   6        399.65        386.99        22.81 o                         
   3   3   6          9.07          8.37         1.03 o                         
  -4   4   6         17.16         14.23         1.75 o                         
  -3   4   6         70.71         71.17         3.86 o                         
  -2   4   6          5.81          4.43         0.98 o                         
  -1   4   6        366.28        374.58         9.74 o                         
   0   4   6          0.30          0.27         0.13 o                         
   1   4   6          8.06          4.24         0.71 o                         
   2   4   6        165.31        142.89         7.28 o                         
   3   4   6          0.43          0.01         0.23 o                         
  -4   5   6          0.01          0.29         0.32 o                         
  -3   5   6        632.89        611.30        12.28 o                         
  -2   5   6        134.56        126.85         4.66 o                         
  -1   5   6         44.46         46.10         2.13 o                         
   0   5   6        323.56        318.49         8.02 o                         
   1   5   6          1.30          0.87         0.41 o                         
   2   5   6         78.04         87.51         5.55 o                         
   3   5   6         47.46         52.88         2.69 o                         
  -4   6   6         66.29         58.48         3.54 o                         
  -3   6   6        517.38        525.74        12.63 o                         
  -2   6   6         36.66         34.36         2.45 o                         
  -1   6   6        900.22        923.06        30.66 o                         
   0   6   6        272.14        286.73         8.63 o                         
   1   6   6         74.40         70.25         3.74 o                         
   2   6   6        298.84        356.58        21.44 o                         
   3   6   6          6.37          3.94         1.00 o                         
  -4   7   6         23.21         21.11         2.10 o                         
  -3   7   6          5.06          5.25         1.08 o                         
  -2   7   6          3.88          4.32         0.81 o                         
  -1   7   6        214.34        236.40         7.83 o                         
   0   7   6          1.73          3.83         0.56 o                         
   1   7   6         46.27         40.52         2.34 o                         
   2   7   6        794.30        738.44        32.49 o                         
   3   7   6         16.98         21.70         1.87 o                         
  -4   8   6         80.21         64.29         3.60 o                         
  -3   8   6         46.21         44.50         3.12 o                         
  -2   8   6         45.94         46.57         3.02 o                         
  -1   8   6          7.09          7.47         0.95 o                         
   0   8   6          1.25          0.50         0.31 o                         
   1   8   6        885.31        886.10        32.49 o                         
   2   8   6         75.86         69.12         3.25 o                         
   3   8   6         22.35         25.72         1.99 o                         
  -4   9   6          5.42          3.82         0.80 o                         
  -3   9   6         72.20         70.53         3.47 o                         
  -2   9   6        389.37        402.30         8.65 o                         
  -1   9   6         28.48         34.10         2.15 o                         
   0   9   6        200.90        204.03         6.45 o                         
   1   9   6       1324.96       1330.69        40.29 o                         
   2   9   6          3.20          3.83         0.79 o                         
   3   9   6         22.69         22.02         1.78 o                         
  -4  10   6         46.45         39.47         3.28 o                         
  -3  10   6          0.03          0.09         0.20 o                         
  -2  10   6        110.86        110.05         4.56 o                         
  -1  10   6        145.33        143.29         6.18 o                         
   0  10   6          0.01          0.09         0.18 o                         
   1  10   6        279.51        264.71         9.01 o                         
   2  10   6          6.99          6.47         1.16 o                         
   3  10   6          5.83          3.18         0.59 o                         
  -4  11   6         38.57         34.82         5.90 o                         
  -3  11   6          1.14          1.66         0.53 o                         
  -2  11   6         45.06         48.24         3.07 o                         
  -1  11   6         33.08         33.13         2.38 o                         
   0  11   6         33.38         27.29         1.59 o                         
   1  11   6         63.10         68.73         3.26 o                         
   2  11   6        364.26        398.80        10.02 o                         
   3  11   6        134.55        132.92         4.80 o                         
  -4  12   6          3.08          2.05         1.18 o                         
  -3  12   6          0.40          0.48         0.35 o                         
  -2  12   6         19.24         20.84         1.85 o                         
  -1  12   6        245.16        252.75         8.48 o                         
   0  12   6        124.71        128.89         7.52 o                         
   1  12   6         14.86         13.77         1.47 o                         
   2  12   6         79.79         81.86         3.50 o                         
   3  12   6         11.82         10.38         1.74 o                         
  -4  13   6          2.28          1.28         1.14 o                         
  -3  13   6          1.06          1.12         0.50 o                         
  -2  13   6        142.59        149.79         5.13 o                         
  -1  13   6         12.34          9.81         1.32 o                         
   0  13   6         10.43          7.75         1.06 o                         
   1  13   6         47.77         43.74         2.55 o                         
   2  13   6          0.74          0.77         0.30 o                         
   3  13   6         12.74         15.80         1.65 o                         
  -3  14   6        124.38        127.52         6.22 o                         
  -2  14   6          0.52          1.35         0.62 o                         
  -1  14   6         19.80         18.39         1.89 o                         
   0  14   6        158.57        149.33         5.60 o                         
   1  14   6         27.55         28.46         2.06 o                         
   2  14   6         15.55         16.74         1.58 o                         
   3  14   6          4.42          3.68         1.10 o                         
  -3  15   6        148.69        147.51         6.59 o                         
  -2  15   6         33.54         31.85         2.61 o                         
  -1  15   6          0.58          0.62         0.30 o                         
   0  15   6        222.84        222.29         7.63 o                         
   1  15   6          9.09          9.16         1.12 o                         
   2  15   6          4.67          3.95         0.82 o                         
  -3  16   6         97.12        103.69         5.49 o                         
  -2  16   6         48.23         49.19         3.28 o                         
  -1  16   6         59.83         61.96         3.17 o                         
   0  16   6       1152.01       1110.28        42.77 o                         
   1  16   6        132.65        134.29         4.52 o                         
   2  16   6         15.41         13.09         1.31 o                         
  -3  17   6         73.28         75.71         4.63 o                         
  -2  17   6          0.89          0.35         0.24 o                         
  -1  17   6          6.58          5.58         0.94 o                         
   0  17   6         12.20          7.62         1.05 o                         
   1  17   6        124.74        113.14         5.23 o                         
   2  17   6         15.64         11.79         1.23 o                         
  -3  18   6          0.14          0.12         0.57 o                         
  -2  18   6        656.65        745.47        22.81 o                         
  -1  18   6         51.10         55.27         2.96 o                         
   0  18   6        732.35        764.73        27.35 o                         
   1  18   6        400.24        361.95         8.26 o                         
   2  18   6         16.13         18.20         1.45 o                         
  -3  19   6          4.39          4.00         1.07 o                         
  -2  19   6        559.59        644.57        19.04 o                         
  -1  19   6        104.53        106.96         4.23 o                         
   0  19   6        809.13        865.92        45.99 o                         
   1  19   6        139.94        121.31         4.03 o                         
   2  19   6          3.68          3.50         0.64 o                         
  -3  20   6          4.36          3.34         0.87 o                         
  -2  20   6         40.69         44.11         3.16 o                         
  -1  20   6         20.62         20.91         1.86 o                         
   0  20   6        136.30        153.63         7.13 o                         
   1  20   6          7.47          7.40         0.98 o                         
   2  20   6         67.13         70.87         3.12 o                         
  -3  21   6         30.61         26.42         3.42 o                         
  -2  21   6        114.82        129.69         5.41 o                         
  -1  21   6          1.13          0.52         0.32 o                         
   0  21   6        130.69        120.76         5.20 o                         
   1  21   6          9.77         12.66         1.40 o                         
   2  21   6          0.63          0.14         0.25 o                         
  -3  22   6          1.32          0.40         0.43 o                         
  -2  22   6        662.22        763.18        35.39 o                         
  -1  22   6          1.88          1.69         0.52 o                         
   0  22   6          2.95          2.76         0.59 o                         
   1  22   6        145.75        124.37         4.81 o                         
   2  22   6          1.01          0.81         0.39 o                         
  -3  23   6         10.25          7.70         1.74 o                         
  -2  23   6         71.54         81.19         4.44 o                         
  -1  23   6         61.50         62.58         3.35 o                         
   0  23   6          4.01          3.15         0.87 o                         
   1  23   6         47.43         41.36         2.72 o                         
   2  23   6          0.63          1.07         0.40 o                         
  -2  24   6          8.37          6.95         1.23 o                         
  -1  24   6         88.48         94.12         4.69 o                         
   0  24   6         26.11         20.27         2.12 o                         
   1  24   6          1.22          0.76         0.33 o                         
   2  24   6         23.31         23.21         4.15 o                         
  -2  25   6          0.08          0.33         0.35 o                         
  -1  25   6         17.69         16.56         1.86 o                         
   0  25   6          1.47          2.28         0.58 o                         
   1  25   6          0.02         -0.07         0.27 o                         
  -2  26   6         15.38         14.26         1.69 o                         
  -1  26   6         19.10         19.94         2.04 o                         
   0  26   6         20.18         18.27         2.33 o                         
   1  26   6         19.33         17.52         3.13 o                         
  -2  27   6         11.65         10.71         1.36 o                         
  -1  27   6        105.11        107.22         8.42 o                         
   0  27   6          8.97          9.82         1.32 o                         
   1  27   6          0.11          0.40         0.24 o                         
  -2  28   6         77.20         74.88         6.89 o                         
  -1  28   6          1.14          1.22         0.71 o                         
   0  28   6         22.92         27.59         2.19 o                         
   1  28   6         17.71          7.35         2.65 o                         
  -1  29   6         12.17         12.64         1.66 o                         
   0  29   6          6.03          4.42         0.86 o                         
  -1  30   6          0.88          1.58         0.71 o                         
   0  30   6        105.31        105.44         6.04 o                         
  -4   1   7          2.13          2.03         0.56 o                         
  -3   1   7          5.55          4.26         0.92 o                         
  -2   1   7         32.38         32.82         2.89 o                         
  -1   1   7         12.12          8.82         1.38 o                         
   0   1   7         64.25         59.48         2.41 o                         
   1   1   7          2.03          1.45         0.48 o                         
   2   1   7         12.60          7.86         1.91 o                         
   3   1   7          4.78          2.85         1.75 o                         
  -4   2   7         13.07         10.28         1.33 o                         
  -3   2   7          0.33          0.35         0.28 o                         
  -2   2   7          7.71          6.12         1.17 o                         
  -1   2   7         14.90         16.74         1.89 o                         
   0   2   7         17.93         18.54         1.33 o                         
   1   2   7         15.37         11.32         1.24 o                         
   2   2   7         67.07         66.68         5.58 o                         
   3   2   7        113.71        120.15        20.73 o                         
  -4   3   7        377.20        341.25        20.07 o                         
  -3   3   7          6.97          6.18         1.35 o                         
  -2   3   7          5.24          5.26         1.48 o                         
  -1   3   7         50.90         47.65         2.87 o                         
   0   3   7        150.25        137.84         3.90 o                         
   1   3   7         69.80         66.72         3.70 o                         
   2   3   7         92.65         93.55         6.39 o                         
   3   3   7          0.43          0.29         0.24 o                         
  -4   4   7        276.07        243.61        19.01 o                         
  -3   4   7          2.36          1.83         0.64 o                         
  -2   4   7         31.44         29.67         3.44 o                         
  -1   4   7        155.93        159.43         5.26 o                         
   0   4   7         65.65         58.26         3.21 o                         
   1   4   7        522.78        576.57        31.88 o                         
   2   4   7         81.92         77.26         5.02 o                         
   3   4   7          5.07          4.07         1.04 o                         
  -4   5   7          3.13          3.44         1.08 o                         
  -3   5   7          0.14          0.08         0.40 o                         
  -2   5   7        141.23        135.27         7.39 o                         
  -1   5   7          0.49          0.93         0.19 o                         
   0   5   7         84.89         79.10         4.77 o                         
   1   5   7       2964.85       3055.75       145.49 o                         
   2   5   7         12.33          8.73         1.16 o                         
   3   5   7          0.08          0.02         0.30 o                         
  -4   6   7        414.34        422.67        11.60 o                         
  -3   6   7         12.68         10.13         1.82 o                         
  -2   6   7        165.53        169.76         8.22 o                         
  -1   6   7        209.14        224.00         8.21 o                         
   0   6   7          0.37          0.74         0.34 o                         
   1   6   7        126.43        140.16         7.67 o                         
   2   6   7          0.02          0.24         0.37 o                         
   3   6   7          0.65          0.26         0.24 o                         
  -4   7   7         81.96         73.97         4.77 o                         
  -3   7   7          3.87          2.96         0.90 o                         
  -2   7   7        134.58        138.58         6.53 o                         
  -1   7   7        500.78        517.35        15.56 o                         
   0   7   7         69.32         57.55         3.48 o                         
   1   7   7        242.50        250.50        11.24 o                         
   2   7   7        324.33        289.65        16.52 o                         
   3   7   7         12.03          3.66         1.99 o                         
  -4   8   7         27.44         24.86         4.68 o                         
  -3   8   7          3.68          2.53         1.02 o                         
  -2   8   7        142.67        133.04         6.36 o                         
  -1   8   7        240.40        255.36         7.00 o                         
   0   8   7          1.44          0.40         0.54 o                         
   1   8   7        854.57        833.92        36.72 o                         
   2   8   7        151.52        127.94         4.83 o                         
  -4   9   7          3.20          2.79         1.63 o                         
  -3   9   7          3.32          2.24         1.06 o                         
  -2   9   7        344.53        347.48        10.57 o                         
  -1   9   7         18.51         19.01         2.10 o                         
   0   9   7          5.70          4.77         1.03 o                         
   1   9   7         40.54         44.09         2.93 o                         
   2   9   7         21.56         16.36         1.65 o                         
  -3  10   7          0.32         -0.02         0.77 o                         
  -2  10   7          1.12          0.83         0.40 o                         
  -1  10   7         45.17         49.97         3.49 o                         
   0  10   7         52.16         49.49         3.33 o                         
   1  10   7         61.83         62.73         5.37 o                         
   2  10   7         32.57         30.24         2.40 o                         
  -3  11   7         26.30         24.55         3.69 o                         
  -2  11   7         12.83         14.44         2.22 o                         
  -1  11   7         15.32         13.41         1.82 o                         
   0  11   7          1.26          1.43         0.58 o                         
   1  11   7          1.50          0.77         0.48 o                         
   2  11   7          0.12          1.14         0.51 o                         
  -3  12   7          7.54          6.34         1.99 o                         
  -2  12   7         32.19         35.31         3.50 o                         
  -1  12   7         59.69         61.80         3.85 o                         
   0  12   7          0.65          0.60         0.37 o                         
   1  12   7          5.38          4.93         0.91 o                         
   2  12   7          0.20          0.21         0.24 o                         
  -3  13   7          8.55          8.19         2.19 o                         
  -2  13   7          9.05          7.67         1.73 o                         
  -1  13   7         60.83         64.17         3.96 o                         
   0  13   7         12.60          9.75         1.44 o                         
   1  13   7          2.60          3.19         0.84 o                         
   2  13   7        117.39        117.42         7.93 o                         
  -3  14   7         15.01         10.50         2.31 o                         
  -2  14   7         11.26         11.40         1.79 o                         
  -1  14   7         34.61         33.05         2.88 o                         
   0  14   7        446.67        443.71        19.07 o                         
   1  14   7         85.89         84.38         4.49 o                         
   2  14   7          1.22          0.84         0.37 o                         
  -3  15   7         13.57          9.13         2.12 o                         
  -2  15   7          1.27          1.22         0.30 o                         
  -1  15   7         14.78         19.76         2.26 o                         
   0  15   7         78.35         78.02         4.15 o                         
   1  15   7          0.69          0.79         0.43 o                         
   2  15   7         17.26         21.77         2.12 o                         
  -3  16   7         19.55         13.01         2.61 o                         
  -2  16   7          6.65          7.63         1.46 o                         
  -1  16   7        294.38        313.25        14.87 o                         
   0  16   7        145.30        138.24         7.51 o                         
   1  16   7          0.76          0.88         0.36 o                         
   2  16   7         90.00        103.45        10.56 o                         
  -3  17   7          3.20          2.75         1.11 o                         
  -2  17   7         40.78         42.93         3.46 o                         
  -1  17   7        492.01        504.95        22.27 o                         
   0  17   7         10.68         13.56         1.82 o                         
   1  17   7          3.50          2.49         0.65 o                         
   2  17   7         90.38        101.99         5.80 o                         
  -3  18   7          6.83          3.34         1.25 o                         
  -2  18   7         67.40         68.37         4.13 o                         
  -1  18   7        118.36        123.51         6.00 o                         
   0  18   7          1.09          2.30         0.88 o                         
   1  18   7          5.29          2.52         0.51 o                         
   2  18   7         20.20         16.47         4.71 o                         
  -3  19   7        116.17         96.05         6.57 o                         
  -2  19   7        132.86        140.61         6.33 o                         
  -1  19   7          5.64          4.91         1.09 o                         
   0  19   7        610.86        666.53        26.17 o                         
   1  19   7          7.92          6.56         1.05 o                         
   2  19   7         21.55          8.01         5.28 o                         
  -3  20   7        433.89        381.08        18.09 o                         
  -2  20   7          0.41          0.87         0.56 o                         
  -1  20   7         48.21         50.22         3.48 o                         
   0  20   7       1521.74       1682.40        78.89 o                         
   1  20   7          6.43          5.67         0.89 o                         
   2  20   7          1.83          1.30         1.76 o                         
  -3  21   7        561.10        307.12        18.61 o                         
  -2  21   7          7.79          7.60         1.38 o                         
  -1  21   7          0.02          0.12         0.30 o                         
   0  21   7        115.95        106.88         5.26 o                         
   1  21   7          9.89         11.86         1.51 o                         
  -2  22   7          2.60          2.59         0.64 o                         
  -1  22   7          1.46          0.80         0.45 o                         
   0  22   7         36.86         43.71         3.00 o                         
   1  22   7          7.39          3.12         0.78 o                         
  -2  23   7         63.90         71.32         5.32 o                         
  -1  23   7          0.01         -0.10         0.50 o                         
   0  23   7         69.88         72.37         4.18 o                         
   1  23   7         21.78         10.35         1.75 o                         
  -2  24   7         38.00         37.99         3.60 o                         
  -1  24   7         13.32         12.56         1.90 o                         
   0  24   7         30.49         27.23         2.52 o                         
   1  24   7          0.82          2.37         0.90 o                         
  -2  25   7          2.83          3.19         1.01 o                         
  -1  25   7          0.08          0.17         0.34 o                         
   0  25   7         29.88         33.56         2.90 o                         
   1  25   7         12.59         17.38         2.39 o                         
  -2  26   7          0.73          0.32         0.62 o                         
  -1  26   7          6.52          6.48         1.16 o                         
   0  26   7          3.10          2.72         0.70 o                         
  -1  27   7          8.89          6.72         1.18 o                         
   0  27   7          2.67          1.57         0.62 o                         
  -1  28   7          7.19          7.25         1.32 o                         
   0  28   7         23.04         17.94         3.87 o                         
  -3   0   8          1.08          1.45         0.41 o                         
  -2   0   8         37.16         39.21         8.73 o                         
  -1   0   8          0.08          0.14         0.64 o                         
   0   0   8         28.35         29.62         3.24 o                         
   1   0   8         45.90         44.09         4.44 o                         
   2   0   8         36.34         46.19         3.69 o                         
  -3   1   8         72.48         61.30         3.91 o                         
  -2   1   8          0.42          0.11         1.46 o                         
  -1   1   8        103.19        112.34         8.68 o                         
   0   1   8          0.03         -0.01         0.34 o                         
   1   1   8          2.28          1.70         0.55 o                         
   2   1   8         42.80         47.33         4.12 o                         
  -3   2   8          2.76          2.35         0.75 o                         
  -2   2   8          0.97          1.37         1.18 o                         
  -1   2   8         20.35         21.76         2.32 o                         
   0   2   8          1.36          1.07         0.45 o                         
   1   2   8         59.00         56.17         3.66 o                         
   2   2   8         53.84         61.88         5.67 o                         
  -3   3   8         41.06         38.23         4.49 o                         
  -2   3   8          2.96          2.29         1.53 o                         
  -1   3   8         93.95         96.27         4.99 o                         
   0   3   8         33.08         31.40         2.43 o                         
   1   3   8        102.81        101.60         5.82 o                         
   2   3   8          0.53          1.24         0.39 o                         
  -3   4   8          0.09          0.21         0.46 o                         
  -2   4   8         13.37         15.75         3.12 o                         
  -1   4   8          0.11          0.38         0.33 o                         
   0   4   8         61.04         62.98         4.50 o                         
   1   4   8        337.64        321.43        16.12 o                         
   2   4   8         12.48          8.57         1.13 o                         
  -3   5   8         17.88         16.71         3.05 o                         
  -2   5   8        703.08        693.25        25.87 o                         
  -1   5   8        131.15        134.23         5.79 o                         
   0   5   8          0.89          1.40         0.46 o                         
   1   5   8          1.29          3.90         0.82 o                         
   2   5   8         15.77         19.42         1.65 o                         
  -3   6   8          0.66          1.15         0.85 o                         
  -2   6   8         30.29         31.86         5.64 o                         
  -1   6   8         70.96         69.47         4.01 o                         
   0   6   8        581.71        580.74        32.27 o                         
   1   6   8        192.96        166.09         9.04 o                         
   2   6   8         59.92         60.93         5.84 o                         
  -3   7   8        174.02        166.38        16.08 o                         
  -2   7   8         76.98         76.98         6.57 o                         
  -1   7   8          0.00          0.34         0.54 o                         
   0   7   8       1614.84       1628.56        67.90 o                         
   1   7   8         52.29         50.89         3.37 o                         
   2   7   8          0.54          1.26         0.36 o                         
  -3   8   8        138.85        138.47        14.48 o                         
  -2   8   8          6.86          4.94         1.24 o                         
  -1   8   8        158.86        168.68         6.82 o                         
   0   8   8        428.07        428.83        24.42 o                         
   1   8   8         29.86         18.99         2.02 o                         
   2   8   8          4.00          3.32         0.68 o                         
  -3   9   8          0.02         -0.66         0.66 o                         
  -2   9   8          2.98          1.28         1.02 o                         
  -1   9   8          1.49          1.33         0.47 o                         
   0   9   8          0.54          0.56         0.45 o                         
   1   9   8        650.59        603.72        34.95 o                         
   2   9   8         21.57         21.11         1.82 o                         
  -3  10   8         28.81         29.20         6.70 o                         
  -2  10   8         62.42         58.68         5.68 o                         
  -1  10   8         60.55         63.96         3.87 o                         
   0  10   8        134.71        124.48         8.97 o                         
   1  10   8         22.03         27.66         2.88 o                         
   2  10   8          5.40          5.17         0.82 o                         
  -3  11   8         11.94         10.11         4.18 o                         
  -2  11   8         64.38         60.36         5.58 o                         
  -1  11   8          2.34          1.97         0.59 o                         
   0  11   8          8.11          5.14         1.12 o                         
   1  11   8         59.34         54.68         4.56 o                         
   2  11   8          3.88          1.55         0.41 o                         
  -3  12   8          1.52          2.12         2.05 o                         
  -2  12   8         15.83         14.17         2.74 o                         
  -1  12   8         33.88         30.35         2.75 o                         
   0  12   8         23.41         21.45         2.49 o                         
   1  12   8          6.23          6.14         1.26 o                         
   2  12   8         76.62         65.52         3.16 o                         
  -3  13   8         15.06         16.11         4.94 o                         
  -2  13   8         12.78         12.48         2.07 o                         
  -1  13   8         24.61         24.63         2.47 o                         
   0  13   8          0.02          0.38         0.50 o                         
   1  13   8         31.70         31.93         3.27 o                         
   2  13   8          0.21          0.02         0.28 o                         
  -3  14   8         13.65         16.73         4.83 o                         
  -2  14   8         22.95         22.40         2.62 o                         
  -1  14   8          3.41          3.24         0.72 o                         
   0  14   8          0.27          0.12         0.39 o                         
   1  14   8          1.78          1.55         0.60 o                         
   2  14   8          3.08          2.54         0.64 o                         
  -3  15   8          8.77          1.63         2.72 o                         
  -2  15   8          1.24          0.54         0.43 o                         
  -1  15   8         81.21         86.55         4.25 o                         
   0  15   8          0.30          0.40         0.54 o                         
   1  15   8          3.57          2.91         0.90 o                         
   2  15   8          4.60          7.80         1.17 o                         
  -3  16   8         56.57         26.41        27.22 o                         
  -2  16   8          5.19          4.75         1.23 o                         
  -1  16   8         29.68         32.40         2.60 o                         
   0  16   8        145.55        129.32         6.17 o                         
   1  16   8         11.34         11.96         1.76 o                         
   2  16   8          4.20          4.35         1.81 o                         
  -3  17   8        388.12        203.01       162.32 o                         
  -2  17   8          1.65          1.54         0.57 o                         
  -1  17   8        499.80        558.01        18.96 o                         
   0  17   8        306.98        282.87        10.60 o                         
   1  17   8         12.67         13.43         1.87 o                         
  -2  18   8         14.62         16.32         2.33 o                         
  -1  18   8        418.15        455.14        14.98 o                         
   0  18   8          6.89          5.76         1.62 o                         
   1  18   8          3.57          6.46         1.26 o                         
  -2  19   8          3.03          1.85         0.67 o                         
  -1  19   8        194.02        209.55         7.32 o                         
   0  19   8         11.28          8.90         1.62 o                         
   1  19   8          9.58          7.32         1.59 o                         
  -2  20   8         23.76         24.06         2.70 o                         
  -1  20   8        271.15        301.55         8.40 o                         
   0  20   8          1.18          0.57         0.48 o                         
   1  20   8         18.26         17.00         2.26 o                         
  -2  21   8         70.90         73.82         4.50 o                         
  -1  21   8        405.36        447.04        10.66 o                         
   0  21   8          5.47          4.01         0.93 o                         
   1  21   8         19.99         18.22         4.26 o                         
  -2  22   8         44.99         53.37         4.14 o                         
  -1  22   8        209.16        220.39         7.23 o                         
   0  22   8          0.49          0.33         0.34 o                         
   1  22   8         52.14         41.16        10.08 o                         
  -2  23   8         21.42         22.89         3.40 o                         
  -1  23   8          0.49          0.56         0.32 o                         
   0  23   8          7.17          5.73         1.23 o                         
  -1  24   8          0.68          0.48         0.25 o                         
   0  24   8          7.83          3.22         1.18 o                         
  -1  25   8         16.43         16.10         2.23 o                         
   0  25   8          2.54          2.41         0.80 o                         
  -1  26   8          2.94          2.01         2.08 o                         
  -3   1   9         11.88         13.26         4.48 o                         
  -2   1   9          0.03          0.35         0.42 o                         
  -1   1   9         98.27        119.67         7.61 o                         
   0   1   9         17.26         15.76         1.93 o                         
   1   1   9          9.62          9.41         1.15 o                         
   2   1   9         66.51         85.00         6.51 o                         
  -3   2   9          0.06          2.11         2.06 o                         
  -2   2   9          0.12         -0.93         0.97 o                         
  -1   2   9         42.56         47.24         3.74 o                         
   0   2   9        424.82        452.15        26.88 o                         
   1   2   9          7.67          6.56         0.89 o                         
   2   2   9          0.38          0.62         0.54 o                         
  -3   3   9         82.65         84.49        10.88 o                         
  -2   3   9         30.66         31.76         4.70 o                         
  -1   3   9         57.87         64.30         4.33 o                         
   0   3   9        703.37        760.96        35.31 o                         
   1   3   9         66.09         60.43         3.26 o                         
   2   3   9         12.97         11.93         1.83 o                         
  -3   4   9         45.58         42.65         7.94 o                         
  -2   4   9          0.59          1.40         0.82 o                         
  -1   4   9          5.83          6.41         1.42 o                         
   0   4   9        606.72        624.84        31.92 o                         
   1   4   9         93.62         88.82         4.18 o                         
   2   4   9         74.27         81.23         7.86 o                         
  -3   5   9          5.66          6.21         2.80 o                         
  -2   5   9         14.09         18.75         4.50 o                         
  -1   5   9         76.29         79.65         4.84 o                         
   0   5   9         39.78         42.32         3.19 o                         
   1   5   9         29.28         23.11         1.81 o                         
   2   5   9         17.79         26.31         3.30 o                         
  -3   6   9         50.58         54.32         8.89 o                         
  -2   6   9         49.49         57.78         7.66 o                         
  -1   6   9         34.14         34.44         3.03 o                         
   0   6   9       1030.28       1052.79        66.85 o                         
   1   6   9         20.32         17.47         1.73 o                         
   2   6   9         23.78         30.55         3.64 o                         
  -3   7   9        134.77        154.42        15.00 o                         
  -2   7   9          0.17         -0.19         1.49 o                         
  -1   7   9          9.20         10.80         1.70 o                         
   0   7   9         10.85          6.48         1.19 o                         
   1   7   9         12.38         10.60         1.50 o                         
   2   7   9         14.16         22.07         2.47 o                         
  -3   8   9          0.34          1.44         1.64 o                         
  -2   8   9         96.02        113.75        10.65 o                         
  -1   8   9         80.58         88.87         5.11 o                         
   0   8   9          4.29          5.46         1.06 o                         
   1   8   9          0.05          0.28         0.36 o                         
   2   8   9         26.33         47.04         3.55 o                         
  -3   9   9          1.10          1.48         1.38 o                         
  -2   9   9        109.00        122.62        16.12 o                         
  -1   9   9         31.47         29.22         2.94 o                         
   0   9   9         80.76         78.87         4.78 o                         
   1   9   9        298.79        273.86        18.70 o                         
  -3  10   9         17.34          4.61         8.11 o                         
  -2  10   9         47.18         50.76        10.23 o                         
  -1  10   9         22.92         20.90         2.59 o                         
   0  10   9          5.97          5.07         1.18 o                         
   1  10   9         71.60         60.44         3.79 o                         
  -3  11   9          3.08          2.52         1.81 o                         
  -2  11   9         21.53         18.26         3.15 o                         
  -1  11   9          8.93          6.95         1.17 o                         
   0  11   9          4.15          3.37         1.01 o                         
   1  11   9         31.47         31.83         2.64 o                         
  -3  12   9          0.42          2.30         1.93 o                         
  -2  12   9         64.41         66.69         5.65 o                         
  -1  12   9         16.46         16.84         1.92 o                         
   0  12   9          4.93          3.16         1.31 o                         
   1  12   9          3.82          3.85         0.96 o                         
  -3  13   9         19.11         20.30         5.10 o                         
  -2  13   9          1.39          0.79         0.62 o                         
  -1  13   9          5.30          5.18         1.11 o                         
   0  13   9         76.55         71.70         4.50 o                         
   1  13   9          1.00          1.65         0.48 o                         
  -3  14   9          0.82         -0.06         0.41 o                         
  -2  14   9          1.79          1.27         0.51 o                         
  -1  14   9         16.13         17.89         1.99 o                         
   0  14   9          0.89          0.10         0.57 o                         
   1  14   9        103.16        110.56         5.70 o                         
  -2  15   9          6.50          2.46         1.19 o                         
  -1  15   9        190.97        203.36         7.51 o                         
   0  15   9         22.52         16.66         2.89 o                         
   1  15   9          1.37          0.86         0.49 o                         
  -2  16   9          3.79          3.02         1.21 o                         
  -1  16   9         46.63         49.18         3.14 o                         
   0  16   9         17.33         14.46         2.08 o                         
   1  16   9          1.91          2.33         0.57 o                         
  -2  17   9         15.38         12.38         2.22 o                         
  -1  17   9         25.58         27.35         2.37 o                         
   0  17   9          3.47          2.07         0.80 o                         
   1  17   9          6.20          3.51         1.27 o                         
  -2  18   9        427.85        434.17        54.29 o                         
  -1  18   9          7.02          3.18         1.26 o                         
   0  18   9          3.75          2.67         0.87 o                         
   1  18   9        126.58         84.50         8.26 o                         
  -2  19   9        165.64        180.88        18.17 o                         
  -1  19   9        421.97        451.08        24.07 o                         
   0  19   9          7.64          6.54         1.15 o                         
  -1  20   9        133.39        142.01         8.88 o                         
   0  20   9          3.78          4.33         0.79 o                         
  -1  21   9        368.85        408.41        30.24 o                         
   0  21   9          6.36          4.04         1.30 o                         
  -1  22   9        106.47        105.84        13.40 o                         
   0  22   9          7.82          7.30         1.38 o                         
  -2   0  10         17.15         21.48         4.36 o                         
  -1   0  10         11.48         14.74         3.25 o                         
   0   0  10          6.57          5.38         1.37 o                         
   1   0  10         13.18         16.13         1.78 o                         
  -2   1  10         17.18         20.36         2.98 o                         
  -1   1  10          6.48          7.15         1.69 o                         
   0   1  10          0.34          0.04         0.48 o                         
   1   1  10          1.16          0.47         0.26 o                         
  -2   2  10         14.47         14.40         2.48 o                         
  -1   2  10        109.42        124.80         6.77 o                         
   0   2  10         59.71         58.85         3.96 o                         
   1   2  10         51.23         49.47         2.59 o                         
  -2   3  10         45.10         64.90         6.11 o                         
  -1   3  10         10.88         13.85         2.20 o                         
   0   3  10         74.73         68.13         5.36 o                         
   1   3  10         84.58         96.90         8.96 o                         
  -2   4  10        116.58        147.87        11.38 o                         
  -1   4  10        334.22        391.32        13.28 o                         
   0   4  10          6.08          5.93         1.06 o                         
   1   4  10          8.22          8.16         1.17 o                         
  -2   5  10         10.89         14.56         3.56 o                         
  -1   5  10        720.59        869.81        27.61 o                         
   0   5  10          1.34          1.79         0.50 o                         
   1   5  10         16.48         13.91         1.50 o                         
  -2   6  10         13.00         12.14         3.40 o                         
  -1   6  10        560.26        638.07        25.18 o                         
   0   6  10         14.59         12.62         1.49 o                         
   1   6  10          0.28          0.06         0.43 o                         
  -2   7  10         36.13         47.11         9.63 o                         
  -1   7  10          2.36          2.25         0.87 o                         
   0   7  10          3.11          1.01         0.47 o                         
   1   7  10          4.25          3.09         0.74 o                         
  -2   8  10          0.15          1.38         1.63 o                         
  -1   8  10        127.42        145.01        10.51 o                         
   0   8  10        330.71        343.80        20.49 o                         
   1   8  10          0.06         -0.19         0.25 o                         
  -2   9  10         22.80         35.18         8.25 o                         
  -1   9  10          3.27          4.51         1.18 o                         
   0   9  10         20.39         18.40         2.05 o                         
   1   9  10          1.63          2.02         0.66 o                         
  -2  10  10         13.91         17.72         5.42 o                         
  -1  10  10          4.84          6.18         1.43 o                         
   0  10  10         60.83         59.83         4.18 o                         
   1  10  10         18.69         15.79         1.79 o                         
  -2  11  10         17.06         21.27         6.26 o                         
  -1  11  10         39.58         40.42         3.66 o                         
   0  11  10        126.52        127.22         6.66 o                         
   1  11  10         14.83         15.93         1.62 o                         
  -2  12  10          4.24          6.40         3.66 o                         
  -1  12  10          2.16          1.46         0.59 o                         
   0  12  10         17.93         17.67         2.02 o                         
   1  12  10          0.03         -0.01         0.26 o                         
  -2  13  10          0.20          0.28         0.62 o                         
  -1  13  10          0.07          0.83         0.46 o                         
   0  13  10          1.53          1.24         0.60 o                         
  -2  14  10         10.96         15.15         4.82 o                         
  -1  14  10         36.27         34.57         5.02 o                         
   0  14  10          6.81          7.92         1.21 o                         
  -2  15  10          7.52          3.11         1.99 o                         
  -1  15  10         67.35         66.54        14.20 o                         
   0  15  10         30.54         32.52         2.51 o                         
  -1  16  10         15.49         11.89         3.15 o                         
   0  16  10          4.19          4.59         0.99 o                         
  -1  17  10         12.61         13.06         3.27 o                         
   0  17  10          4.54          4.79         1.21 o                         
  -1  18  10         12.66         12.09         3.51 o                         
  -2   1  11         66.98         83.65         7.30 o                         
  -1   1  11        351.01        432.99         9.86 o                         
   0   1  11          1.97          0.93         0.31 o                         
  -2   2  11          2.54          2.69         1.78 o                         
  -1   2  11        226.78        266.09         8.81 o                         
   0   2  11          1.16          0.85         0.51 o                         
  -2   3  11         43.11         55.51         8.55 o                         
  -1   3  11          4.49          6.12         1.39 o                         
   0   3  11         27.87         31.47         2.51 o                         
  -2   4  11         70.19         81.03        10.11 o                         
  -1   4  11        134.67        147.71         6.51 o                         
   0   4  11          3.28          2.82         0.72 o                         
  -2   5  11         37.10         40.26         7.17 o                         
  -1   5  11        148.24        169.88         6.92 o                         
   0   5  11         48.04         50.58         3.29 o                         
  -2   6  11         32.88         40.37         6.96 o                         
  -1   6  11         93.58        105.22         5.36 o                         
   0   6  11         19.21         15.21         1.67 o                         
  -2   7  11         55.34         64.73         8.91 o                         
  -1   7  11        156.40        177.22         9.19 o                         
   0   7  11         69.19         77.93         6.21 o                         
  -1   8  11         85.89         93.20         7.80 o                         
   0   8  11         31.98         34.82         2.80 o                         
  -1   9  11         19.44         19.58         2.87 o                         
   0   9  11         54.66         66.54         3.84 o                         
  -1  10  11         53.53         57.50         4.84 o                         
   0  10  11         66.39         64.28         7.78 o                         
  -1  11  11          5.75          4.47         2.21 o                         
                                                                                
